# Supplementary material for: Lipopolysaccharide binding protein resists hepatic oxidative stress by regulating lipid droplet homeostasis
Source: Nat Commun. 2024 Apr 13;15:3213. doi: 10.1038/s41467-024-47553-5 (PMC11016120; doi:10.1038/s41467-024-47553-5)
Supplement: Supplementary file 4 — Supplementary Data 1 [file 41467_2024_47553_MOESM4_ESM.xls]

## Sheet: proteome 
Differential protein of hepatic LDs of 8-week-old mice before and after 24h fasting
Protein accession	Gene name	Fed_LD/FAST_LD Ratio	Fed_LD/FAST_LD P value	Regulated Type
Q64435	Ugt1a6	0.321	0.00852547	Down
O35075	Vps26c	1.535	0.0157005	Up
Q9WU56	Pus1	2.138	0.0155759	Up
P47758	Srprb	0.321	0.00691449	Down
Q8R5A6	Tbc1d22a	1.759	0.00473385	Up
Q8BK72	Mrps27	1.956	0.0183876	Up
Q8CF89	Tab1	3.87	0.0350447	Up
P21126	Ubl4a	0.612	0.0061907	Down
Q9Z1G3	Atp6v1c1	0.432	0.0496198	Down
O70571	Pdk4	0.001	0.001	Down
Q4VBD2	Tapt1	0.244	0.0145161	Down
Q9JKB1	Uchl3	1.595	0.0299428	Up
P17742	Ppia	1.642	0.0247386	Up
Q8VE37	Rcc1	2.106	0.00823326	Up
Q8BSE0	Rmdn2	0.665	0.0199735	Down
P31532	Saa4	1.822	0.00756915	Up
O54988	Slk	0.444	0.000341096	Down
Q03734	Serpina3m	0.286	0.0234841	Down
P58006	Sesn1	2.233	0.0122724	Up
Q8K304	Tmem129	0.298	0.0418876	Down
P52875	Tmem165	0.001	0.001	Down
Q8VCH8	Ubxn4	0.365	0.046107	Down
P25976	Ubtf	0.001	0.001	Down
Q80WQ2	Vac14	0.523	0.0042399	Down
Q8C754	Vps52	0.264	0.00935279	Down
Q9QYS9	Qki	0.545	0.0265189	Down
Q8BKH7	Mapkap1	0.001	0.001	Down
Q91XE8	Tmem205	0.282	0.00393287	Down
Q9DBS2	Tprg1l	2.761	0.035201	Up
Q8C8T8	Tsr2	1.756	0.000730525	Up
Q6ZPZ3	Zc3h4	0.417	0.0351988	Down
Q8BJ05	Zc3h14	1.519	0.0225397	Up
Q99PG2	Ogfr	1.886	0.00769937	Up
Q8CB27	Yod1	2.952	0.0257916	Up
Q8VE09	Ttc39c	0.581	0.00300016	Down
Q8BH57	Wdr48	0.001	0.001	Down
B2RQC6	Cad	1.64	0.0101256	Up
Q920B9	Supt16h	1.665	0.0391449	Up
Q9ERA6	Tfip11	0.402	0.00359041	Down
Q8BW70	Usp38	0.473	0.0490294	Down
Q61550	Rad21	0.16	0.0146145	Down
Q9Z0K8	Vnn1	0.614	0.0426649	Down
Q9CY58	Serbp1	1.664	0.0466127	Up
Q9JHU2	Palmd	1.709	0.00432917	Up
Q8R3U1	Plaat3	1.936	0.0323985	Up
Q9Z0E8	Slc22a5	0.001	0.001	Down
O88829	St3gal5	0.091	0.00134865	Down
P12970	Rpl7a	0.363	0.0376164	Down
Q8BGQ1	Vipas39	0.028	0.0257241	Down
Q6NXI6	Rprd2	0.001	0.001	Down
Q6P8J2	Sat2	2.165	0.0254006	Up
Q9R0P4	Smap	0.001	0.001	Down
Q9QYY8	Spast	0.332	0.0130877	Down
Q99KK9	Hars2	1.742	0.0167787	Up
Q9EQS3	Mycbp	0.382	0.0497419	Down
Q61146	Ocln	0.001	0.001	Down
Q5SX79	Shroom1	0.186	0.0370499	Down
Q8CAK3	Shfl	2.76	0.0260477	Up
Q922B2	Dars1	1.828	0.0237179	Up
Q9CYZ2	Tpd52l2	2.165	0.0161933	Up
P04247	Mb	7.613	0.0146925	Up
A6H6A9	Rabgap1l	0.6	0.0319385	Down
Q7TMM9	Tubb2a	1.616	0.0185053	Up
O70274	Ptp4a2	2.56	0.0237766	Up
P07309	Ttr	2.2	0.00376747	Up
P47964	Rpl36	0.343	0.000919743	Down
Q8R5H1	Usp15	2.311	0.000786318	Up
Q80U87	Usp8	0.001	0.001	Down
Q8CI94	Pygb	1.646	0.0175998	Up
P14115	Rpl27a	0.4	0.0120018	Down
P62843	Rps15	1.686	0.0311857	Up
Q8VDD8	Washc1	1.774	0.0486259	Up
Q6NZF1	Zc3h11a	0.548	0.047043	Down
Q9EP71	Rai14	0.389	0.00678365	Down
Q00915	Rbp1	1.836	0.023389	Up
Q9D304	Rnf128	1.608	0.0293074	Up
P33215	Nedd1	0.001	0.001	Down
Q5ND34	Wdr81	2.08	0.0402308	Up
P36371	Tap2	0.205	0.0207445	Down
Q8BXZ1	Tmx3	0.189	0.0369914	Down
Q9D3U0	Pus10	0.346	0.041221	Down
Q8BH43	Wasf2	2.262	0.0389421	Up
Q99KD5	Unc45a	0.458	0.00660469	Down
Q8JZZ0	Ugt3a2	0.314	0.00997269	Down
Q5RKS2	Smim7	0.337	0.005584	Down
Q61263	Soat1	0.001	0.001	Down
Q8VDQ8	Sirt2	0.514	0.0119501	Down
Q9JI11	Stk4	1.796	0.0190612	Up
Q9CXE7	Tmed5	0.503	0.0447359	Down
Q8CCB4	Vps53	0.093	0.0184113	Down
Q921I1	Tf	1.671	0.0131418	Up
Q9JJX7	Tdp2	3.239	0.0356652	Up
Q9JJL3	Slco1b2	0.277	0.0129275	Down
Q08943	Ssrp1	1.807	0.0297202	Up
Q9D938	Tmem160	0.001	0.001	Down
Q8BVW3	Trim14	0.422	0.00495657	Down
Q61510	Trim25	0.514	0.0110472	Down
Q8BWP5	Ttpa	0.33	0.0294092	Down
Q91XB7	Yif1a	0.32	0.0220466	Down
Q64318	Zeb1	0.001	0.001	Down
Q78T54	Vma21	0.001	0.001	Down
Q91XU0	Wrnip1	0.411	0.00563114	Down
Q9ESJ0	Xpo4	0.641	0.00721327	Down
P06800	Ptprc	0.001	0.001	Down
Q91V04	Tram1	0.148	0.0267776	Down
Q8VEJ9	Vps4a	0.574	0.0326848	Down
Q9QZU9	Ube2l6	2.443	0.00779794	Up
Q8VDZ4	Zdhhc5	0.45	0.000336999	Down
P07758	Serpina1a	1.52	0.0381967	Up
Q00897	Serpina1d	1.606	0.00140759	Up
Q9R1V7	Adam23	0.001	0.001	Down
Q8BS35	Agmo	0.113	0.00711411	Down
P00687	Amy1	0.148	0.0025031	Down
Q05421	Cyp2e1	0.304	0.0241116	Down
Q64459	Cyp3a11	0.225	0.000233686	Down
Q64464	Cyp3a13	0.255	0.011495	Down
O09158	Cyp3a25	0.171	0.0318198	Down
Q91V12	Acot7	1.848	0.029122	Up
Q6PJN8	Dalrd3	0.001	0.001	Down
Q810A7	Ddx42	1.663	0.036482	Up
Q9CPZ8	Cmc1	0.161	0.0145974	Down
Q91X77	Cyp2c50	0.474	0.000453135	Down
Q924X2	Cpt1b	0.001	0.001	Down
Q3UI43	Babam1	1.877	0.0208781	Up
Q8BJ71	Nup93	0.453	0.0265833	Down
O35239	Ptpn9	0.258	0.022868	Down
Q60866	Pter	1.866	0.0371486	Up
Q9EPC1	Parva	0.642	0.00440981	Down
Q00898	Serpina1e	3.833	0.0415914	Up
Q8R2R3	Aagab	2.301	0.0434684	Up
Q9R078	Prkab1	1.893	0.0121214	Up
Q8BMK4	Ckap4	0.316	0.0493705	Down
Q6ZQ08	Cnot1	0.569	0.00761435	Down
O55071	Cyp2b19	0.447	0.0133763	Down
Q80U56	Avl9	1.948	0.0376252	Up
Q8C1Y8	Ccz1	2.414	0.0344263	Up
Q99N16	Cyp4f3	0.287	0.0192138	Down
Q3UIR3	Dtx3l	0.55	0.00400035	Down
Q8BPS4	Gpr180	0.37	0.0337815	Down
Q6NSU3	Glt8d1	0.001	0.001	Down
Q9D1H7	Get4	0.62	0.0401572	Down
Q6PGH2	Jpt2	2.882	0.0112377	Up
Q8K354	Cbr3	0.229	0.00796214	Down
Q9JIZ0	Cml1	0.299	0.00301744	Down
O35728	Cyp4a14	0.115	0.00847844	Down
Q68FH4	Galk2	2.432	0.0396489	Up
Q9CYL5	Glipr2	0.506	0.0470509	Down
Q7TQI7	Abtb2	0.484	0.0192679	Down
P97452	Bop1	0.001	0.001	Down
Q8BRK8	Prkaa2	1.609	0.0178873	Up
Q02013	Aqp1	0.259	0.00367605	Down
Q8BTZ5	Ankrd46	0.001	0.001	Down
O54749	Cyp2j5	0.343	0.000210401	Down
P59017	Bcl2l13	0.511	0.00551666	Down
Q9Z0F4	Cib1	0.001	0.001	Down
Q8K182	C8a	1.896	0.020555	Up
Q8BTJ4	Enpp4	0.481	0.0308846	Down
Q91V92	Acly	1.607	0.00572944	Up
P70170	Abcc9	0.133	0.0218538	Down
Q09200	B4galnt1	0.357	0.0477939	Down
Q8BWN8	Acot4	0.613	0.0477426	Down
P20852	Cyp2a5	0.305	0.00354278	Down
Q8BMS4	Coq3	0.481	0.0287576	Down
Q9WUM4	Coro1c	1.77	0.0234615	Up
P18572	Bsg	0.222	0.0484797	Down
Q64152	Btf3	1.717	0.0363266	Up
P59114	Pcif1	0.392	0.00797707	Down
Q8VEH6	Cbwd1	1.578	0.0145164	Up
Q9CQ10	Chmp3	1.977	0.0321382	Up
Q8VBZ3	Clptm1	0.21	0.0201519	Down
O35864	Cops5	1.747	0.00507604	Up
O08788	Dctn1	0.348	0.0101009	Down
Q61712	Dnajc1	0.611	0.00322632	Down
Q9ESU6	Brd4	2.617	0.0462192	Up
Q7TNP2	Ppp2r1b	0.574	0.043055	Down
Q9QYR7	Acot3	0.383	0.00565424	Down
Q3UFY7	Nt5c3b	2.289	0.0293697	Up
P31428	Dpep1	0.595	0.0156973	Down
O88833	Cyp4a10	0.059	0.0034773	Down
Q7TMK6	Hook2	0.666	0.0390189	Down
Q03160	Grb7	2.397	0.0181168	Up
Q9JII6	Akr1a1	1.602	0.0360976	Up
Q9D0L4	Adck1	0.336	0.0237326	Down
Q9DCG2	Cd302	0.172	0.00831278	Down
Q8BS95	Gpr89	0.036	0.0151975	Down
Q8VEH8	Erlec1	0.244	0.0142121	Down
O35855	Bcat2	1.698	0.0182718	Up
Q6P5E8	Dgkq	0.33	0.000428789	Down
P43006	Slc1a2	0.085	0.00813001	Down
Q6NT99	Dusp23	1.725	0.00330005	Up
E9Q649	Gcnt4	0.058	0.00302077	Down
Q8K385	FRRS1	1.61	0.0489576	Up
G3X987	Gimap9	2.173	0.00136806	Up
P01942	Hba	2.005	0.0230732	Up
Q8C3X4	Guf1	0.425	0.0341982	Down
Q8VC19	Alas1	0.173	0.00762112	Down
Q9CQW2	Arl8b	0.187	0.0487349	Down
E9PZJ8	Ascc3	2.252	0.0430839	Up
P14094	Atp1b1	0.124	0.0235611	Down
Q8BXA5	Clptm1l	0.001	0.001	Down
Q61140	Bcar1	1.55	0.0414761	Up
Q63918	Cavin2	0.497	0.0467114	Down
Q9D8L5	Ccdc91	0.462	0.000829076	Down
Q9DBW0	Cyp4v2	0.439	0.000939613	Down
Q501J6	Ddx17	0.535	0.0367946	Down
B9EJR8	Dnaaf5	0.555	0.0474745	Down
Q7TMS5	Abcg2	0.367	0.0051731	Down
Q8BXV2	Bri3bp	0.023	0.00524059	Down
P16406	Enpep	0.608	0.0253085	Down
P97864	Casp7	2.352	0.0081828	Up
P09803	Cdh1	2.214	0.0161971	Up
Q8C025	Chpt1	0.001	0.001	Down
P31996	Cd68	0.07	0.0395038	Down
Q8QZY1	Eif3l	1.628	0.0124078	Up
Q8BY89	Slc44a2	0.412	0.00129852	Down
Q9Z0E6	Gbp2	0.001	0.001	Down
Q6DYE8	Enpp3	0.001	0.001	Down
Q80W21	Gstm7	1.568	0.0206677	Up
P26149	Hsd3b2	2.791	0.0277535	Up
O89020	Afm	3.273	0.0115835	Up
Q8K2K6	Agfg1	2.191	0.034353	Up
E9Q414	Apob	1.946	0.0471422	Up
Q925I1	Atad3	0.314	0.00787575	Down
O35623	Bet1	0.001	0.001	Down
Q9EPU4	Cpsf1	0.637	0.000503887	Down
Q99JX3	Gorasp2	0.459	0.0274836	Down
Q9D4V0	Etnk1	3.021	0.0183186	Up
O35465	Fkbp8	0.576	0.0173843	Down
O70252	Hmox2	0.563	0.0430713	Down
Q91YS8	Camk1	2.447	0.0411513	Up
P35951	Ldlr	0.342	0.0127272	Down
Q7TQ95	Lnpk	0.513	0.00812167	Down
Q99PI5	Lpin2	0.392	0.0221353	Down
Q8C181	Mbnl2	2.342	0.0228502	Up
O70303	Cideb	3.213	0.0277223	Up
Q32NY4	Cnnm3	0.39	0.0447762	Down
Q64458	Cyp2c29	0.32	0.00345741	Down
O08579	Emd	0.389	0.0184975	Down
P42128	Foxk1	2.029	0.0232812	Up
Q9JHU9	Isyna1	2.202	0.0463386	Up
P52332	Jak1	0.137	0.040157	Down
Q811J3	Ireb2	1.749	0.0146842	Up
Q3UQ44	Iqgap2	0.638	0.0296037	Down
Q78IK4	Apool	0.156	0.0334852	Down
Q62165	Dag1	0.368	0.00110013	Down
Q5FWI3	Cemip2	0.091	0.028682	Down
Q9CXV9	Dcun1d5	0.001	0.001	Down
O70152	Dpm1	0.178	0.00681332	Down
Q6PGF7	Exoc8	0.375	0.00863196	Down
Q3TPX4	Exoc5	0.539	0.0269676	Down
Q6ZPR6	Ibtk	1.974	0.0470962	Up
P62748	Hpcal1	1.592	0.00825986	Up
Q8R4U7	Luzp1	0.642	0.0418972	Down
Q8CHK3	Mboat7	0.297	0.0226554	Down
Q9QYF9	Ndrg3	1.792	0.0232911	Up
Q6GQT9	Nomo1	0.249	0.011244	Down
O70131	Ninj1	0.001	0.001	Down
O35099	Map3k5	0.258	0.0388114	Down
Q9CQ20	Mid1ip1	7.266	0.0183962	Up
O70324	Slc16a2	0.098	0.0076112	Down
P63242	Eif5a	1.876	0.0231449	Up
Q91XA2	Golm1	1.777	0.0383003	Up
P55937	Golga3	0.001	0.001	Down
Q8VDM6	Hnrnpul1	2.094	0.0219633	Up
P17047	Lamp2	0.597	0.000983225	Down
P02798	Mt2	0.001	0.001	Down
Q80WW9	Ddrgk1	0.409	0.0391633	Down
Q9D7B1	Dus2	1.735	0.0188962	Up
Q9CRA0	Art4	0.001	0.001	Down
B1AUE5	Pex10	0.031	0.0264868	Down
Q9DBD5	Pelp1	0.109	0.0025054	Down
Q9QXY9	Pex3	0.162	0.0103794	Down
Q2VLH6	Cd163	0.176	0.021179	Down
Q99J56	Derl1	0.296	0.0163161	Down
Q9CQB5	Cisd2	0.212	0.0392384	Down
Q8BZ98	Dnm3	0.647	0.0223587	Down
Q8VCG4	C8g	1.867	0.0179221	Up
P12790	Cyp2b9	0.144	0.0163291	Down
P12791	Cyp2b10	0.234	0.0233917	Down
O88962	Cyp8b1	0.2	0.00424631	Down
P11404	Fabp3	5.78	0.02452	Up
Q2TPA8	Hsdl2	0.578	0.00691983	Down
P49698	Hnf4a	0.515	0.0458583	Down
Q711T7	Nadsyn1	1.679	0.00612498	Up
Q9CQ49	Ncbp2	1.969	0.0402822	Up
Q9Z0E0	Ncdn	0.521	0.0274407	Down
Q8R1T1	Chmp7	0.535	0.0376464	Down
E9PVA8	Gcn1	0.529	0.0247825	Down
Q921M4	Golga2	1.738	0.0321804	Up
Q6ZQI3	Mlec	0.309	0.0282019	Down
P97863	Nfib	2.756	0.0256492	Up
Q80U63	Mfn2	0.176	0.00975276	Down
Q91VS7	Mgst1	0.406	0.0166175	Down
A2A432	Cul4b	1.623	0.0368575	Up
P21460	Cst3	0.001	0.001	Down
A2ALW5	Dnajc25	0.135	0.00322206	Down
Q8C7X2	Emc1	0.386	0.0196793	Down
Q9D4H1	Exoc2	0.535	0.0315619	Down
Q99JZ7	Errfi1	0.425	0.0235513	Down
P97872	Fmo5	0.288	0.0256337	Down
P02104	Hbb-y	2.403	0.0305281	Up
Q8BU33	Ilvbl	0.237	0.0244404	Down
P51830	Adcy9	0.265	0.0331319	Down
Q99NF1	Bco2	0.35	0.00387661	Down
P0C0A3	Chmp6	0.306	0.0408407	Down
Q9WTK3	Gpaa1	0.393	0.00644517	Down
Q8R0J8	Idnk	1.502	0.0074174	Up
Q9CRD2	Emc2	0.205	0.0349427	Down
Q8C0Z1	Fam234a	0.171	0.039468	Down
Q9QZ85	Iigp1	1.842	0.0429865	Up
O35343	Kpna4	1.708	0.0316282	Up
Q05816	Fabp5	2.094	0.0174869	Up
P41317	Mbl2	1.683	0.0161594	Up
Q9WUR9	Ak4	0.653	0.0448284	Down
Q8BSM7	Slc43a1	0.001	0.001	Down
O35711	Ppfibp2	0.56	6.72209e-05	Down
P62313	Lsm6	1.606	0.0461032	Up
Q9WVS7	Map2k5	1.914	0.0144641	Up
Q8BGB7	Enoph1	2.193	0.0424906	Up
Q9DBZ5	Eif3k	2.075	0.00934475	Up
Q6XVG2	Cyp2c54	0.401	0.000319609	Down
P56654	Cyp2c37	0.468	0.00014996	Down
O88327	Ctnnal1	0.414	0.0330849	Down
P57759	Erp29	1.636	0.0102338	Up
O70378	Emc8	0.345	0.0155844	Down
Q99KI3	Emc3	0.173	0.0472507	Down
P97494	Gclc	1.846	0.00229744	Up
Q9D2Y4	Mlkl	0.277	0.044241	Down
Q8VCH7	Rdh10	3.225	0.0396363	Up
Q80XU3	Nucks1	2.466	0.0299305	Up
Q9CQ86	Mien1	1.857	0.0488696	Up
Q9R1J0	Nsdhl	2.487	0.0183219	Up
Q9WUA3	Pfkp	0.575	0.0208164	Down
Q8BLF1	Nceh1	0.35	0.0126677	Down
P70268	Pkn1	0.155	0.0135842	Down
Q8VD65	Pik3r4	0.184	0.0170748	Down
Q8BKC8	Pi4kb	0.001	0.001	Down
Q8BWR2	Pithd1	1.79	0.0378969	Up
Q6PD26	Pigs	0.001	0.001	Down
Q5PT54	Slc10a5	0.64	0.0262975	Down
Q69ZR2	Hectd1	1.665	0.0252061	Up
Q6ZQ89	Marchf6	0.001	0.001	Down
Q8CHQ9	Nat8f2	0.643	0.000588127	Down
Q3UPH1	Prrc1	0.471	0.0301876	Down
O70572	Smpd2	0.253	0.0344771	Down
Q6ZPR5	Smpd4	0.001	0.001	Down
Q61838	Pzp	1.607	0.00087033	Up
Q80UU9	Pgrmc2	0.237	0.00627192	Down
O08756	Hsd17b10	0.598	0.00877492	Down
Q8R574	Prpsap2	1.858	0.00359521	Up
Q3U9N9	Slc16a10	0.243	0.0288887	Down
Q99JW4	Lims1	0.531	0.00363768	Down
P29595	Nedd8	2.763	0.0179931	Up
Q7TSI3	Ppp6r1	1.692	0.00507894	Up
Q7TNC4	Luc7l2	0.48	0.0473835	Down
Q9DBB4	Naa16	0.37	0.00126835	Down
Q9CXJ4	Abcb8	0.208	0.0156832	Down
Q6ZQA0	Nbeal2	1.56	0.00474601	Up
P70303	Ctps2	2.605	0.011361	Up
Q791T5	Mtch1	0.254	0.0394782	Down
Q3TC46	Patl1	0.001	0.001	Down
Q99K01	Pdxdc1	0.451	0.031785	Down
Q8C4Y3	Nelfb	0.404	0.047885	Down
Q99J45	Nrbp1	1.87	0.0151843	Up
P11930	Nudt19	1.516	0.00450727	Up
Q3UHB1	Nt5dc3	0.001	0.001	Down
Q9QXD8	Limd1	3.341	0.0457867	Up
Q8BH04	Pck2	1.775	0.00473512	Up
P58389	Ptpa	1.961	0.0471325	Up
Q61144	Psen2	0.613	0.0480054	Down
Q61112	Sdf4	0.45	0.0105987	Down
P00920	Ca2	2.347	0.0199355	Up
Q3U308	Ctu2	1000	0.001	Up
Q6PB93	Galnt2	0.277	0.0326974	Down
Q3UE31	--	0.173	0.0109285	Down
P51855	Gss	1.518	0.00466399	Up
O35387	Hax1	0.435	0.00196479	Down
Q8C129	Lnpep	0.336	0.0205981	Down
Q61805	Lbp	0.001	0.001	Down
Q69Z38	Peak1	1.763	0.0495221	Up
Q8VCQ3	Nrbf2	1.985	0.0449936	Up
Q9WUQ2	Preb	0.215	0.0135288	Down
Q9D7G0	Prps1	2.043	0.0432519	Up
Q9CS42	Prps2	3.676	0.00588405	Up
Q61171	Prdx2	1.649	0.0390498	Up
P14602	Hspb1	0.556	0.0307799	Down
P35330	Icam2	0.001	0.001	Down
Q9DB29	Iah1	1.556	0.0385411	Up
A2AJ15	Man1b1	0.315	0.0392537	Down
Q3ULD5	Mccc2	0.516	0.00618622	Down
Q91W43	Gldc	0.454	0.00430424	Down
P52430	Pon1	0.625	0.0234305	Down
Q9CQJ4	Rnf2	1.754	0.00598003	Up
Q31125	Slc39a7	0.162	0.0257809	Down
Q64511	Top2b	0.495	0.00895165	Down
Q8QZY9	Sf3b4	0.356	0.0189085	Down
Q9JI10	Stk3	5.124	0.00182294	Up
P46978	Stt3a	0.172	0.0139424	Down
P43025	Clec3b	2.597	0.0177775	Up
Q6PD10	Ip6k1	2.201	0.0415089	Up
Q9D0M1	Prpsap1	2.264	0.0165062	Up
P19258	Mpv17	0.199	0.0451931	Down
Q9Z280	Pld1	0.251	0.0128091	Down
Q8CJH3	Plxnb1	0.423	0.0101395	Down
Q8R5J9	Arl6ip5	0.298	0.0382723	Down
Q8VC52	Rbpms2	3.096	0.0289773	Up
O35435	Dhodh	0.345	0.0426158	Down
Q9EPR4	Slc23a2	0.001	0.001	Down
Q8BTY2	Slc4a7	0.001	0.001	Down
Q3UJU9	Rmdn3	0.654	0.0274457	Down
Q80UW8	Polr2e	0.305	0.0199379	Down
P83877	Txnl4a	1.776	0.0388058	Up
Q9D787	Ppil2	0.476	0.0404345	Down
P67984	Rpl22	0.534	0.00975163	Down
Q9ESP1	Sdf2l1	1.515	0.0436549	Up
Q9Z2V4	Pck1	0.414	0.0439822	Down
Q3TRM4	Pnpla6	0.001	0.001	Down
Q8C2Q3	Rbm14	1.689	0.0125361	Up
Q99KK1	Reep3	0.574	0.0460052	Down
A2A8Z1	Osbpl9	0.421	0.00451664	Down
O35522	Psmb9	1.923	0.0400903	Up
Q00724	Rbp4	0.36	0.0022637	Down
Q3TDQ1	Stt3b	0.218	0.0117745	Down
Q3UP75	Ugt3a1	0.322	0.00545385	Down
Q925N0	Sfxn5	0.502	0.0399983	Down
Q91VE0	Slc27a4	0.189	0.0374196	Down
Q9Z2G6	Sel1l	0.098	0.00906365	Down
Q64127	Trim24	0.147	0.0138749	Down
P10639	Txn	1.814	0.0294438	Up
Q9D975	Srxn1	1.638	0.0437169	Up
Q8VDC0	Lars2	1.977	0.040018	Up
Q91YR9	Ptgr1	0.435	0.0367819	Down
Q9CQR2	Rps21	1.688	0.029769	Up
Q8BYL4	Yars2	2.12	0.00303129	Up
Q8BTY8	Scfd2	0.512	0.0166736	Down
Q8R3Q0	Saraf	0.349	0.0267321	Down
Q91ZM2	Sh2b1	0.392	0.017456	Down
Q99J23	Ghdc	0.001	0.001	Down
Q9CR41	Hypk	2.38	0.0203391	Up
Q9D6H2	Hspb11	2.93	0.00261252	Up
P28665	Mug1	0.626	0.00225919	Down
Q80Y56	Rbsn	0.068	0.0101055	Down
P23249	Mov10	1.72	0.0207558	Up
P55065	Pltp	2.026	0.02941	Up
P97819	Pla2g6	0.513	0.031843	Down
Q4VC33	Maea	0.405	0.0325151	Down
Q64700	Rbl2	3.015	0.0170266	Up
Q99LJ7	Rcbtb2	2.414	0.0284941	Up
Q3UHH2	Slc22a23	0.001	0.001	Down
Q8VEE0	Rpe	1.879	0.0479691	Up
Q9JIM1	Slc29a1	0.219	0.0396638	Down
Q8VDS8	Stx18	0.096	0.0470543	Down
P58735	Slc26a1	0.116	0.0171595	Down
O35488	Slc27a2	0.305	0.0226749	Down
Q04207	Rela	1.657	0.0455944	Up
P10711	Tcea1	1.791	0.0028857	Up
Q8CGF5	Tlcd4	0.355	0.0252152	Down
P05622	Pdgfrb	0.001	0.001	Down
Q8BHN0	Ppm1l	0.222	0.0446985	Down
Q9CYN2	Spcs2	0.18	0.0326458	Down
Q8VE97	Srsf4	1.591	0.0267794	Up
Q80VJ2	Sra1	1.964	0.0367637	Up
Q3ULF4	Spg7	1.863	0.0346535	Up
P59759	Mrtfb	2.105	0.0301685	Up
Q6ZWV7	Rpl35	0.435	0.0192694	Down
Q3UC65	Rsrp1	1000	0.001	Up
Q8R0A0	Gtf2f2	3.462	0.00126748	Up
O88322	Nid2	2.923	0.0474638	Up
Q8C0L6	Paox	1.917	0.0184688	Up
Q6P2K6	Ppp4r3a	1.506	0.0231438	Up
Q9D868	Ppih	4.069	0.0351877	Up
Q9D1G2	Pmvk	2.716	0.00348973	Up
Q8BGQ4	Pomt2	0.001	0.001	Down
Q6NZC7	Sec23ip	0.527	0.0201745	Down
Q80W65	Pcsk9	1000	0.001	Up
Q3UUQ7	Pgap1	1.979	0.00304046	Up
A2AJ88	Pnpla7	0.504	0.00628481	Down
P14206	Rpsa	1.588	0.0147403	Up
Q9QXA5	Lsm4	2.912	0.00579606	Up
Q69ZN7	Myof	0.235	0.00917659	Down
Q9JLV6	Pnkp	0.577	0.0221561	Down
Q01405	Sec23a	0.626	0.0177775	Down
Q60854	Serpinb6	2.448	0.00302002	Up
O88983	Stx8	0.157	0.0134047	Down
Q60598	Cttn	1.621	0.0105047	Up

## Sheet: transcriptome 
Hepatic differential mRNA before and after fasting 24h in 8-week-old mice （two-tailed student’s t-test,each group n=3, biologically independent)
id	Symbol	fed_mean	fast_mean	log2(fc)	PValue	FDR
ENSMUSG00000060613	Cyp2c70	207.007	11.9167	-4.11862	1.50536e-81	2.3872e-77
ENSMUSG00000058258	Idi1	110.58	10.2667	-3.42905	4.62711e-81	3.66884e-77
ENSMUSG00000052562	Slc22a30	80.0533	13.4767	-2.5705	2.1886e-63	1.15689e-59
ENSMUSG00000031349	Nsdhl	41.1567	3.35667	-3.61602	1.18153e-61	4.68417e-58
ENSMUSG00000035686	Thrsp	336.94	10.5767	-4.99353	2.98468e-58	9.4662e-55
ENSMUSG00000037071	Scd1	1445.24	136.907	-3.40004	1.30991e-57	3.02176e-54
ENSMUSG00000001467	Cyp51	63.62	8.20667	-2.95461	1.33386e-57	3.02176e-54
ENSMUSG00000063590	Slc22a28	7.69333	0.31	-4.63327	3.69118e-54	7.31684e-51
ENSMUSG00000028715	Cyp4a14	506.73	3743.3	2.88502	5.59191e-48	9.85294e-45
ENSMUSG00000059743	Fdps	192.787	13.2667	-3.86113	4.59995e-46	7.2946e-43
ENSMUSG00000027559	Car3	889.95	89.1633	-3.3192	1.14077e-42	1.56064e-39
ENSMUSG00000022351	Sqle	33.68	2.89667	-3.53943	1.18096e-42	1.56064e-39
ENSMUSG00000044254	Pcsk9	13.2567	1.24667	-3.41057	2.24183e-42	2.73469e-39
ENSMUSG00000004038	Gstm3	82.6	5.61333	-3.87921	7.07973e-40	7.69235e-37
ENSMUSG00000060317	Acnat2	3.33667	21.7533	2.70476	7.27615e-40	7.69235e-37
ENSMUSG00000026773	Pfkfb3	15.58	2.75	-2.50219	9.28913e-40	9.20669e-37
ENSMUSG00000025002	Cyp2c55	5.85333	0.213333	-4.77808	1.27259e-39	1.1871e-36
ENSMUSG00000020917	Acly	116.043	16.5067	-2.81354	2.26303e-39	1.99373e-36
ENSMUSG00000072949	Acot1	21.3633	96.93	2.18181	1.72601e-37	1.44059e-34
ENSMUSG00000021670	Hmgcr	29.0667	6.90667	-2.0733	5.04956e-37	4.00379e-34
ENSMUSG00000024694	Keg1	169.967	24.3367	-2.80405	2.587e-36	1.95356e-33
ENSMUSG00000045775	Slc16a5	4.30333	30.91	2.84455	2.02382e-34	1.45881e-31
ENSMUSG00000066072	Cyp4a10	447.39	2983.74	2.73752	1.01205e-33	6.97789e-31
ENSMUSG00000031767	Nudt7	572.63	86.1733	-2.73229	3.92974e-33	2.59657e-30
ENSMUSG00000031604	Msmo1	111.023	16.84	-2.7209	6.64836e-30	4.21719e-27
ENSMUSG00000003053	Cyp2c29	1215.04	248.91	-2.28731	3.20168e-29	1.95278e-26
ENSMUSG00000025003	Cyp2c39	0.93	6.21333	2.74006	4.51338e-29	2.65086e-26
ENSMUSG00000105096	Gbp10	5.83333	0.82	-2.83062	7.95459e-28	4.50514e-25
ENSMUSG00000022508	Bcl6	12.4267	1.14667	-3.43792	1.94795e-27	1.06519e-24
ENSMUSG00000078817	Nlrp12	4.98667	16.36	1.71403	2.183e-27	1.15393e-24
ENSMUSG00000037798	Mat1a	846.98	3029.15	1.83851	2.42874e-27	1.24242e-24
ENSMUSG00000041293	Adgrf1	5.34333	1.27	-2.07291	1.14658e-26	5.68202e-24
ENSMUSG00000023070	Rgn	740.293	209.67	-1.81998	1.67989e-26	8.07263e-24
ENSMUSG00000030237	Slco1a4	20.6	98.65	2.25967	2.13727e-26	9.96848e-24
ENSMUSG00000031924	Cyb5b	118.917	35.83	-1.73071	5.45339e-26	2.47085e-23
ENSMUSG00000020538	Srebf1	42.5	5.62667	-2.91711	7.0182e-26	3.09152e-23
ENSMUSG00000039202	Abhd2	10.6067	42.9367	2.01724	4.2336e-25	1.8145e-22
ENSMUSG00000032271	Nnmt	46.57	226.843	2.28422	2.17623e-24	9.08175e-22
ENSMUSG00000025089	Gfra1	29.4933	83.19	1.49602	2.62061e-24	1.06558e-21
ENSMUSG00000067144	Slc22a7	4.39667	0.266667	-4.0433	5.0919e-24	2.01869e-21
ENSMUSG00000057103	Nat8f1	155.863	33.6733	-2.2106	1.04469e-23	4.04066e-21
ENSMUSG00000056666	Retsat	249.693	765.703	1.61663	1.13605e-23	4.28941e-21
ENSMUSG00000068762	Gstm6	83.05	23.1833	-1.84089	1.73992e-23	6.41668e-21
ENSMUSG00000022853	Ehhadh	151.353	542.303	1.84118	1.56097e-22	5.62588e-20
ENSMUSG00000021228	Acot3	13.72	45.99	1.74504	2.05935e-22	7.25716e-20
ENSMUSG00000040170	Fmo2	3.91333	20.03	2.35569	3.22552e-22	1.11196e-19
ENSMUSG00000020532	Acaca	20.7633	4.48667	-2.21032	4.1655e-22	1.40546e-19
ENSMUSG00000024292	Cyp4f14	102.347	27.53	-1.89439	5.16622e-22	1.70679e-19
ENSMUSG00000006517	Mvd	8.71333	0.9	-3.27523	5.29012e-22	1.71205e-19
ENSMUSG00000058135	Gstm1	1355.41	471.25	-1.52416	2.17438e-21	6.89625e-19
ENSMUSG00000032418	Me1	109.593	36.46	-1.58777	3.39705e-21	1.05628e-18
ENSMUSG00000024378	Stard4	30.0967	8.4	-1.84114	6.53129e-21	1.99179e-18
ENSMUSG00000008035	Mid1ip1	24.36	6.26667	-1.95874	8.09362e-21	2.42167e-18
ENSMUSG00000021226	Acot2	2.46333	12.7567	2.37257	8.44675e-21	2.48053e-18
ENSMUSG00000031167	Rbm3	27.8267	85.8167	1.62479	1.2831e-20	3.69953e-18
ENSMUSG00000066441	Rdh11	31.5567	6.24	-2.33833	1.94318e-20	5.50268e-18
ENSMUSG00000089943	Ugt1a5	41.4533	9.50667	-2.12448	6.74885e-20	1.8776e-17
ENSMUSG00000000326	Comt	464.097	140.023	-1.72876	7.00445e-20	1.91511e-17
ENSMUSG00000093930	Hmgcs1	97.0533	18.3433	-2.40352	8.85757e-20	2.38073e-17
ENSMUSG00000034258	Flvcr2	0.746667	3.55333	2.25064	1.22748e-19	3.24422e-17
ENSMUSG00000003477	Inmt	951.313	288.19	-1.7229	1.8406e-19	4.78496e-17
ENSMUSG00000023832	Acat2	39.57	11.3733	-1.79875	1.14358e-18	2.92497e-16
ENSMUSG00000041237	Pklr	101.727	22.84	-2.15506	1.38133e-18	3.47701e-16
ENSMUSG00000017167	Cntnap1	0.0466667	1.27	4.76629	2.11622e-18	5.24359e-16
ENSMUSG00000032310	Cyp1a2	350.39	91.2133	-1.94164	2.583e-18	6.30174e-16
ENSMUSG00000027952	Pmvk	38.8433	8.73333	-2.15306	2.69572e-18	6.39644e-16
ENSMUSG00000070368	Prok1	1.56333	0.126667	-3.62552	2.70249e-18	6.39644e-16
ENSMUSG00000018042	Cyb5r3	185.847	65.4867	-1.50484	5.44497e-18	1.2698e-15
ENSMUSG00000050541	Adra1b	16.83	4.57667	-1.87867	5.91458e-18	1.35933e-15
ENSMUSG00000045294	Insig1	78.3233	22.0433	-1.8291	1.09082e-17	2.47117e-15
ENSMUSG00000029369	Afm	129	58.36	-1.14432	1.16138e-17	2.59398e-15
ENSMUSG00000025533	Asl	202.647	885.083	2.12685	1.62606e-17	3.5814e-15
ENSMUSG00000025934	Gsta3	1196.85	457.447	-1.38757	2.47306e-17	5.37229e-15
ENSMUSG00000039886	Tmem120a	19.9267	49.5933	1.31545	5.84511e-17	1.25259e-14
ENSMUSG00000061825	Ces2c	39.28	6.32	-2.6358	6.82586e-17	1.44326e-14
ENSMUSG00000078937	Cpt1b	0.133333	1.7	3.67243	7.33326e-17	1.53014e-14
ENSMUSG00000046718	Bst2	109.833	42.61	-1.36605	9.77978e-17	2.01413e-14
ENSMUSG00000091780	Sco2	5.56	18.7833	1.7563	2.42097e-16	4.92202e-14
ENSMUSG00000030278	Cidec	0.873333	27.73	4.98877	2.55142e-16	5.12157e-14
ENSMUSG00000060807	Serpina6	212.667	58.4233	-1.86398	3.30374e-16	6.54883e-14
ENSMUSG00000026944	Abca2	5.33667	2.00667	-1.41114	3.45953e-16	6.77299e-14
ENSMUSG00000032434	Cmtm6	32.76	13.8133	-1.24587	7.79829e-16	1.49796e-13
ENSMUSG00000064294	Aox3	109.317	38.1633	-1.51825	7.84024e-16	1.49796e-13
ENSMUSG00000068220	Lgals1	22.4167	5.40333	-2.05265	3.09611e-15	5.84502e-13
ENSMUSG00000028961	Pgd	18.0133	6.86	-1.39278	3.23666e-15	6.03846e-13
ENSMUSG00000058454	Dhcr7	41.5233	9.31333	-2.15655	3.68294e-15	6.79117e-13
ENSMUSG00000034708	Grn	46.5433	96.6067	1.05355	4.07512e-15	7.42796e-13
ENSMUSG00000021069	Pygl	173.897	76.0933	-1.19239	5.17405e-15	9.32388e-13
ENSMUSG00000054757	Akr1c20	70.3033	26.3733	-1.41451	7.07942e-15	1.26141e-12
ENSMUSG00000032018	Sc5d	267.237	75.8433	-1.81702	9.5698e-15	1.6862e-12
ENSMUSG00000009633	G0s2	40.08	170.13	2.08568	1.40482e-14	2.44809e-12
ENSMUSG00000057342	Sphk2	4.39667	10.6767	1.27998	1.99655e-14	3.44144e-12
ENSMUSG00000022769	Sdf2l1	16.0733	3.41	-2.23683	2.50761e-14	4.27588e-12
ENSMUSG00000054263	Lifr	76.93	25.82	-1.57506	3.35649e-14	5.66246e-12
ENSMUSG00000052934	Fbxo31	8.58333	21.1033	1.29786	3.60486e-14	6.01745e-12
ENSMUSG00000021210	Akr1c6	945.583	430.427	-1.13544	4.08211e-14	6.74314e-12
ENSMUSG00000041773	Enc1	1.05	3.02333	1.52575	4.80095e-14	7.84881e-12
ENSMUSG00000032080	Apoa4	44.0733	2129.33	5.59435	4.96279e-14	8.03061e-12
ENSMUSG00000031808	Slc27a1	1.56333	8.21333	2.39334	8.87783e-14	1.42207e-11
ENSMUSG00000033105	Lss	11.25	2.55	-2.14136	9.29775e-14	1.47444e-11
ENSMUSG00000027761	Aadac	515.89	261.417	-0.980712	1.15832e-13	1.81868e-11
ENSMUSG00000024900	Cpt1a	93.82	200.813	1.09789	1.20155e-13	1.86806e-11
ENSMUSG00000057110	Cntrl	1.02	3.59	1.81541	1.4612e-13	2.24969e-11
ENSMUSG00000026639	Lamb3	0.563333	2.69333	2.25733	1.62451e-13	2.47707e-11
ENSMUSG00000025190	Got1	90.4267	393.783	2.12258	1.79343e-13	2.70859e-11
ENSMUSG00000027261	Hao1	126.117	56.16	-1.16714	1.82548e-13	2.71215e-11
ENSMUSG00000041220	Elovl6	19.8667	4.89667	-2.02048	1.8343e-13	2.71215e-11
ENSMUSG00000030643	Rab30	4.49	15.0333	1.74338	1.84709e-13	2.71215e-11
ENSMUSG00000027533	Fabp5	66.0533	4.47333	-3.88421	2.30464e-13	3.35293e-11
ENSMUSG00000015312	Gadd45b	1.85667	12.23	2.71964	2.48041e-13	3.57586e-11
ENSMUSG00000047492	Inhbe	4.96	13.7833	1.47451	2.98214e-13	4.26043e-11
ENSMUSG00000035031	C8a	189.227	88.2967	-1.09968	3.27838e-13	4.64183e-11
ENSMUSG00000022707	Gbe1	44.9667	19.9867	-1.16982	3.32329e-13	4.65176e-11
ENSMUSG00000003721	Insig2	56.0567	196.783	1.81165	3.34406e-13	4.65176e-11
ENSMUSG00000025153	Fasn	71.3833	5.75667	-3.63228	4.17987e-13	5.76386e-11
ENSMUSG00000029695	Aass	69.0967	161.523	1.22505	5.23121e-13	7.15143e-11
ENSMUSG00000020644	Id2	39.4	101.477	1.36488	6.0238e-13	8.16457e-11
ENSMUSG00000020150	Gamt	103.277	37.4233	-1.4645	7.31486e-13	9.83042e-11
ENSMUSG00000023057	Fabp2	40.41	109.743	1.44135	8.68121e-13	1.15686e-10
ENSMUSG00000029597	Sds	84.55	206.463	1.28801	9.26401e-13	1.22424e-10
ENSMUSG00000030131	Mug2	168.757	67.93	-1.31282	1.16902e-12	1.53209e-10
ENSMUSG00000041828	Abca8a	29.4533	9.87333	-1.57682	1.23295e-12	1.60263e-10
ENSMUSG00000025270	Alas2	40.7	10.6667	-1.93192	1.45505e-12	1.87595e-10
ENSMUSG00000038539	Atf5	43.67	92.33	1.08016	1.57369e-12	2.01255e-10
ENSMUSG00000002265	Peg3	0.196667	0.756667	1.94391	1.66931e-12	2.11775e-10
ENSMUSG00000068877	Selenbp2	135.39	6.23333	-4.44097	2.09759e-12	2.63997e-10
ENSMUSG00000017677	Wsb1	3.93667	12.2833	1.64166	2.33618e-12	2.9171e-10
ENSMUSG00000012428	Steap4	23.87	10.3667	-1.20325	2.9104e-12	3.60572e-10
ENSMUSG00000025795	Rassf3	26.2867	10.58	-1.31299	2.99364e-12	3.68008e-10
ENSMUSG00000031886	Ces2e	113.867	39.6133	-1.52329	3.56071e-12	4.34352e-10
ENSMUSG00000075602	Ly6a	13.4733	4.77667	-1.49603	4.53841e-12	5.49391e-10
ENSMUSG00000061808	Ttr	4197.91	2000.12	-1.06959	4.86823e-12	5.84852e-10
ENSMUSG00000062908	Acadm	139.707	286.807	1.03768	5.26868e-12	6.28201e-10
ENSMUSG00000027875	Hmgcs2	761.763	1437.79	0.916435	7.22247e-12	8.54731e-10
ENSMUSG00000037797	Adh4	76.8467	32.9233	-1.22287	8.2875e-12	9.73505e-10
ENSMUSG00000040127	Sdr9c7	12.14	5.04667	-1.26637	9.343e-12	1.08942e-09
ENSMUSG00000021591	Glrx	35.23	78.7367	1.16023	1.10069e-11	1.27406e-09
ENSMUSG00000020715	Ern1	8.67333	3.82667	-1.1805	1.1402e-11	1.31024e-09
ENSMUSG00000030168	Adipor2	143.263	69.5333	-1.04289	1.64646e-11	1.87838e-09
ENSMUSG00000036957	Lrfn3	0.336667	1.61	2.25767	1.91302e-11	2.1669e-09
ENSMUSG00000067071	Hes6	38.08	11.5767	-1.71781	2.17835e-11	2.44995e-09
ENSMUSG00000056131	Pgm3	4.18333	11.9867	1.51871	2.29481e-11	2.56276e-09
ENSMUSG00000038181	Chpf2	2.73667	6.46	1.23911	2.40499e-11	2.66701e-09
ENSMUSG00000031725	Ces1f	286.877	149.523	-0.94006	2.76384e-11	3.04368e-09
ENSMUSG00000029596	Sdsl	4.99667	15.76	1.65723	3.32217e-11	3.63331e-09
ENSMUSG00000025509	Pnpla2	37.9767	74.2433	0.967148	3.34829e-11	3.63679e-09
ENSMUSG00000003555	Cyp17a1	4.07667	59.89	3.87685	3.64918e-11	3.93665e-09
ENSMUSG00000068083	Cyp2d40	49.03	17.4633	-1.48934	3.683e-11	3.94629e-09
ENSMUSG00000025743	Sdc3	7.88333	3.02	-1.38426	4.01773e-11	4.27605e-09
ENSMUSG00000032578	Cish	0.703333	4.34	2.62541	4.84267e-11	5.11967e-09
ENSMUSG00000000594	Gm2a	28.3767	14.1	-1.00901	4.92645e-11	5.17375e-09
ENSMUSG00000104713	Gbp6	4.95333	1.67667	-1.5628	5.09621e-11	5.31682e-09
ENSMUSG00000021957	Tkt	46.3767	21.4633	-1.11152	5.24401e-11	5.43526e-09
ENSMUSG00000029440	Psmd9	13.9667	28.66	1.03705	6.0519e-11	6.23189e-09
ENSMUSG00000021620	Acot12	38.4467	73.0767	0.926552	6.39058e-11	6.53818e-09
ENSMUSG00000029314	Gpat3	1.51333	7.17	2.24424	6.89195e-11	7.00593e-09
ENSMUSG00000025492	Ifitm3	334.283	142.007	-1.23511	7.22765e-11	7.30039e-09
ENSMUSG00000006014	Prg4	13.84	4.44667	-1.63805	7.53969e-11	7.56736e-09
ENSMUSG00000031700	Gpt2	88.7933	192.997	1.12005	8.43276e-11	8.41049e-09
ENSMUSG00000004071	Cdip1	21.5467	46.4067	1.10687	8.69313e-11	8.61598e-09
ENSMUSG00000003559	As3mt	18.1133	36.8567	1.02487	8.85146e-11	8.71841e-09
ENSMUSG00000026043	Col3a1	5.54667	1.78667	-1.63435	9.17078e-11	8.97717e-09
ENSMUSG00000034220	Gpc1	1.00667	2.61667	1.37814	9.95852e-11	9.68848e-09
ENSMUSG00000028755	Cda	2.46	8.5	1.7888	1.08265e-10	1.04687e-08
ENSMUSG00000039196	Orm1	797.987	335.01	-1.25216	1.11784e-10	1.07435e-08
ENSMUSG00000019232	Etnppl	55.5833	144.843	1.38177	1.3938e-10	1.3315e-08
ENSMUSG00000006736	Tspan31	117.353	243.32	1.052	1.79193e-10	1.70158e-08
ENSMUSG00000028167	Bdh2	10.2367	4.06	-1.33419	1.82881e-10	1.72627e-08
ENSMUSG00000029727	Cyp3a13	50.58	101.863	1.01	1.86892e-10	1.75369e-08
ENSMUSG00000019883	Echdc1	34.3933	14.2633	-1.26982	1.92734e-10	1.78799e-08
ENSMUSG00000056091	St3gal5	103.78	241.267	1.2171	1.92803e-10	1.78799e-08
ENSMUSG00000018900	Slc22a5	8.34333	19.39	1.21662	2.00591e-10	1.84941e-08
ENSMUSG00000026853	Crat	12.4533	29.8367	1.26055	2.02438e-10	1.85564e-08
ENSMUSG00000003134	Tbc1d8	2.69333	6.86	1.34882	2.15122e-10	1.96058e-08
ENSMUSG00000046329	Slc25a23	71.2467	38.1567	-0.900887	2.5294e-10	2.29207e-08
ENSMUSG00000038233	Gask1a	2.08667	0.363333	-2.52183	2.91221e-10	2.62397e-08
ENSMUSG00000022149	C9	235.88	99.1967	-1.24969	3.13036e-10	2.79845e-08
ENSMUSG00000022885	St6gal1	28.2467	11.28	-1.32431	3.14115e-10	2.79845e-08
ENSMUSG00000045211	Nudt18	2.96333	7.57667	1.35434	3.32742e-10	2.94783e-08
ENSMUSG00000030711	Sult1a1	198.43	447.393	1.17291	3.43169e-10	3.02332e-08
ENSMUSG00000031974	Abcb10	8.03	3.99333	-1.00781	3.52394e-10	3.08743e-08
ENSMUSG00000110353	Gm33543	8.30667	25.71	1.62999	4.258e-10	3.71008e-08
ENSMUSG00000022272	Myo10	5.11	2.69	-0.925717	4.92607e-10	4.26872e-08
ENSMUSG00000025197	Cyp2c23	255.91	111.653	-1.19661	5.1353e-10	4.42585e-08
ENSMUSG00000027359	Slc27a2	611.9	1174.71	0.940933	5.21848e-10	4.47322e-08
ENSMUSG00000025810	Nrp1	13.0867	5.93667	-1.14037	5.72978e-10	4.8851e-08
ENSMUSG00000069792	Wfdc17	17.3333	5.49333	-1.6578	6.45789e-10	5.47643e-08
ENSMUSG00000090264	Eif4ebp3	27.5133	313.137	3.50859	6.51538e-10	5.49579e-08
ENSMUSG00000036083	Slc17a3	18.1867	8.97333	-1.01917	6.64256e-10	5.57342e-08
ENSMUSG00000041698	Slco1a1	111.493	30.6267	-1.8641	7.2633e-10	6.06218e-08
ENSMUSG00000062825	Actg1	48.0433	135.717	1.49819	7.92304e-10	6.5782e-08
ENSMUSG00000029833	Trim24	3.48333	7.63333	1.13184	1.11583e-09	9.21607e-08
ENSMUSG00000062762	Ei24	64.45	117.477	0.866122	1.2498e-09	1.02691e-07
ENSMUSG00000066513	Klk1b4	3.49	0.623333	-2.48515	1.31249e-09	1.07211e-07
ENSMUSG00000027048	Abcb11	106.493	43.33	-1.29732	1.31833e-09	1.07211e-07
ENSMUSG00000007872	Id3	8.14667	21.53	1.40207	1.34936e-09	1.09174e-07
ENSMUSG00000030762	Aqp8	66.43	6.78333	-3.29177	1.36097e-09	1.09555e-07
ENSMUSG00000052974	Cyp2f2	584.277	288.013	-1.02052	1.49299e-09	1.19575e-07
ENSMUSG00000031877	Ces2g	18.2367	7.43	-1.29541	1.51395e-09	1.20644e-07
ENSMUSG00000022587	Ly6e	190.357	77.9967	-1.28722	1.65293e-09	1.3106e-07
ENSMUSG00000020571	Pdia6	128.06	64.4567	-0.990418	1.77068e-09	1.39699e-07
ENSMUSG00000027597	Ahcy	759.093	1811.17	1.25457	1.78831e-09	1.40391e-07
ENSMUSG00000025260	Hsd17b10	100.407	323.737	1.68897	1.82911e-09	1.42887e-07
ENSMUSG00000031431	Tsc22d3	86.83	49.9933	-0.796458	1.88765e-09	1.46737e-07
ENSMUSG00000024485	Slc4a9	0.06	0.763333	3.66928	2.03668e-09	1.57549e-07
ENSMUSG00000037411	Serpine1	0.386667	2.43	2.65179	2.09624e-09	1.6137e-07
ENSMUSG00000034248	Slc25a37	8.75	4.37667	-0.999451	2.2168e-09	1.69826e-07
ENSMUSG00000050122	Vwa3b	0.19	1.23333	2.69849	2.41769e-09	1.84325e-07
ENSMUSG00000050097	Ces2b	0.536667	0.001	-9.06788	2.46584e-09	1.87097e-07
ENSMUSG00000032348	Gsta4	70.4	29.9533	-1.23286	2.73475e-09	2.06513e-07
ENSMUSG00000040017	Saa4	90.4533	48.0567	-0.912437	2.86685e-09	2.15462e-07
ENSMUSG00000035473	Galm	57.08	32.41	-0.816546	3.34618e-09	2.50301e-07
ENSMUSG00000036887	C1qa	30.27	13.0933	-1.20906	3.47319e-09	2.58582e-07
ENSMUSG00000078566	Bnip3	134.363	244.073	0.861175	3.62192e-09	2.68395e-07
ENSMUSG00000030089	Slc41a3	0.663333	2.23333	1.75139	3.85138e-09	2.84071e-07
ENSMUSG00000025498	Irf7	22.6433	9.44	-1.26223	3.89878e-09	2.86235e-07
ENSMUSG00000024747	Aldh1a7	109.627	47.18	-1.21635	4.19173e-09	3.06325e-07
ENSMUSG00000059811	Atl2	28.7067	51.5067	0.843373	4.32123e-09	3.13314e-07
ENSMUSG00000006445	Epha2	2.10667	4.75667	1.17499	4.32688e-09	3.13314e-07
ENSMUSG00000035864	Syt1	4.25667	1.91	-1.15615	4.43342e-09	3.19569e-07
ENSMUSG00000000568	Hnrnpd	17.6433	29.4233	0.737838	4.51167e-09	3.23738e-07
ENSMUSG00000022940	Pigp	14.63	32.6067	1.15624	5.0518e-09	3.60862e-07
ENSMUSG00000051451	Crebzf	5.01333	8.66	0.788597	5.10201e-09	3.62815e-07
ENSMUSG00000031628	Casp3	9.77	4.44333	-1.13672	5.50784e-09	3.89925e-07
ENSMUSG00000022091	Sorbs3	6.22	18.1233	1.54286	6.7308e-09	4.74387e-07
ENSMUSG00000043671	Dpy19l3	0.806667	0.176667	-2.19094	6.88137e-09	4.82827e-07
ENSMUSG00000032265	Tent5a	2.81333	1.15	-1.29065	6.91145e-09	4.82827e-07
ENSMUSG00000074207	Adh1	1384.25	687.013	-1.01069	7.14718e-09	4.97105e-07
ENSMUSG00000068747	Sort1	4.13667	1.88	-1.13774	8.42593e-09	5.83487e-07
ENSMUSG00000050423	Ppp1r3g	10.0567	3.2	-1.65201	8.75385e-09	6.03559e-07
ENSMUSG00000021477	Ctsl	256.953	534.16	1.05577	9.26919e-09	6.36324e-07
ENSMUSG00000040562	Gstm2	45.6533	18.67	-1.29	9.7286e-09	6.64983e-07
ENSMUSG00000016024	Lbp	26.3033	52.4	0.994321	1.11646e-08	7.59865e-07
ENSMUSG00000033715	Akr1c14	157.067	58.42	-1.42684	1.35446e-08	9.1791e-07
ENSMUSG00000036905	C1qb	25.6667	11.9767	-1.09967	1.37101e-08	9.21976e-07
ENSMUSG00000021336	Slc17a4	15.41	5.59667	-1.46123	1.37209e-08	9.21976e-07
ENSMUSG00000022150	Dab2	2.47667	0.98	-1.33755	1.44617e-08	9.64245e-07
ENSMUSG00000066357	Wdr6	3.47333	1.51333	-1.19859	1.44716e-08	9.64245e-07
ENSMUSG00000037278	Tmem97	68.2167	36.1467	-0.916262	1.49341e-08	9.90902e-07
ENSMUSG00000095061	E030018B13Rik	0.0533333	2.15333	5.33539	1.55065e-08	1.02459e-06
ENSMUSG00000061906	Ugt2b38	102.403	45.9567	-1.15592	1.5778e-08	1.03807e-06
ENSMUSG00000022751	Nit2	114.807	59.5433	-0.947195	1.58844e-08	1.03807e-06
ENSMUSG00000035064	Eef2k	3.57333	1.28667	-1.47363	1.59069e-08	1.03807e-06
ENSMUSG00000063229	Ldha	368.547	822.053	1.15738	1.63888e-08	1.06514e-06
ENSMUSG00000075590	Nrbp2	6.36667	14.7167	1.20884	1.65576e-08	1.07172e-06
ENSMUSG00000025950	Idh1	198.433	105.7	-0.908679	1.81408e-08	1.16942e-06
ENSMUSG00000022040	Ephx2	410.627	741.143	0.851925	2.0427e-08	1.30952e-06
ENSMUSG00000078234	Klhdc7a	4.44667	1.92	-1.21162	2.04794e-08	1.30952e-06
ENSMUSG00000078974	Sec61g	42.6933	18.8733	-1.17766	2.06542e-08	1.3154e-06
ENSMUSG00000014542	Clec4f	28.1633	10.6833	-1.39846	2.11049e-08	1.33872e-06
ENSMUSG00000039323	Igfbp2	389.157	864.907	1.15219	2.19257e-08	1.38525e-06
ENSMUSG00000029153	Ociad2	13.3367	6.51333	-1.03393	2.20535e-08	1.3878e-06
ENSMUSG00000000811	Txnrd3	3.93667	1.74333	-1.17513	2.39907e-08	1.50373e-06
ENSMUSG00000005373	Mlxipl	21.9167	11.41	-0.94173	2.61552e-08	1.63295e-06
ENSMUSG00000032788	Pdxk	14.31	6.79333	-1.07483	2.79982e-08	1.74116e-06
ENSMUSG00000024589	Nedd4l	4.35	9.65667	1.15051	2.92055e-08	1.80914e-06
ENSMUSG00000063730	Hsd3b2	14.3333	5.05667	-1.50312	2.97813e-08	1.83763e-06
ENSMUSG00000030946	Lhpp	24.6733	53.3533	1.11263	2.98977e-08	1.83767e-06
ENSMUSG00000022270	Retreg1	30.6133	59.8933	0.968235	3.07214e-08	1.881e-06
ENSMUSG00000078612	Fyb2	1.09	2.88	1.40174	3.71066e-08	2.26322e-06
ENSMUSG00000021127	Zfp36l1	12.03	27.3167	1.18314	3.79981e-08	2.30871e-06
ENSMUSG00000034926	Dhcr24	125.07	71.5333	-0.806048	3.87842e-08	2.34392e-06
ENSMUSG00000028238	Atp6v0d2	0.843333	2.48333	1.5581	3.88732e-08	2.34392e-06
ENSMUSG00000027514	Zbp1	7.16333	2.87333	-1.31791	3.94538e-08	2.36992e-06
ENSMUSG00000053898	Ech1	223.15	398.943	0.83817	3.96792e-08	2.37446e-06
ENSMUSG00000078920	Ifi47	15.55	6.83	-1.18696	4.10328e-08	2.44623e-06
ENSMUSG00000047446	Arl4a	12.4933	26.41	1.07993	4.15787e-08	2.46949e-06
ENSMUSG00000045672	Col27a1	1.41667	0.376667	-1.91114	4.21968e-08	2.49685e-06
ENSMUSG00000103421	Golt1a	6.98333	16.2767	1.22082	4.50536e-08	2.65599e-06
ENSMUSG00000032725	Folr2	8.09333	1.97667	-2.03366	4.72799e-08	2.77691e-06
ENSMUSG00000028607	Cpt2	48.6767	80.27	0.721631	5.08043e-08	2.9729e-06
ENSMUSG00000038092	Hsd3b5	105.467	1.43	-6.20463	5.84055e-08	3.40513e-06
ENSMUSG00000035692	Isg15	11.5733	4.16	-1.47615	5.99175e-08	3.48048e-06
ENSMUSG00000036138	Acaa1a	91.3433	162.527	0.831305	6.26687e-08	3.62701e-06
ENSMUSG00000004655	Aqp1	28.4233	13.9467	-1.02716	6.32702e-08	3.64851e-06
ENSMUSG00000001663	Gstt1	193.053	104.703	-0.882692	6.47168e-08	3.71767e-06
ENSMUSG00000029162	Khk	202.86	99.1633	-1.03261	6.49385e-08	3.71767e-06
ENSMUSG00000024423	Impact	1.45	3.08	1.08688	6.7427e-08	3.84625e-06
ENSMUSG00000038217	Tlcd2	42.4333	13.75	-1.62577	6.95003e-08	3.95031e-06
ENSMUSG00000021273	Fdft1	49.05	18.9567	-1.37155	7.18378e-08	4.06859e-06
ENSMUSG00000032079	Apoa5	707.627	1171.13	0.726845	7.29259e-08	4.11551e-06
ENSMUSG00000062410	Hsd3b3	189.437	66.6767	-1.50646	7.71713e-08	4.33965e-06
ENSMUSG00000069516	Lyz2	43.04	18.2333	-1.2391	7.93499e-08	4.4464e-06
ENSMUSG00000025464	Paox	27.2867	10.07	-1.43813	8.08948e-08	4.50664e-06
ENSMUSG00000023004	Tuba1b	27.5267	10.2833	-1.42052	8.09934e-08	4.50664e-06
ENSMUSG00000057074	Ces1g	106.467	41.9833	-1.34251	8.177e-08	4.53395e-06
ENSMUSG00000039917	Rhbdd2	3.54667	6.81667	0.942603	8.20945e-08	4.53608e-06
ENSMUSG00000028919	Arhgef19	7.60667	15.8767	1.06157	8.2389e-08	4.53654e-06
ENSMUSG00000042745	Id1	5.31667	15.13	1.50882	8.749e-08	4.80075e-06
ENSMUSG00000041939	Mvk	11.52	3.83333	-1.58747	8.8875e-08	4.85993e-06
ENSMUSG00000001525	Tubb5	19.8	10.2567	-0.948938	9.05393e-08	4.93392e-06
ENSMUSG00000026858	Miga2	10.18	19.0533	0.904306	9.65162e-08	5.24163e-06
ENSMUSG00000029273	Sult1d1	45.0933	95.8067	1.08721	9.74695e-08	5.27533e-06
ENSMUSG00000003528	Slc25a1	109.107	63.1433	-0.789037	1.00627e-07	5.42768e-06
ENSMUSG00000073436	Eme2	2.52667	5.36	1.085	1.02611e-07	5.51597e-06
ENSMUSG00000050440	Hamp	630.123	1290.28	1.03398	1.11252e-07	5.96024e-06
ENSMUSG00000024990	Rbp4	2187.54	3858.26	0.81864	1.13853e-07	6.07904e-06
ENSMUSG00000034936	Arl4d	41.6633	16.0433	-1.3768	1.22247e-07	6.50532e-06
ENSMUSG00000000957	Mmp14	6.20667	12.5267	1.01311	1.29392e-07	6.86252e-06
ENSMUSG00000042476	Abcb4	56.7633	108.047	0.928623	1.39455e-07	7.37161e-06
ENSMUSG00000026435	Slc45a3	3.33	7.43	1.15784	1.41453e-07	7.45236e-06
ENSMUSG00000028024	Enpep	20.6167	10.4433	-0.981229	1.4503e-07	7.61551e-06
ENSMUSG00000074896	Ifit3	10.7133	4.54	-1.23864	1.49079e-07	7.79983e-06
ENSMUSG00000028334	Nans	4.3	1.91	-1.17076	1.49524e-07	7.79983e-06
ENSMUSG00000001211	Agpat3	79.31	133.2	0.748019	1.52888e-07	7.9492e-06
ENSMUSG00000055116	Arntl	0.236667	1.22	2.36595	1.56601e-07	8.1042e-06
ENSMUSG00000039934	Gsap	7.90333	3.77667	-1.06535	1.56892e-07	8.1042e-06
ENSMUSG00000032098	Treh	0.216667	1.34667	2.63584	1.60949e-07	8.28676e-06
ENSMUSG00000041180	Hectd2	6.36667	1.83	-1.79869	1.69889e-07	8.71877e-06
ENSMUSG00000024750	Zfand5	9.72	17.5967	0.856274	1.71045e-07	8.7498e-06
ENSMUSG00000024561	Mbd1	21.5067	9.71667	-1.14625	1.76204e-07	8.96662e-06
ENSMUSG00000025429	Pstpip2	5.9	2.24	-1.39722	1.76415e-07	8.96662e-06
ENSMUSG00000025933	Tmem14a	4.57	1.25333	-1.86642	1.82305e-07	9.2364e-06
ENSMUSG00000031790	Mmp15	8.50667	3.42333	-1.31319	1.84351e-07	9.29018e-06
ENSMUSG00000023043	Krt18	96.42	173.83	0.850273	1.84538e-07	9.29018e-06
ENSMUSG00000028706	Nsun4	6.79333	3.44333	-0.980314	1.96725e-07	9.85262e-06
ENSMUSG00000033308	Dpyd	73.16	126.303	0.787766	1.96953e-07	9.85262e-06
ENSMUSG00000026003	Acadl	101.673	183.14	0.849006	2.19297e-07	1.09187e-05
ENSMUSG00000053553	3110082I17Rik	2.68	0.613333	-2.12749	2.19641e-07	1.09187e-05
ENSMUSG00000022010	Tsc22d1	20.56	10.4833	-0.971743	2.26606e-07	1.12222e-05
ENSMUSG00000035836	Ugt2b1	288.283	137.643	-1.06655	2.27161e-07	1.12222e-05
ENSMUSG00000079362	Gm43302	0.586667	0.0633333	-3.2115	2.38475e-07	1.17445e-05
ENSMUSG00000025815	Dhtkd1	5.10333	11.8967	1.22105	2.46951e-07	1.21243e-05
ENSMUSG00000042010	Acacb	11.72	3.92667	-1.5776	2.5547e-07	1.24784e-05
ENSMUSG00000026526	Fh1	75.3833	138.48	0.87736	2.55902e-07	1.24784e-05
ENSMUSG00000059447	Hadhb	134.163	235.56	0.812104	2.56524e-07	1.24784e-05
ENSMUSG00000022041	Chrna2	1.34	3.11333	1.21623	2.76315e-07	1.34e-05
ENSMUSG00000019987	Arg1	819.79	1599.47	0.964265	2.77317e-07	1.34076e-05
ENSMUSG00000004730	Adgre1	3.71667	1.74333	-1.09216	2.88053e-07	1.38843e-05
ENSMUSG00000020089	Ppa1	91.45	161.44	0.819943	2.90227e-07	1.39467e-05
ENSMUSG00000079429	Mroh2a	0.833333	0.386667	-1.1078	2.96644e-07	1.41983e-05
ENSMUSG00000029575	Mmab	7.73667	2.73667	-1.49929	2.97252e-07	1.41983e-05
ENSMUSG00000020672	Sntg2	3.11333	1.17	-1.41195	3.14774e-07	1.499e-05
ENSMUSG00000024892	Pcx	104.303	186.187	0.835964	3.16415e-07	1.50231e-05
ENSMUSG00000038582	Pptc7	3.98333	7.12	0.837901	3.18197e-07	1.50626e-05
ENSMUSG00000031762	Mt2	16.3267	105.867	2.69695	3.28242e-07	1.54642e-05
ENSMUSG00000026385	Dbi	890.97	409.69	-1.12084	3.28632e-07	1.54642e-05
ENSMUSG00000060961	Slc4a4	7.23333	13.4733	0.897374	3.31032e-07	1.55311e-05
ENSMUSG00000022562	Oplah	24.8133	42.2367	0.76738	3.38834e-07	1.58502e-05
ENSMUSG00000000673	Haao	260.59	140.953	-0.886564	3.51272e-07	1.63838e-05
ENSMUSG00000025579	Gaa	17.8033	29.8633	0.746228	3.63124e-07	1.6867e-05
ENSMUSG00000036896	C1qc	25.0633	10.6533	-1.23427	3.6376e-07	1.6867e-05
ENSMUSG00000031400	G6pdx	2.17	0.703333	-1.62541	3.67367e-07	1.69846e-05
ENSMUSG00000005514	Por	147.94	318.04	1.1042	3.89595e-07	1.79599e-05
ENSMUSG00000026628	Atf3	0.72	2.58667	1.84503	3.92986e-07	1.80637e-05
ENSMUSG00000041272	Tox	1.30333	3.29	1.33588	4.39446e-07	2.01408e-05
ENSMUSG00000025279	Dnase1l3	8.30333	3.99333	-1.0561	4.68891e-07	2.14081e-05
ENSMUSG00000070056	Mfhas1	2.68333	1.17333	-1.19341	4.69796e-07	2.14081e-05
ENSMUSG00000028822	Tmem50a	56.53	31.7667	-0.831503	4.91162e-07	2.23176e-05
ENSMUSG00000027577	Chrna4	0.896667	0.001	-9.80843	4.9515e-07	2.24345e-05
ENSMUSG00000028186	Uox	1175.13	659.237	-0.833948	5.00519e-07	2.26132e-05
ENSMUSG00000037003	Tns2	6.29	12.1967	0.955355	5.11498e-07	2.30436e-05
ENSMUSG00000030934	Oat	278.53	741.513	1.41264	5.23937e-07	2.35371e-05
ENSMUSG00000027792	Bche	14.9933	28.95	0.949242	5.31917e-07	2.38281e-05
ENSMUSG00000021091	Serpina3n	124.38	224.883	0.854422	5.34706e-07	2.38856e-05
ENSMUSG00000020604	Arsg	3.44	10.27	1.57796	5.5788e-07	2.48272e-05
ENSMUSG00000027999	Pla2g12a	7.03333	14.1133	1.00478	5.58917e-07	2.48272e-05
ENSMUSG00000027490	E2f1	1.08	0.246667	-2.1304	6.02785e-07	2.6701e-05
ENSMUSG00000061175	Fnip2	6.12667	2.74	-1.16093	6.70128e-07	2.96013e-05
ENSMUSG00000046949	Nqo2	55.8567	30.2467	-0.884953	6.96316e-07	3.06727e-05
ENSMUSG00000079017	Ifi27l2a	13.9267	4.62333	-1.59084	7.24557e-07	3.18283e-05
ENSMUSG00000079563	Pglyrp2	40.0267	69.31	0.792102	7.65926e-07	3.35526e-05
ENSMUSG00000055737	Ghr	155.913	85.8433	-0.860966	7.70232e-07	3.36483e-05
ENSMUSG00000031897	Psmb10	18.9233	9.56667	-0.984078	8.0146e-07	3.49164e-05
ENSMUSG00000030670	Cyp2r1	8.85667	3.85	-1.20191	8.16454e-07	3.54721e-05
ENSMUSG00000057068	Fam47e	15.5367	4.47	-1.79733	8.42367e-07	3.6498e-05
ENSMUSG00000072964	Bhlhb9	1.01333	2.73333	1.43155	8.59244e-07	3.71278e-05
ENSMUSG00000019906	Lin7a	3.64667	1.43	-1.35056	8.97799e-07	3.86883e-05
ENSMUSG00000029482	Aacs	21.31	2.87667	-2.88906	9.07937e-07	3.90191e-05
ENSMUSG00000005625	Psmd4	53.92	87.94	0.705699	9.15424e-07	3.92346e-05
ENSMUSG00000044748	Defb1	1.72333	6.99	2.02009	9.2779e-07	3.96574e-05
ENSMUSG00000037440	Vnn1	33.4	62.88	0.912753	9.32793e-07	3.97641e-05
ENSMUSG00000023800	Tiam2	1.16	0.42	-1.46566	9.60562e-07	4.0838e-05
ENSMUSG00000061959	Ces1e	74.5367	42.2633	-0.818544	9.66291e-07	4.09718e-05
ENSMUSG00000022742	Cpox	27.6967	45.2733	0.708949	1.05425e-06	4.45819e-05
ENSMUSG00000064368	mt-Nd6	1054.41	1809.52	0.779174	1.06923e-06	4.50952e-05
ENSMUSG00000010755	Cars	9.13667	4.53	-1.01216	1.08001e-06	4.54293e-05
ENSMUSG00000029272	Sult1e1	0.001	0.673333	9.39518	1.09162e-06	4.57961e-05
ENSMUSG00000027195	Hsd17b12	104.643	61.1833	-0.77427	1.16247e-06	4.86397e-05
ENSMUSG00000028716	Pdzk1ip1	4.80333	0.97	-2.30798	1.16635e-06	4.86737e-05
ENSMUSG00000074115	Saa1	25.1133	10.6733	-1.23444	1.18129e-06	4.90765e-05
ENSMUSG00000026880	Stom	17.26	10.36	-0.736408	1.18219e-06	4.90765e-05
ENSMUSG00000009566	Fpgs	38.5433	64.3	0.738337	1.18717e-06	4.91544e-05
ENSMUSG00000029445	Hpd	1219.66	2432.48	0.995947	1.21097e-06	5.00093e-05
ENSMUSG00000048826	Dact2	1.59667	3.1	0.957205	1.21757e-06	5.01511e-05
ENSMUSG00000060803	Gstp1	2634.5	1052.26	-1.32404	1.25272e-06	5.14653e-05
ENSMUSG00000042216	Sgsm1	0.516667	0.16	-1.69116	1.25805e-06	5.15509e-05
ENSMUSG00000039630	Hnrnpu	33.5367	49.7933	0.570213	1.26375e-06	5.1583e-05
ENSMUSG00000038312	Edem2	21.7667	12.92	-0.752514	1.26713e-06	5.1583e-05
ENSMUSG00000034173	Zbed5	1.06333	3.20667	1.59248	1.26859e-06	5.1583e-05
ENSMUSG00000024799	Tm7sf2	84.0067	37.49	-1.164	1.28697e-06	5.21963e-05
ENSMUSG00000028051	Hcn3	3.82667	0.286667	-3.73864	1.29115e-06	5.22325e-05
ENSMUSG00000046434	Hnrnpa1	20.3367	34.59	0.766272	1.3062e-06	5.27065e-05
ENSMUSG00000042251	Pm20d1	17.8333	10.2067	-0.805065	1.35647e-06	5.45963e-05
ENSMUSG00000070436	Serpinh1	5.03333	1.88667	-1.41567	1.37344e-06	5.51394e-05
ENSMUSG00000029752	Asns	1.36	4.97	1.86964	1.41203e-06	5.65452e-05
ENSMUSG00000044676	Zfp612	0.73	1.69333	1.2139	1.4177e-06	5.66296e-05
ENSMUSG00000022912	Pros1	16.59	30.19	0.863757	1.42371e-06	5.67264e-05
ENSMUSG00000040370	Etfrf1	22.36	38.6133	0.788179	1.43374e-06	5.69829e-05
ENSMUSG00000038859	Baiap2l1	10.4333	17.3667	0.735121	1.45062e-06	5.75097e-05
ENSMUSG00000029311	Hsd17b11	109.373	171.043	0.645101	1.47114e-06	5.81778e-05
ENSMUSG00000038260	Trpm4	0.473333	1.12333	1.24686	1.4824e-06	5.84773e-05
ENSMUSG00000024222	Fkbp5	11.6833	26.3867	1.17536	1.49177e-06	5.87011e-05
ENSMUSG00000054484	Tmem62	5.14333	11.1067	1.11065	1.55952e-06	6.12149e-05
ENSMUSG00000037287	Tbcel	15.6067	9.60333	-0.700555	1.59483e-06	6.24466e-05
ENSMUSG00000028599	Tnfrsf1b	12.99	7.04667	-0.882389	1.61471e-06	6.30692e-05
ENSMUSG00000028378	Ptgr1	1.60333	0.463333	-1.79095	1.62712e-06	6.33978e-05
ENSMUSG00000031938	4931406C07Rik	84.8233	50.95	-0.735379	1.64263e-06	6.38452e-05
ENSMUSG00000020423	Btg2	4.06333	11.43	1.49209	1.71387e-06	6.64511e-05
ENSMUSG00000025991	Cps1	642.843	1371.03	1.09272	1.7543e-06	6.78531e-05
ENSMUSG00000006522	Itih3	196.653	331.953	0.755326	1.78059e-06	6.87021e-05
ENSMUSG00000001128	Cfp	9.59	4.45333	-1.10665	1.78679e-06	6.8774e-05
ENSMUSG00000026977	Marchf7	2.76	5.63	1.02847	1.81025e-06	6.95084e-05
ENSMUSG00000078719	Msmp	0.243333	2.00667	3.0438	1.81531e-06	6.95342e-05
ENSMUSG00000031844	Hsd17b2	106.733	53.3433	-1.00063	1.96055e-06	7.49166e-05
ENSMUSG00000040740	Slc25a34	0.746667	2.61333	1.80735	1.97291e-06	7.52077e-05
ENSMUSG00000020102	Slc16a7	23.2567	42.4633	0.868573	1.99015e-06	7.56831e-05
ENSMUSG00000024621	Csf1r	8.47	3.84667	-1.13875	2.02739e-06	7.67927e-05
ENSMUSG00000032602	Slc25a20	50.9667	79.5267	0.641885	2.02902e-06	7.67927e-05
ENSMUSG00000025880	Smad7	0.773333	2.27	1.55353	2.07291e-06	7.82671e-05
ENSMUSG00000029167	Ppargc1a	0.95	2.56	1.43014	2.10103e-06	7.91404e-05
ENSMUSG00000054894	Dmac2l	2.32667	5.30667	1.18954	2.1111e-06	7.93313e-05
ENSMUSG00000044712	Slc38a6	12.04	21.03	0.804613	2.23747e-06	8.38815e-05
ENSMUSG00000034785	Dio1	69.6433	35.8033	-0.959891	2.31307e-06	8.6511e-05
ENSMUSG00000057554	Lgals8	37.6167	57.8367	0.620612	2.61335e-06	9.73082e-05
ENSMUSG00000063558	Aox1	20.6467	9.05	-1.18992	2.61403e-06	9.73082e-05
ENSMUSG00000019866	Crybg1	2.69	5.51667	1.03619	2.62176e-06	9.73673e-05
ENSMUSG00000019951	Uhrf1bp1l	5.73	10.6467	0.893795	2.64498e-06	9.79022e-05
ENSMUSG00000057722	Lepr	2.70333	19.36	2.84027	2.64851e-06	9.79022e-05
ENSMUSG00000052776	Oas1a	1.99	0.643333	-1.62913	2.65801e-06	9.80251e-05
ENSMUSG00000022617	Chkb	11.7733	19.98	0.763034	2.91556e-06	0.000107274
ENSMUSG00000056313	Tcim	14.29	6.59333	-1.11593	2.92848e-06	0.0001075
ENSMUSG00000042041	2010003K11Rik	7.49333	22.0933	1.55993	2.94481e-06	0.000107849
ENSMUSG00000024827	Gldc	17.9367	32.9967	0.879408	3.05415e-06	0.000111596
ENSMUSG00000042363	Lgalsl	0.983333	2.48667	1.33846	3.14205e-06	0.000114544
ENSMUSG00000058260	Serpina9	0.336667	0.00333333	-6.65821	3.20013e-06	0.000116394
ENSMUSG00000031637	Lrp2bp	0.546667	0.143333	-1.93129	3.26301e-06	0.000118409
ENSMUSG00000029417	Cxcl9	5.43333	2.7	-1.00888	3.29963e-06	0.000119465
ENSMUSG00000067235	H2-Q10	1109.73	665.76	-0.73713	3.41883e-06	0.000123498
ENSMUSG00000027809	Etfdh	102.563	172.157	0.747207	3.61478e-06	0.00013028
ENSMUSG00000053317	Sec61b	82.64	44.1267	-0.905189	3.79644e-06	0.000136336
ENSMUSG00000050144	Slc25a44	21.6367	12.14	-0.83371	3.80001e-06	0.000136336
ENSMUSG00000028906	Epb41	22.2533	34.5733	0.635638	3.8898e-06	0.000139242
ENSMUSG00000029664	Tfpi2	75.4267	33.33	-1.17825	3.94082e-06	0.000140736
ENSMUSG00000098306	Gm28040	1.27333	4.5	1.82131	3.94927e-06	0.000140736
ENSMUSG00000031016	Wee1	5.14	2.28	-1.17273	4.06708e-06	0.000144609
ENSMUSG00000035914	Cd276	2.31667	0.743333	-1.63997	4.23494e-06	0.000150241
ENSMUSG00000033720	Sfxn5	5.97	3.95	-0.595878	4.2679e-06	0.000151072
ENSMUSG00000029328	Hnrnpdl	12.4667	19.2967	0.630276	4.32638e-06	0.000152801
ENSMUSG00000025409	Mbd6	2.46333	4.37667	0.829221	4.42766e-06	0.000156031
ENSMUSG00000022371	Col14a1	7.46	4.96333	-0.587866	4.45609e-06	0.000156685
ENSMUSG00000024132	Eci1	96.8833	147.917	0.610464	4.55306e-06	0.00015974
ENSMUSG00000026355	Mcm6	1.83667	0.643333	-1.51345	4.57782e-06	0.000160254
ENSMUSG00000062619	2310039H08Rik	19.2267	35.5567	0.887011	4.6062e-06	0.000160892
ENSMUSG00000037410	Tbc1d2b	5.98667	3.13	-0.93559	4.77682e-06	0.000166485
ENSMUSG00000039217	Il18	11.45	5.86333	-0.965555	4.919e-06	0.000171065
ENSMUSG00000052392	Acot4	9.99	17.45	0.80467	4.93853e-06	0.000171368
ENSMUSG00000027698	Nceh1	7.87667	12.4633	0.662033	5.04706e-06	0.000174752
ENSMUSG00000021999	Cpb2	272.04	165.127	-0.720246	5.09677e-06	0.000176088
ENSMUSG00000078964	Ces1b	29.88	53.81	0.848694	5.20358e-06	0.000179388
ENSMUSG00000027556	Car1	5.46333	1.57	-1.79902	5.24598e-06	0.000180457
ENSMUSG00000026849	Tor1a	27.52	45.4033	0.722318	5.26167e-06	0.000180605
ENSMUSG00000022404	Slc25a17	30.55	18.6567	-0.711481	5.69554e-06	0.000195075
ENSMUSG00000029176	Anapc4	3.61667	6.81	0.912994	5.75666e-06	0.000196744
ENSMUSG00000018476	Kdm6b	1.41333	2.71667	0.942736	5.77377e-06	0.000196904
ENSMUSG00000028011	Tdo2	683.123	1190.05	0.800804	5.91255e-06	0.000201204
ENSMUSG00000024066	Xdh	31.36	21.1933	-0.565315	5.93395e-06	0.0002015
ENSMUSG00000040471	Ggt6	4.86667	9.69333	0.994059	6.18556e-06	0.000208856
ENSMUSG00000013539	Tango2	15.12	24.3333	0.686476	6.18684e-06	0.000208856
ENSMUSG00000032479	Map4	8.35	5.60667	-0.574633	6.20295e-06	0.000208856
ENSMUSG00000028655	Mfsd2a	32.65	83.3267	1.3517	6.20325e-06	0.000208856
ENSMUSG00000063015	Ccni	52.2267	81.6333	0.644372	6.27016e-06	0.000210661
ENSMUSG00000044206	Vsig4	15.53	6.51	-1.25433	6.30239e-06	0.000211297
ENSMUSG00000026305	Lrrfip1	5.79333	10.25	0.823158	6.69968e-06	0.000224143
ENSMUSG00000004798	Ulk2	11.27	6.79	-0.731004	6.74671e-06	0.000224865
ENSMUSG00000057346	Apol9a	46.0467	18.32	-1.32968	6.74964e-06	0.000224865
ENSMUSG00000026672	Optn	23.8967	36.0167	0.591855	6.90691e-06	0.000229622
ENSMUSG00000039967	Zfp292	0.54	1.30333	1.27117	7.07532e-06	0.000234729
ENSMUSG00000025059	Gk	17.0967	35.3933	1.04976	7.48564e-06	0.000247823
ENSMUSG00000029363	Rfc5	2.69667	1.20333	-1.16414	7.66314e-06	0.000253171
ENSMUSG00000041762	Gpr155	5.63	2.89667	-0.958741	7.82705e-06	0.000258049
ENSMUSG00000020471	Pold2	5.49333	2.48333	-1.1454	7.86778e-06	0.000258853
ENSMUSG00000030364	Clec2h	16.1467	4.43667	-1.86369	8.05196e-06	0.000264364
ENSMUSG00000073988	Ttpa	128.337	254.417	0.98726	8.28276e-06	0.00027138
ENSMUSG00000033295	Ptprf	17.39	9.83	-0.822995	8.48025e-06	0.000277278
ENSMUSG00000071633	Gm4952	90.4133	136.33	0.592496	8.64028e-06	0.000281929
ENSMUSG00000047963	Stbd1	67.8067	42.1133	-0.68715	8.66843e-06	0.000282267
ENSMUSG00000070044	Fam149a	6.70667	3.8	-0.819596	8.70685e-06	0.000282937
ENSMUSG00000061540	Orm2	17.4733	6.95333	-1.32938	8.91776e-06	0.000289198
ENSMUSG00000074491	Clec4g	29.99	14.5433	-1.04412	8.97772e-06	0.000290548
ENSMUSG00000026434	Nucks1	9.25667	14.9367	0.690294	9.1033e-06	0.000294012
ENSMUSG00000032802	Srxn1	13.8467	22.2067	0.681454	9.14327e-06	0.000294528
ENSMUSG00000057236	Rbbp4	29.0233	17.61	-0.720818	9.15642e-06	0.000294528
ENSMUSG00000028032	Papss1	4.96333	2.31667	-1.09926	9.21115e-06	0.000295689
ENSMUSG00000039115	Itga9	1.68667	0.81	-1.05818	9.31399e-06	0.000298386
ENSMUSG00000006782	Cnp	5.00333	2.17667	-1.20077	9.34775e-06	0.000298864
ENSMUSG00000033022	Cdo1	691.36	1157.55	0.743565	9.46975e-06	0.000302156
ENSMUSG00000027983	Cyp2u1	5.10333	2.44667	-1.06062	9.63035e-06	0.000306663
ENSMUSG00000027078	Ube2l6	44.97	22.1733	-1.02014	9.87718e-06	0.000313892
ENSMUSG00000040520	Manea	2.87	5.15	0.843522	9.9504e-06	0.000315587
ENSMUSG00000056978	Hamp2	97.06	46.7433	-1.05412	1.01244e-05	0.000319899
ENSMUSG00000015854	Cd5l	37.8533	17.47	-1.11554	1.01267e-05	0.000319899
ENSMUSG00000053604	Rpia	2.67	1.07667	-1.31027	1.01938e-05	0.00032138
ENSMUSG00000041530	Ago1	3.9	2.10667	-0.888512	1.07689e-05	0.000338837
ENSMUSG00000044042	Fmn1	0.473333	0.15	-1.65789	1.08179e-05	0.000339703
ENSMUSG00000006378	Gcat	38.61	20.4633	-0.915933	1.09471e-05	0.000343082
ENSMUSG00000031963	Bmper	0.0566667	0.663333	3.54916	1.09954e-05	0.000343915
ENSMUSG00000020085	Aifm2	8.94	14.23	0.670589	1.12335e-05	0.000350671
ENSMUSG00000066150	Slc31a1	62.0667	41.4033	-0.584072	1.15331e-05	0.000359315
ENSMUSG00000015143	Actn1	7.12	3.42333	-1.05648	1.20953e-05	0.000376094
ENSMUSG00000021400	Wrnip1	11.3167	17.8233	0.655318	1.22404e-05	0.00037986
ENSMUSG00000063354	Slc39a4	27.9467	16.2067	-0.786089	1.23941e-05	0.000383879
ENSMUSG00000024610	Cd74	39.1633	21.2133	-0.884532	1.24892e-05	0.000386071
ENSMUSG00000027222	Pex16	27.7133	45.1333	0.703613	1.2521e-05	0.000386298
ENSMUSG00000025422	Agap2	0.156667	0.666667	2.08927	1.2858e-05	0.000395927
ENSMUSG00000067813	Xkr9	13.4733	7.94667	-0.761685	1.29608e-05	0.000397871
ENSMUSG00000006589	Aprt	20.0267	37.9933	0.923824	1.29713e-05	0.000397871
ENSMUSG00000021338	Carmil1	4.46333	2.32333	-0.941925	1.30941e-05	0.00040036
ENSMUSG00000041360	Pum3	8.65	16.8467	0.961691	1.3103e-05	0.00040036
ENSMUSG00000055546	Timd4	2.66667	0.96	-1.47393	1.31684e-05	0.000401587
ENSMUSG00000034591	Slc41a2	3.67333	1.38333	-1.40894	1.32361e-05	0.000402876
ENSMUSG00000009145	Dqx1	0.89	2.22	1.31868	1.34977e-05	0.000409587
ENSMUSG00000068587	Mgam	19.4133	11.04	-0.814308	1.35083e-05	0.000409587
ENSMUSG00000000686	Abhd15	6.06333	11.9533	0.97923	1.37207e-05	0.000415233
ENSMUSG00000075232	Amd1	23.61	11.4467	-1.04447	1.42075e-05	0.000429147
ENSMUSG00000038213	Tapbpl	7.88	4.49333	-0.81041	1.47217e-05	0.000443835
ENSMUSG00000031173	Otc	179.33	115.433	-0.635557	1.50708e-05	0.000453497
ENSMUSG00000028712	Cyp4a31	14.33	67	2.22512	1.55083e-05	0.000465777
ENSMUSG00000025512	Chid1	17.3867	8.77	-0.987333	1.59753e-05	0.000478561
ENSMUSG00000046785	Epm2aip1	1.78333	3.15667	0.823826	1.59943e-05	0.000478561
ENSMUSG00000039114	Nrn1	121.28	78.31	-0.631073	1.60335e-05	0.000478832
ENSMUSG00000028339	Col15a1	1.40333	0.583333	-1.26647	1.62481e-05	0.000484328
ENSMUSG00000071637	Cebpd	1.95667	3.72333	0.928197	1.64099e-05	0.000488232
ENSMUSG00000024981	Acsl5	228.663	126.133	-0.858275	1.64907e-05	0.000489719
ENSMUSG00000041782	Lad1	0.643333	1.74333	1.43821	1.66132e-05	0.000492435
ENSMUSG00000048368	Omd	0.463333	1.57	1.76064	1.67536e-05	0.000495669
ENSMUSG00000026097	Ormdl1	15.33	9.49	-0.691878	1.69736e-05	0.000501242
ENSMUSG00000030787	Lyve1	2.03667	4.24333	1.05899	1.8057e-05	0.000532246
ENSMUSG00000021252	Erg28	56.6833	29.9467	-0.920529	1.85357e-05	0.000545341
ENSMUSG00000031207	Msn	5.11	2.91333	-0.810653	1.90216e-05	0.0005586
ENSMUSG00000027890	Gstm4	48.7133	28.9433	-0.751086	1.96142e-05	0.00057494
ENSMUSG00000042115	Klhdc8a	0.0666667	0.396667	2.57289	1.97549e-05	0.000577995
ENSMUSG00000023861	Mpc1	217.057	328.257	0.596753	2.01357e-05	0.000588051
ENSMUSG00000047371	Zfp768	4.04667	7.39333	0.869491	2.05393e-05	0.000598736
ENSMUSG00000037905	Bri3bp	5.63667	3.55333	-0.665669	2.06565e-05	0.000601048
ENSMUSG00000049044	Rapgef4	41.9667	66.9833	0.674558	2.08113e-05	0.000604442
ENSMUSG00000029201	Ugdh	72.3433	38.27	-0.918646	2.1204e-05	0.000614721
ENSMUSG00000028672	Hmgcl	135.493	199.227	0.556189	2.13768e-05	0.000618602
ENSMUSG00000042063	Zfp386	1.78667	3.74	1.06577	2.17064e-05	0.000626996
ENSMUSG00000000278	Scpep1	18.7667	11.6467	-0.688255	2.19246e-05	0.000632146
ENSMUSG00000065952	Rps23rg1	1.10333	0.173333	-2.67025	2.20117e-05	0.000633505
ENSMUSG00000021903	Galnt15	0.206667	0.563333	1.44668	2.23056e-05	0.000640801
ENSMUSG00000029656	C8b	187.107	105.69	-0.824022	2.35654e-05	0.00067577
ENSMUSG00000051615	Rap2a	6.09333	3.41333	-0.83605	2.36489e-05	0.00067694
ENSMUSG00000002908	Kcnn1	0.95	2.39	1.33101	2.38817e-05	0.00068237
ENSMUSG00000079012	Serpina3m	192.197	305.847	0.670225	2.40308e-05	0.000685398
ENSMUSG00000024165	Jpt2	8.45333	4.32	-0.968489	2.42462e-05	0.000690298
ENSMUSG00000025317	Car5a	44.6267	24.6467	-0.856514	2.47111e-05	0.000702275
ENSMUSG00000027829	Ccnl1	4.58667	9.12333	0.992115	2.48359e-05	0.000704558
ENSMUSG00000026104	Stat1	19.3	10.6967	-0.85144	2.56028e-05	0.000725017
ENSMUSG00000003644	Rps6ka1	6.48667	2.65333	-1.28967	2.58096e-05	0.000729568
ENSMUSG00000032193	Ldlr	25.4	15.1267	-0.747734	2.63872e-05	0.00074457
ENSMUSG00000024411	Aqp4	0.96	3.07333	1.6787	2.66072e-05	0.000749444
ENSMUSG00000028793	Rnf19b	14.37	8.03	-0.839588	2.77012e-05	0.000778876
ENSMUSG00000004035	Gstm7	38.62	21.93	-0.816442	2.77608e-05	0.000779168
ENSMUSG00000038521	C1s1	176.213	102.363	-0.783624	2.81195e-05	0.000787842
ENSMUSG00000021539	Lect2	84.9133	48.4867	-0.808403	2.8442e-05	0.000795473
ENSMUSG00000024236	Svil	3.65333	1.85	-0.981688	2.90266e-05	0.000810394
ENSMUSG00000034006	Slc66a2	41.0133	21.2233	-0.950442	2.9521e-05	0.000822749
ENSMUSG00000022555	Dgat1	6.94	11.91	0.779166	3.02623e-05	0.000841033
ENSMUSG00000054545	Ugt1a6a	59.6033	34.52	-0.787961	3.02831e-05	0.000841033
ENSMUSG00000020357	Flt4	2.11	1.09333	-0.94851	3.03981e-05	0.00084275
ENSMUSG00000028645	Slc2a1	1.97333	4.66333	1.24073	3.0606e-05	0.000846527
ENSMUSG00000036918	Ttc7	11.58	6.92333	-0.742097	3.06411e-05	0.000846527
ENSMUSG00000032083	Apoa1	5149.32	7910.02	0.619301	3.09059e-05	0.000852358
ENSMUSG00000067768	Xlr4b	0.113333	0.98	3.11221	3.11204e-05	0.000856783
ENSMUSG00000006800	Sulf2	2.95667	6.25333	1.08065	3.229e-05	0.000887444
ENSMUSG00000027762	Sucnr1	17.7567	7.07667	-1.32722	3.26911e-05	0.000896913
ENSMUSG00000054072	Iigp1	116.363	62.3933	-0.899173	3.31201e-05	0.000905826
ENSMUSG00000032420	Nt5e	1.66	3.91667	1.23844	3.31302e-05	0.000905826
ENSMUSG00000074264	Amy1	89.6167	146.577	0.709816	3.36546e-05	0.000918581
ENSMUSG00000036840	Siah1a	1.76333	3.54333	1.0068	3.37492e-05	0.000919577
ENSMUSG00000036181	H1f2	11.7833	24.3967	1.04994	3.38717e-05	0.000921333
ENSMUSG00000079110	Capn3	1.17	0.323333	-1.85541	3.47337e-05	0.000943162
ENSMUSG00000032842	Abcc10	0.383333	0.88	1.1989	3.51542e-05	0.00095295
ENSMUSG00000017390	Aldoc	10.29	3.59333	-1.51785	3.53219e-05	0.000955859
ENSMUSG00000020883	Fbxl20	5.23	2.6	-1.0083	3.54254e-05	0.000955859
ENSMUSG00000030471	Zdhhc13	1.29667	2.61333	1.01108	3.54424e-05	0.000955859
ENSMUSG00000059089	Fcgr4	3.57333	1.56667	-1.18957	3.63627e-05	0.000979014
ENSMUSG00000071350	Setdb2	2.73333	5.78333	1.08124	3.70094e-05	0.000993738
ENSMUSG00000063704	Mapk15	1.81	0.713333	-1.34334	3.70349e-05	0.000993738
ENSMUSG00000019916	P4ha1	6.65667	2.92667	-1.18554	3.93889e-05	0.00105512
ENSMUSG00000002297	Dbf4	1.28667	0.336667	-1.93425	4.00598e-05	0.00107128
ENSMUSG00000020453	Patz1	0.553333	1.46	1.39975	4.02238e-05	0.00107385
ENSMUSG00000027993	Trim2	1.53667	2.65	0.786188	4.04329e-05	0.00107762
ENSMUSG00000022560	Slc52a2	1.01667	1.94	0.93221	4.05503e-05	0.00107894
ENSMUSG00000040699	Limd2	5.98	2.49333	-1.26207	4.09386e-05	0.00108744
ENSMUSG00000005873	Reep5	4.65667	2.64	-0.81876	4.10625e-05	0.00108891
ENSMUSG00000057054	Inca1	10.0033	20.3333	1.02337	4.14952e-05	0.00109855
ENSMUSG00000023805	Synj2	1.32	0.513333	-1.36257	4.18072e-05	0.00110496
ENSMUSG00000024130	Abca3	9.72667	5.98333	-0.700996	4.22677e-05	0.00111528
ENSMUSG00000034973	Dop1a	1.18333	3.28333	1.4723	4.25676e-05	0.00112132
ENSMUSG00000027009	Itga4	0.226667	0.51	1.16993	4.28021e-05	0.00112563
ENSMUSG00000056698	Elmod3	6.33667	10.6167	0.744535	4.49795e-05	0.00118094
ENSMUSG00000030126	Tmcc1	9.75667	5.24333	-0.895904	4.5145e-05	0.00118332
ENSMUSG00000052160	Pld4	2.25	0.943333	-1.25409	4.52319e-05	0.00118364
ENSMUSG00000013698	Pea15a	6.16667	3.63333	-0.763197	4.65655e-05	0.00121653
ENSMUSG00000030827	Fgf21	1.32667	21.3867	4.01083	4.66555e-05	0.00121688
ENSMUSG00000030108	Slc6a13	88.5633	57.2333	-0.629854	4.67867e-05	0.0012183
ENSMUSG00000056966	Gjc3	0.06	0.363333	2.59826	4.77254e-05	0.0012407
ENSMUSG00000026656	Fcgr2b	19.9667	12.3267	-0.695811	4.90119e-05	0.00127206
ENSMUSG00000032028	Nxpe2	5.82667	2.44667	-1.25185	4.93455e-05	0.00127863
ENSMUSG00000026938	Fcna	19.55	10.51	-0.895406	5.17594e-05	0.00133899
ENSMUSG00000030879	Mrpl17	50.65	80.0333	0.660039	5.29916e-05	0.00136785
ENSMUSG00000033594	Spata2l	12.3867	6.68	-0.890868	5.30474e-05	0.00136785
ENSMUSG00000021792	Prxl2a	35.0133	22.7167	-0.624153	5.42303e-05	0.00139608
ENSMUSG00000031482	Slc25a15	82.0667	134.483	0.712559	5.45032e-05	0.00140083
ENSMUSG00000031570	Plpp5	5.21333	9.38333	0.847894	5.50914e-05	0.00141365
ENSMUSG00000030830	Itgal	1.54	0.703333	-1.13065	5.54107e-05	0.00141955
ENSMUSG00000022797	Tfrc	3.78333	8.83333	1.2233	5.57362e-05	0.00142499
ENSMUSG00000071076	Jund	16.7533	29.7067	0.826339	5.58126e-05	0.00142499
ENSMUSG00000000958	Slc7a7	1.61667	0.656667	-1.29979	5.58924e-05	0.00142499
ENSMUSG00000034634	Ly6d	0.586667	3.00333	2.35595	5.60545e-05	0.00142683
ENSMUSG00000060548	Tnfrsf19	2.22	1.19	-0.899598	5.6607e-05	0.00143858
ENSMUSG00000025132	Arhgdia	31.48	18.42	-0.773162	5.70889e-05	0.00144749
ENSMUSG00000001930	Vwf	1.64667	0.753333	-1.12819	5.71403e-05	0.00144749
ENSMUSG00000025732	Mcrip2	19.0633	34.0233	0.835724	5.75697e-05	0.00145604
ENSMUSG00000040586	Ofd1	0.363333	0.843333	1.21481	5.87505e-05	0.00148354
ENSMUSG00000004394	Tmed4	25.2667	38.8467	0.620555	5.89759e-05	0.00148534
ENSMUSG00000021213	Akr1c13	117.373	77.7667	-0.593881	5.90166e-05	0.00148534
ENSMUSG00000032554	Trf	6287.57	4181.07	-0.588628	5.91431e-05	0.00148534
ENSMUSG00000029822	Osbpl3	0.276667	0.796667	1.52583	5.91961e-05	0.00148534
ENSMUSG00000020986	Sec23a	20.5233	31.5933	0.622355	6.03368e-05	0.00151157
ENSMUSG00000071984	Fndc1	0.106667	0.001	-6.73697	6.21624e-05	0.00155484
ENSMUSG00000073633	Fbxo36	3.78333	8.37	1.14557	6.40319e-05	0.00159908
ENSMUSG00000024516	Sec11c	19.6433	11.18	-0.81312	6.45028e-05	0.00160831
ENSMUSG00000024987	Cyp26a1	2.61667	0.626667	-2.06196	6.46176e-05	0.00160864
ENSMUSG00000032383	Ppib	162.683	101.337	-0.68291	6.47669e-05	0.00160983
ENSMUSG00000030359	Pzp	1081.84	738.173	-0.55146	6.72163e-05	0.0016681
ENSMUSG00000020261	Slc36a1	3.98	2.43333	-0.709834	7.26068e-05	0.00179906
ENSMUSG00000022474	Pmm1	1.41333	3.35667	1.24793	7.27912e-05	0.00180082
ENSMUSG00000037936	Scarb1	43.4633	67.28	0.630379	7.38679e-05	0.00182309
ENSMUSG00000031645	F11	24.2433	14.5433	-0.73723	7.39214e-05	0.00182309
ENSMUSG00000020530	Ggnbp2	11.0433	18.5533	0.748503	7.51802e-05	0.00185125
ENSMUSG00000012609	Ttll5	3.25667	1.56667	-1.0557	7.56697e-05	0.00186042
ENSMUSG00000019997	Ccn2	3.30667	6.27	0.923088	7.69111e-05	0.00188801
ENSMUSG00000068246	Apol9b	97.3567	44.5667	-1.12731	7.72839e-05	0.00189266
ENSMUSG00000025372	Baiap2	3.7	7.12	0.944352	7.73389e-05	0.00189266
ENSMUSG00000045193	Cirbp	3.24667	7.32667	1.1742	7.78273e-05	0.00190167
ENSMUSG00000040253	Gbp7	1.92333	1.03	-0.900964	7.79497e-05	0.00190173
ENSMUSG00000035673	Sbno2	2.27	3.83333	0.755907	7.89109e-05	0.00192223
ENSMUSG00000030826	Bcat2	3.97	7.48667	0.915185	8.11613e-05	0.00197401
ENSMUSG00000019122	Ccl9	29.0233	18.0067	-0.688682	8.17607e-05	0.00198555
ENSMUSG00000029254	Stap1	0.23	0.606667	1.39927	8.24053e-05	0.00199814
ENSMUSG00000002504	Slc9a3r2	6.87667	3.83333	-0.84311	8.2764e-05	0.00200377
ENSMUSG00000056234	Ncoa4	51.3267	75.6067	0.558805	8.31076e-05	0.00200903
ENSMUSG00000095440	Fignl2	1.07667	1.95	0.856902	8.41266e-05	0.00203056
ENSMUSG00000033533	Acsm1	161.127	92.76	-0.796621	8.51607e-05	0.0020524
ENSMUSG00000031827	Cotl1	4.51333	2.22667	-1.01931	8.61616e-05	0.00207337
ENSMUSG00000074336	Apoc4	685.05	1032.32	0.591609	8.66118e-05	0.00207882
ENSMUSG00000047250	Ptgs1	2.82333	1.38667	-1.02578	8.66501e-05	0.00207882
ENSMUSG00000006356	Crip2	14.0433	23.6967	0.754799	8.77644e-05	0.00210237
ENSMUSG00000032350	Gclc	64.8433	36.4933	-0.829325	8.86912e-05	0.00211911
ENSMUSG00000029322	Plac8	8.49667	4.43333	-0.938505	8.87303e-05	0.00211911
ENSMUSG00000009013	Dynll1	8.11	4.85333	-0.740726	9.03573e-05	0.00215276
ENSMUSG00000026980	Ly75	0.483333	0.183333	-1.39855	9.04111e-05	0.00215276
ENSMUSG00000059908	Mug1	723.45	1453.59	1.00665	9.06008e-05	0.00215358
ENSMUSG00000060477	Irak2	4.1	7.25	0.822357	9.07171e-05	0.00215358
ENSMUSG00000025503	Taldo1	62.2467	38.85	-0.680082	9.18152e-05	0.00217639
ENSMUSG00000117310	Ptp4a1	64.9333	110.887	0.772055	9.32079e-05	0.00220611
ENSMUSG00000020782	Llgl2	4.54333	6.95333	0.613954	9.35771e-05	0.00221144
ENSMUSG00000060560	Ces4a	1.17	0.283333	-2.04594	9.3712e-05	0.00221144
ENSMUSG00000001576	Ergic1	25.13	14.7867	-0.765114	9.53106e-05	0.00224582
ENSMUSG00000024440	Pcdh12	1.23	0.54	-1.18763	9.56991e-05	0.00225163
ENSMUSG00000027184	Caprin1	29.7233	45.2733	0.607066	9.77983e-05	0.00229761
ENSMUSG00000033306	Lpp	2.06333	3.23667	0.649532	9.80947e-05	0.00230116
ENSMUSG00000037780	Mbl1	133.623	91.8867	-0.540245	9.91921e-05	0.00232347
ENSMUSG00000031591	Asah1	16.4867	11.24	-0.552658	9.96954e-05	0.00233181
ENSMUSG00000021240	Abcd4	2.12	3.94333	0.895351	0.000100862	0.00235563
ENSMUSG00000025702	Marchf8	27.3233	18.03	-0.599734	0.000101916	0.00237675
ENSMUSG00000005803	Sqor	100.227	68.31	-0.553098	0.000104557	0.00243476
ENSMUSG00000042213	Zfand4	4.78667	3.19	-0.585465	0.000105375	0.00245019
ENSMUSG00000020857	Nme2	215.363	148.547	-0.535856	0.000108089	0.00250962
ENSMUSG00000006777	Krt23	1.74667	5.73333	1.71477	0.000108389	0.00251291
ENSMUSG00000028494	Plin2	174.723	368.703	1.07739	0.000110549	0.00255926
ENSMUSG00000040715	Rsc1a1	8.16	13.13	0.686226	0.00011146	0.00257657
ENSMUSG00000089809	Rasgef1b	6.94	12.1833	0.811901	0.000112016	0.00258566
ENSMUSG00000018442	Derl2	59.1867	40.5433	-0.545808	0.00011228	0.002588
ENSMUSG00000021271	Zfp839	0.703333	1.59667	1.18278	0.000113497	0.00261224
ENSMUSG00000049164	Zfp518a	0.376667	0.87	1.20773	0.000113872	0.00261707
ENSMUSG00000026223	Itm2c	10.8367	6.63	-0.70884	0.000114725	0.00263287
ENSMUSG00000029512	Ulk1	17.4533	10.2633	-0.766003	0.00011741	0.0026906
ENSMUSG00000034190	Chmp7	16.14	10.4467	-0.627598	0.00012165	0.0027837
ENSMUSG00000010663	Fads1	135.167	81.43	-0.731107	0.000121824	0.0027837
ENSMUSG00000044037	Als2cl	2.41333	4.12333	0.772784	0.000122401	0.00279286
ENSMUSG00000042447	Mios	1.90333	3.33333	0.808437	0.000122872	0.00279958
ENSMUSG00000038642	Ctss	20.1733	10.8667	-0.89254	0.000123868	0.00281821
ENSMUSG00000020962	Gtf2a1	2.58	4.16333	0.690368	0.00012437	0.00282558
ENSMUSG00000057069	Ero1b	17.89	9.97	-0.843488	0.000125093	0.00283795
ENSMUSG00000066684	Pilrb1	1.78333	0.456667	-1.96536	0.000125664	0.00284682
ENSMUSG00000037072	Selenof	112.973	77.1933	-0.549434	0.000127442	0.00288231
ENSMUSG00000023031	Cela1	10.2367	6	-0.770712	0.000127594	0.00288231
ENSMUSG00000026796	Niban2	1.61333	0.656667	-1.29681	0.000128696	0.00290306
ENSMUSG00000052534	Pbx1	2.42333	3.77	0.637572	0.000130071	0.00292992
ENSMUSG00000051510	Mafg	8.06667	13.6633	0.760265	0.000133615	0.00300262
ENSMUSG00000032883	Acsl3	9.73667	5.41667	-0.846023	0.000133677	0.00300262
ENSMUSG00000010064	Slc38a3	589.39	351.817	-0.744399	0.000134461	0.00301207
ENSMUSG00000003355	Fkbp11	11.5333	6.07333	-0.925249	0.000134478	0.00301207
ENSMUSG00000033191	Tie1	2.15333	1.16667	-0.884179	0.000134866	0.0030165
ENSMUSG00000032077	Bud13	3.61667	1.99333	-0.859478	0.000135503	0.00302208
ENSMUSG00000024026	Glo1	328.38	224.143	-0.550945	0.000135733	0.00302208
ENSMUSG00000027357	Crls1	16.9133	25.6667	0.601735	0.000135846	0.00302208
ENSMUSG00000037151	Lrrc20	1.34	2.40667	0.844803	0.000135877	0.00302208
ENSMUSG00000017639	Rab11fip4	1.01	2.04667	1.01892	0.000136466	0.00303091
ENSMUSG00000053560	Ier2	5.83667	11.6033	0.991323	0.00013848	0.00307136
ENSMUSG00000021748	Pdhb	100.117	65.1133	-0.620657	0.000138761	0.00307328
ENSMUSG00000020689	Itgb3	0.366667	0.776667	1.08283	0.000141932	0.00313913
ENSMUSG00000066406	Akap13	5.88667	2.97667	-0.983753	0.000142768	0.00315322
ENSMUSG00000090667	Mdfic2	0.0433333	0.32	2.88452	0.000142992	0.00315378
ENSMUSG00000025813	Homer2	11.43	6.85333	-0.737948	0.000144372	0.0031798
ENSMUSG00000028542	Slc6a9	10.7567	5.39	-0.996874	0.000144954	0.00318819
ENSMUSG00000061024	Rrs1	6.31	10.1433	0.68482	0.000145954	0.00320573
ENSMUSG00000026840	Lamc3	0.246667	0.693333	1.49099	0.000148356	0.00325397
ENSMUSG00000043467	Zbtb37	0.72	1.24667	0.792007	0.000148865	0.00325888
ENSMUSG00000028266	Lmo4	3.43333	6.41333	0.901464	0.00014899	0.00325888
ENSMUSG00000030498	Gas2	23.7867	13.31	-0.837643	0.000149505	0.00326563
ENSMUSG00000046805	Mpeg1	9.93333	5.16333	-0.943975	0.00015068	0.00328677
ENSMUSG00000029771	Irf5	3.14	1.40333	-1.16191	0.000151531	0.0033008
ENSMUSG00000069114	Zbtb10	0.406667	0.87	1.09717	0.000152359	0.00331427
ENSMUSG00000052435	Cebpe	1.84333	0.623333	-1.56424	0.000155907	0.0033868
ENSMUSG00000045287	Rtn4rl1	1.53333	3.07	1.00157	0.000156243	0.00338947
ENSMUSG00000030972	Acsm5	46.2533	29.2833	-0.659478	0.000158714	0.00343837
ENSMUSG00000023073	Slc10a2	2.57667	1.01667	-1.34166	0.000159941	0.00346022
ENSMUSG00000020629	Adi1	85.7933	59.2533	-0.533969	0.000166319	0.0035933
ENSMUSG00000041025	Iffo2	3.94333	2.21667	-0.831024	0.000168795	0.00364184
ENSMUSG00000026708	Cenpl	3.46	1.71	-1.01678	0.000169089	0.00364322
ENSMUSG00000034663	Bmp2k	1.09667	2.18667	0.995608	0.000169612	0.00364953
ENSMUSG00000049550	Clip1	4.63667	7.57333	0.70784	0.000170324	0.00365562
ENSMUSG00000022821	Hgd	338.673	504.217	0.574149	0.000170356	0.00365562
ENSMUSG00000116378	Gcat	8.68333	3.49	-1.31502	0.000171051	0.00366559
ENSMUSG00000031765	Mt1	48.0767	179.65	1.90178	0.000171802	0.00367392
ENSMUSG00000006638	Abhd1	0.526667	1.57667	1.58192	0.000171904	0.00367392
ENSMUSG00000091586	Cyp4f17	2.44667	5.52	1.17385	0.000172238	0.00367612
ENSMUSG00000058254	Tspan7	8.38	4.77333	-0.811953	0.000174109	0.00370781
ENSMUSG00000001247	Lsr	63.9	42.7467	-0.580004	0.000174191	0.00370781
ENSMUSG00000083282	Ctsf	10.21	17.3433	0.764398	0.000174535	0.00371016
ENSMUSG00000007812	Zfp655	6.41333	10.0733	0.651395	0.000175111	0.00371743
ENSMUSG00000018593	Sparc	18.3067	11.87	-0.625049	0.000175417	0.00371894
ENSMUSG00000022003	Slc25a30	4.33333	8.48667	0.969721	0.00017627	0.00373204
ENSMUSG00000037286	Stag1	2.5	4.39	0.812293	0.000176799	0.00373824
ENSMUSG00000031618	Nr3c2	2.68667	1.34667	-0.996425	0.000177048	0.00373852
ENSMUSG00000031861	Lpar2	0.453333	0.13	-1.80206	0.000179803	0.00379163
ENSMUSG00000005672	Kit	0.746667	0.32	-1.22239	0.000180284	0.00379674
ENSMUSG00000042485	Mustn1	0.806667	2.04667	1.34323	0.000182429	0.00383682
ENSMUSG00000033355	Rtp4	8.76667	4.08667	-1.1011	0.000182914	0.00384191
ENSMUSG00000047228	A2ml1	2.36667	1.23333	-0.940294	0.000183441	0.00384421
ENSMUSG00000062526	Mppe1	2.06333	3.55333	0.784196	0.000183508	0.00384421
ENSMUSG00000032733	Snx33	1.74667	3.00333	0.78196	0.000187144	0.00391522
ENSMUSG00000004814	Ccl24	2.46333	0.733333	-1.74807	0.000188013	0.00392822
ENSMUSG00000037902	Sirpa	4.08	2.37667	-0.77963	0.000189417	0.00395233
ENSMUSG00000034528	Hsd17b13	305.44	533.037	0.803346	0.000192138	0.00400383
ENSMUSG00000006395	Hyi	34.68	21.7	-0.676409	0.000194347	0.00404455
ENSMUSG00000026405	C4bp	226.177	136	-0.733843	0.000197494	0.00410466
ENSMUSG00000078853	Igtp	20.58	11.1633	-0.882475	0.00019857	0.00412163
ENSMUSG00000022500	Litaf	17.29	27.0033	0.6432	0.000200425	0.0041547
ENSMUSG00000069835	Sat2	6.76333	11.4367	0.75786	0.000202244	0.00418694
ENSMUSG00000021806	Nid2	1	0.466667	-1.09954	0.000202565	0.00418811
ENSMUSG00000028132	Tlcd4	26.3167	52.0067	0.98272	0.000202965	0.00419092
ENSMUSG00000063406	Tmed5	22.52	40.0867	0.831916	0.000209234	0.00431474
ENSMUSG00000091264	Smim13	6.09667	9.61667	0.657516	0.000210086	0.00432667
ENSMUSG00000020029	Nudt4	54.4	77.45	0.509659	0.000211243	0.00434486
ENSMUSG00000036216	Leap2	35.8433	16.6767	-1.10387	0.000211833	0.0043492
ENSMUSG00000020653	Klf11	1.86	3.6	0.952694	0.000212002	0.0043492
ENSMUSG00000031149	Praf2	2.00667	0.776667	-1.36943	0.000212615	0.00435613
ENSMUSG00000042348	Arl15	2.04667	3.45	0.75332	0.000214411	0.00438722
ENSMUSG00000018401	Mtmr4	5.48333	9.07667	0.727109	0.000214685	0.00438722
ENSMUSG00000031871	Cdh5	3.72667	2.05	-0.862262	0.000217943	0.00444806
ENSMUSG00000020806	Rhbdf2	1.11	2.22333	1.00216	0.00021857	0.00445513
ENSMUSG00000053461	Hhipl2	0.15	0.59	1.97575	0.000219626	0.0044709
ENSMUSG00000072214	Septin5	0.67	0.0466667	-3.8437	0.000220387	0.00448063
ENSMUSG00000056133	Unc93a2	2.11667	3.87	0.870539	0.000223135	0.00453071
ENSMUSG00000054404	Slfn5	1.01667	0.453333	-1.1652	0.000224342	0.00454937
ENSMUSG00000034459	Ifit1	2.98333	1.49667	-0.995172	0.000226018	0.00457752
ENSMUSG00000090698	Apold1	0.203333	0.623333	1.61616	0.000228087	0.00461352
ENSMUSG00000096687	Mfsd4b4	0.59	1.23333	1.06378	0.00022861	0.00461822
ENSMUSG00000035875	AI182371	179.53	121.45	-0.563862	0.00023337	0.00470838
ENSMUSG00000058715	Fcer1g	8.86333	4.66333	-0.926488	0.000235443	0.00474417
ENSMUSG00000062488	Ifit3b	1.86667	0.723333	-1.36773	0.000239259	0.00481494
ENSMUSG00000063683	Glyat	100.147	65.35	-0.615855	0.000241192	0.00484768
ENSMUSG00000021751	Acox2	57.26	93.5033	0.70749	0.00024355	0.00488888
ENSMUSG00000032596	Uba7	2.27667	1.06333	-1.09833	0.000244573	0.00490321
ENSMUSG00000044715	Gskip	1.98333	3.53	0.831741	0.000246084	0.00492728
ENSMUSG00000020733	Slc9a3r1	81.7867	50.9367	-0.683161	0.000248479	0.00496895
ENSMUSG00000026814	Eng	10.8233	7.21	-0.586074	0.000251054	0.00500787
ENSMUSG00000030587	2200002D01Rik	5.32	2.85667	-0.897094	0.000251057	0.00500787
ENSMUSG00000031596	Slc7a2	61.0833	127.77	1.0647	0.000253053	0.00504134
ENSMUSG00000042834	Nrep	17.74	2.94	-2.59312	0.000255553	0.00508477
ENSMUSG00000003283	Hck	1.56	0.62	-1.33121	0.00025755	0.00511808
ENSMUSG00000032482	Cspg5	0.953333	0.166667	-2.51602	0.000258397	0.00512849
ENSMUSG00000051671	Coa6	18.4367	30.39	0.721019	0.000260416	0.0051621
ENSMUSG00000073155	1810058I24Rik	46.6633	29.6233	-0.655555	0.000265939	0.00526499
ENSMUSG00000027936	Crtc2	5.00333	7.96333	0.670483	0.000267318	0.0052857
ENSMUSG00000031594	Fgl1	193.19	333.77	0.788834	0.000268586	0.00530417
ENSMUSG00000030921	Trim30a	1.21667	0.566667	-1.10236	0.000268944	0.00530461
ENSMUSG00000039826	Trub2	2.03333	3.43	0.754362	0.000274043	0.00539847
ENSMUSG00000030340	Scnn1a	4.88333	2.68	-0.865633	0.000276418	0.00543851
ENSMUSG00000026024	Als2	12.0967	7.31333	-0.726009	0.000277534	0.0054537
ENSMUSG00000036362	P2ry13	1.04667	0.373333	-1.48727	0.000279613	0.00548775
ENSMUSG00000049115	Agtr1a	22.6233	34.8367	0.622795	0.000280331	0.00549504
ENSMUSG00000022863	Btg3	3.30333	4.86	0.557034	0.000281212	0.00550551
ENSMUSG00000027108	Ola1	19.1133	12.22	-0.645335	0.000281599	0.00550628
ENSMUSG00000029447	Cct6a	44.6867	63.77	0.513033	0.000282739	0.00552177
ENSMUSG00000030603	Psmc4	39.86	58.0233	0.541691	0.000287344	0.00560481
ENSMUSG00000006218	Fam131c	0.54	1.57333	1.54279	0.000297726	0.00580017
ENSMUSG00000049422	Chchd10	301.973	465.173	0.623347	0.000298282	0.00580387
ENSMUSG00000060301	2610008E11Rik	0.6	1.40333	1.22582	0.000300757	0.00584485
ENSMUSG00000021594	Srd5a1	32.8267	20.0967	-0.707912	0.000305625	0.0059322
ENSMUSG00000023243	Kcnk5	20.6033	11.03	-0.901445	0.000312222	0.00605283
ENSMUSG00000051339	2900026A02Rik	16.6567	10.7833	-0.627297	0.000312802	0.00605666
ENSMUSG00000038403	Hjv	11.4433	21.7067	0.923631	0.000320623	0.00619835
ENSMUSG00000042810	Krba1	1.10333	1.90333	0.78666	0.000321182	0.00619835
ENSMUSG00000017754	Pltp	27.1	12.9633	-1.06386	0.000321292	0.00619835
ENSMUSG00000022540	Rogdi	7.58333	13.35	0.815936	0.000322209	0.0062085
ENSMUSG00000071369	Map3k5	5.17667	8.42667	0.702939	0.00032825	0.00631722
ENSMUSG00000031304	Il2rg	1.65667	0.646667	-1.35719	0.000330591	0.00635457
ENSMUSG00000018486	Wnt9b	0.346667	0.09	-1.94555	0.000336078	0.00645221
ENSMUSG00000026848	Tor1b	9.37	15.0367	0.682364	0.000340109	0.00652171
ENSMUSG00000024863	Mbl2	408.753	277.34	-0.559575	0.00034151	0.00653777
ENSMUSG00000053460	Ggcx	13.3667	9.17667	-0.542598	0.000341771	0.00653777
ENSMUSG00000030249	Abcc9	1.44	2.33667	0.698383	0.000343126	0.00655577
ENSMUSG00000025877	Hk3	0.646667	0.2	-1.69302	0.000344121	0.00656688
ENSMUSG00000041594	Tmtc4	1.15333	0.576667	-1	0.000347376	0.00662103
ENSMUSG00000001666	Ddt	282.473	398.54	0.49661	0.000348696	0.0066382
ENSMUSG00000030107	Usp18	12.3033	6.19667	-0.989485	0.000349385	0.00664334
ENSMUSG00000005677	Nr1i3	38.1133	65.3067	0.776934	0.000359735	0.00682735
ENSMUSG00000037470	Uggt1	9.81	6.80333	-0.528011	0.000359924	0.00682735
ENSMUSG00000027322	Siglec1	0.563333	0.19	-1.56799	0.000365603	0.00692681
ENSMUSG00000016526	Dyrk3	0.846667	0.406667	-1.05795	0.000367046	0.00694583
ENSMUSG00000031534	Smim19	7.59667	12.6433	0.734938	0.000367668	0.00694932
ENSMUSG00000028476	Reck	0.983333	0.44	-1.16018	0.000368353	0.00695399
ENSMUSG00000024421	Lama3	0.496667	0.186667	-1.41181	0.000371198	0.00699935
ENSMUSG00000079550	Mpp4	0.25	0.03	-3.05889	0.000372617	0.00701777
ENSMUSG00000033863	Klf9	13.2533	27.4533	1.05063	0.000373368	0.00702358
ENSMUSG00000050312	Nsun3	2.46	3.96	0.686842	0.000377435	0.00709167
ENSMUSG00000040264	Gbp2b	0.776667	0.28	-1.47187	0.000379677	0.00712534
ENSMUSG00000023963	Cyp39a1	15.21	27.3733	0.847751	0.000385923	0.00723401
ENSMUSG00000096727	Psmb9	7.14667	3.27	-1.12798	0.000386747	0.00723944
ENSMUSG00000025745	Hadha	94.3	133.6	0.50259	0.000387126	0.00723944
ENSMUSG00000038975	Rabggtb	22.54	34.75	0.624525	0.000390956	0.00729986
ENSMUSG00000075256	Cerkl	0.26	1.23333	2.24598	0.000391278	0.00729986
ENSMUSG00000027546	Atp9a	14.27	20.3367	0.511098	0.000395988	0.00737906
ENSMUSG00000024962	Vegfb	6.35667	3.35667	-0.921241	0.000396888	0.00738715
ENSMUSG00000025451	Paip1	23.49	36.0233	0.616885	0.000398145	0.00740185
ENSMUSG00000064254	Ethe1	23.9333	12.9933	-0.88125	0.000401941	0.00746042
ENSMUSG00000011305	Plin5	10.6567	37.18	1.80277	0.000402236	0.00746042
ENSMUSG00000021203	Otub2	0.993333	0.396667	-1.32435	0.000403338	0.00747212
ENSMUSG00000031922	Cep57	2.21	3.82667	0.792042	0.000406752	0.00752657
ENSMUSG00000061410	Zcchc14	5.39667	2.98667	-0.853532	0.000408015	0.00754115
ENSMUSG00000025223	Ldb1	9.32	15.6833	0.75083	0.000408871	0.00754816
ENSMUSG00000032724	Abtb2	0.97	1.79	0.883903	0.000411389	0.00757791
ENSMUSG00000037669	Ldah	19.2933	12.7433	-0.59836	0.000411438	0.00757791
ENSMUSG00000020017	Hal	75.5	130.563	0.790201	0.000412246	0.00758399
ENSMUSG00000025937	Lactb2	74.0933	47.94	-0.628114	0.000412782	0.00758505
ENSMUSG00000031958	Ldhd	54.6267	34.13	-0.678565	0.00041413	0.00759275
ENSMUSG00000005413	Hmox1	9.9	5.53	-0.840149	0.000414159	0.00759275
ENSMUSG00000031360	Ctps2	6.21	11.4967	0.88855	0.000418297	0.00765976
ENSMUSG00000032261	Sh3bgrl2	12.9867	8.14	-0.67393	0.000423228	0.00774111
ENSMUSG00000044734	Serpinb1a	2.21333	5.57	1.33146	0.000428242	0.0078149
ENSMUSG00000032763	Ilvbl	9.84667	13.9933	0.507032	0.000428247	0.0078149
ENSMUSG00000037235	Mxd4	16.0133	11.11	-0.527415	0.000429888	0.00783582
ENSMUSG00000066880	Zfp617	3.37333	5.69	0.754254	0.000433864	0.00789921
ENSMUSG00000002992	Apoc2	156.27	318.783	1.02854	0.000445009	0.00808766
ENSMUSG00000061947	Serpina10	61.0133	37.5567	-0.700056	0.000445235	0.00808766
ENSMUSG00000037536	Fbxo34	10.0267	6.75333	-0.57017	0.000450681	0.00817724
ENSMUSG00000034795	Ccdc122	1.97333	3.56333	0.852593	0.000453827	0.0082249
ENSMUSG00000037007	Zfp113	1.03	1.96333	0.930661	0.000458114	0.00829311
ENSMUSG00000029161	Cgref1	0.48	3.95667	3.04318	0.000476987	0.00862492
ENSMUSG00000024594	Prrc1	6.73667	11.4167	0.761035	0.000481104	0.00868946
ENSMUSG00000045868	Gvin1	2.13333	1.17	-0.866601	0.000485177	0.00875306
ENSMUSG00000019082	Slc25a22	83.6867	112.92	0.432231	0.000488057	0.00879502
ENSMUSG00000055730	Ces2a	247.113	166.547	-0.569246	0.000490038	0.00882069
ENSMUSG00000060992	Copz1	76.8967	51.51	-0.578069	0.000491932	0.00884473
ENSMUSG00000038372	Gmds	1.71	0.633333	-1.43296	0.000498489	0.00894525
ENSMUSG00000018574	Acadvl	208.207	284.377	0.449787	0.00049865	0.00894525
ENSMUSG00000070568	Slc6a21	0.04	0.313333	2.96963	0.000501929	0.0089939
ENSMUSG00000038886	Man2a2	4.95667	3.28	-0.595674	0.000506845	0.00907173
ENSMUSG00000029009	Mthfr	0.616667	1.03	0.740082	0.000508314	0.00908777
ENSMUSG00000039865	Slc44a3	2.59333	1.28333	-1.01491	0.000512016	0.0091382
ENSMUSG00000041268	Dmxl2	1.65667	2.81333	0.763997	0.000512288	0.0091382
ENSMUSG00000026117	Zap70	1.05333	2.51667	1.25655	0.000517022	0.00921229
ENSMUSG00000039809	Gabbr2	4.47667	2.71667	-0.720587	0.000519018	0.00923747
ENSMUSG00000015947	Fcgr1	1.47	0.376667	-1.96446	0.00052737	0.0093756
ENSMUSG00000078607	1810010H24Rik	1.73	3.53	1.0289	0.000529264	0.00939874
ENSMUSG00000032198	Dock6	1.74	0.953333	-0.868035	0.000530107	0.00940317
ENSMUSG00000035206	Sppl2b	1.44	2.57333	0.83757	0.000532318	0.00943184
ENSMUSG00000026730	Pter	31.46	19.44	-0.69449	0.000534997	0.00946873
ENSMUSG00000021843	Ktn1	2.3	3.93	0.772895	0.000544109	0.0096134
ENSMUSG00000022235	Cmbl	140.08	220.473	0.654353	0.000544383	0.0096134
ENSMUSG00000038628	Polr3k	3.9	2.41333	-0.692447	0.000547693	0.00966108
ENSMUSG00000031613	Hpgd	105.557	74.03	-0.511836	0.000553349	0.00975001
ENSMUSG00000040250	Ints13	8.29	5.82667	-0.508701	0.000556203	0.00978942
ENSMUSG00000040043	Rbms2	5.14	3.03667	-0.75928	0.000568512	0.00999497
ENSMUSG00000028680	Plk3	19.2933	37.7733	0.969266	0.000572508	0.0100475
ENSMUSG00000005410	Mcm5	0.603333	0.17	-1.82742	0.000572766	0.0100475
ENSMUSG00000027680	Fxr1	14.5433	23.7667	0.708582	0.000574567	0.0100679
ENSMUSG00000046808	Atp10d	0.24	0.656667	1.45213	0.000579662	0.010146
ENSMUSG00000043085	Tmem82	4.78	7.43667	0.637645	0.000580417	0.010148
ENSMUSG00000030499	Kctd15	1.96	3.40667	0.797507	0.000586478	0.0102427
ENSMUSG00000025075	Habp2	66.8967	46.5067	-0.524497	0.000589462	0.0102835
ENSMUSG00000060475	Wtap	9.30333	13.2267	0.50763	0.000592441	0.0103241
ENSMUSG00000038535	Zfp280d	1.13333	2.13	0.910281	0.000597297	0.0103973
ENSMUSG00000027424	Mgme1	2.22333	1.18333	-0.909868	0.000599283	0.0104204
ENSMUSG00000063382	Bcl9l	2.66	4.19667	0.657818	0.000604628	0.0105019
ENSMUSG00000032808	Cyp2c38	17.9533	30.3633	0.758078	0.000610385	0.0105902
ENSMUSG00000028744	Slc66a1	3.89	6.41667	0.722054	0.000612416	0.0106139
ENSMUSG00000022034	Esco2	0.296667	0.03	-3.30581	0.000614252	0.0106235
ENSMUSG00000079659	Tmem243	53.8667	83.2167	0.62748	0.000614309	0.0106235
ENSMUSG00000069793	Slfn9	0.506667	0.21	-1.27065	0.000619095	0.0106946
ENSMUSG00000037649	H2-DMa	2.49333	1.04	-1.26149	0.000621402	0.0107227
ENSMUSG00000021178	Psmc1	66.73	91.0167	0.447795	0.000626533	0.0107995
ENSMUSG00000056537	Rlim	3.17	4.79	0.595543	0.000629437	0.0108378
ENSMUSG00000037415	Ranbp10	8.64667	13.32	0.623378	0.00063334	0.0108872
ENSMUSG00000036594	H2-Aa	25.4433	16.43	-0.630955	0.000633681	0.0108872
ENSMUSG00000025504	Eps8l2	10.0867	15.65	0.633713	0.0006357	0.010901
ENSMUSG00000067873	Htatsf1	5.51667	9.65333	0.80723	0.00063586	0.010901
ENSMUSG00000038831	Ralgps1	0.893333	0.4	-1.1592	0.00063831	0.0109312
ENSMUSG00000030243	Recql	1.53333	0.67	-1.19444	0.000642355	0.0109886
ENSMUSG00000044708	Kcnj10	0.18	0.0333333	-2.43296	0.000645584	0.011032
ENSMUSG00000040483	Xaf1	5.52667	1.73	-1.67564	0.000648784	0.0110747
ENSMUSG00000028179	Cth	191.92	566.607	1.56184	0.000649932	0.0110824
ENSMUSG00000022095	Fhip2b	0.656667	1.27	0.951595	0.000655285	0.0111617
ENSMUSG00000033318	Gstt2	54.5267	75.7233	0.473776	0.00065971	0.0112189
ENSMUSG00000048503	Tlcd5	0.106667	0.416667	1.96578	0.000660062	0.0112189
ENSMUSG00000033629	Hacd3	63.0633	86.6233	0.457954	0.000666617	0.0113182
ENSMUSG00000060429	Sntb1	10.42	14.92	0.517892	0.000667381	0.0113191
ENSMUSG00000024426	Atat1	4.03	2.20667	-0.868911	0.000676424	0.0114602
ENSMUSG00000027502	Rtf2	29.3967	43.4033	0.562153	0.000681582	0.0115266
ENSMUSG00000045482	Trrap	2.29333	1.52667	-0.587061	0.000681798	0.0115266
ENSMUSG00000035041	Creb3l3	88.2	122.393	0.472674	0.000683973	0.0115292
ENSMUSG00000010047	Hyal2	21.28	29.05	0.44904	0.000684095	0.0115292
ENSMUSG00000035948	Acss3	6.15333	10.8667	0.820469	0.000684134	0.0115292
ENSMUSG00000048445	Ccdc57	0.48	0.133333	-1.848	0.000689985	0.0116155
ENSMUSG00000030220	Arhgdib	6.28	3.53667	-0.828374	0.000697537	0.0117302
ENSMUSG00000031980	Agt	190.11	282.127	0.569509	0.000719056	0.0120792
ENSMUSG00000001700	Gramd3	19.4933	13.24	-0.558078	0.00073131	0.0122654
ENSMUSG00000028037	Ifi44	1.25	0.6	-1.05889	0.000731687	0.0122654
ENSMUSG00000029718	Pcolce	2.5	1.25667	-0.992326	0.000736476	0.0123327
ENSMUSG00000040413	Timd2	54.43	36.9467	-0.558958	0.000747326	0.0125012
ENSMUSG00000031708	Tecr	94.7267	64.9067	-0.545404	0.000764307	0.0127686
ENSMUSG00000038768	9130409I23Rik	9.45333	4.41	-1.10004	0.000764926	0.0127686
ENSMUSG00000022708	Zbtb20	2.43333	1.35	-0.849975	0.00076742	0.0127968
ENSMUSG00000026870	Cutal	11.0633	6.88	-0.685306	0.000776264	0.0129307
ENSMUSG00000052520	Cyp2j5	257.893	184.023	-0.486886	0.000778624	0.0129564
ENSMUSG00000028329	Xpa	7.70667	12.38	0.683832	0.000779602	0.012959
ENSMUSG00000015837	Sqstm1	150.84	209.82	0.476133	0.000781364	0.0129635
ENSMUSG00000031838	Ifi30	9.46333	5.67667	-0.737304	0.000781503	0.0129635
ENSMUSG00000027660	Skil	1.15667	1.99	0.782795	0.000786683	0.0130324
ENSMUSG00000061292	Cyp3a59	17.5633	34.2433	0.963256	0.0007873	0.0130324
ENSMUSG00000030096	Slc6a6	16.9667	11.3133	-0.584679	0.000794098	0.013121
ENSMUSG00000078350	Smim1	3.37	1.94667	-0.791743	0.000794311	0.013121
ENSMUSG00000023349	Clec4n	2.10333	0.74	-1.50708	0.000800328	0.0132067
ENSMUSG00000021360	Gcnt2	8.94	5.49	-0.703469	0.000803536	0.0132313
ENSMUSG00000030555	Ttc23	16.3567	10.1733	-0.685086	0.000804278	0.0132313
ENSMUSG00000030259	Rassf8	10.74	7.26667	-0.563628	0.000804325	0.0132313
ENSMUSG00000052928	Ctif	3.99	6.16	0.626542	0.000807153	0.0132641
ENSMUSG00000019996	Map7	5.21333	7.68667	0.560152	0.000812818	0.0133433
ENSMUSG00000061589	Dot1l	1.77333	2.89667	0.70793	0.000813684	0.0133437
ENSMUSG00000042364	Snx18	5.19333	3.52	-0.561085	0.000815852	0.0133655
ENSMUSG00000054855	Rnd1	2.13667	4.46667	1.06384	0.000817424	0.0133774
ENSMUSG00000032280	Tle3	2.81	1.14667	-1.29312	0.000821588	0.0134317
ENSMUSG00000011114	Tbrg1	13.49	21.5767	0.677582	0.000826982	0.013506
ENSMUSG00000052684	Jun	6.34333	23.52	1.89057	0.000832619	0.013584
ENSMUSG00000022098	Bmp1	15.55	24.46	0.65351	0.000838275	0.0136622
ENSMUSG00000039166	Akap7	3.18667	7.01667	1.13874	0.000841823	0.013706
ENSMUSG00000006005	Tpr	10.0067	17.7033	0.82306	0.000845612	0.0137535
ENSMUSG00000027642	Rpn2	53.7133	37.7467	-0.508931	0.000852576	0.0138526
ENSMUSG00000046761	Fam83h	1.63	2.61667	0.682858	0.000857731	0.0139221
ENSMUSG00000059434	Gckr	33.8133	23.3833	-0.532112	0.000889862	0.0144289
ENSMUSG00000022546	Gpt	101.73	165.163	0.699148	0.00089373	0.0144768
ENSMUSG00000032915	Adgre4	1.21	0.553333	-1.12879	0.000896059	0.0144997
ENSMUSG00000061118	Dnajc30	6.96	10.9567	0.65465	0.000897521	0.0145085
ENSMUSG00000037475	Thoc2	1.91	3.33667	0.804835	0.000909103	0.0146808
ENSMUSG00000027820	Mme	4.80333	2.56667	-0.90414	0.000911186	0.0146876
ENSMUSG00000032047	Acat1	115.21	163.693	0.50673	0.000911377	0.0146876
ENSMUSG00000067219	Nipal1	2.25333	4.64667	1.04414	0.000912411	0.0146894
ENSMUSG00000023122	Sult1c2	2.44333	1.14333	-1.0956	0.000927669	0.0149199
ENSMUSG00000037254	Itih2	360.87	458.697	0.346061	0.000932431	0.0149503
ENSMUSG00000063929	Cyp4a32	19.9267	39.2667	0.978605	0.000932929	0.0149503
ENSMUSG00000026272	Agxt	133.267	239.347	0.844786	0.000933517	0.0149503
ENSMUSG00000002102	Psmc3	64.96	90.68	0.481233	0.000933922	0.0149503
ENSMUSG00000030104	Edem1	22.9067	16.8367	-0.444161	0.000934781	0.0149503
ENSMUSG00000022911	Arl13b	1.23667	2.71333	1.13361	0.000935218	0.0149503
ENSMUSG00000066363	Serpina3f	1.9	0.92	-1.04629	0.000937595	0.0149732
ENSMUSG00000089876	Tmem102	1.91	3.54667	0.892891	0.000941458	0.0150198
ENSMUSG00000004880	Lbr	2.99333	1.8	-0.733756	0.000956493	0.0152443
ENSMUSG00000021750	Fam107a	0.0833333	0.376667	2.17632	0.00096745	0.0154034
ENSMUSG00000025289	Prdx4	98.0767	68.9967	-0.507383	0.000972165	0.015463
ENSMUSG00000021832	Psmc6	29.89	43.9467	0.556091	0.000975002	0.0154926
ENSMUSG00000046879	Irgm1	27.56	18.2133	-0.597581	0.000976721	0.0155043
ENSMUSG00000035329	Fbxo33	3.97	2.73333	-0.538478	0.000984729	0.0156048
ENSMUSG00000042851	Zc3h6	0.306667	0.553333	0.851477	0.000985014	0.0156048
ENSMUSG00000076441	Ass1	1271.91	2078.27	0.70838	0.000987498	0.0156285
ENSMUSG00000029622	Arpc1b	14.94	9.31	-0.682327	0.000990531	0.0156535
ENSMUSG00000032959	Pebp1	107.967	76.4533	-0.497935	0.000991054	0.0156535
ENSMUSG00000017057	Il13ra1	8.83667	5.49333	-0.68582	0.00100585	0.0158714
ENSMUSG00000049764	Zfp280b	1.47667	0.806667	-0.8723	0.00101077	0.015921
ENSMUSG00000022340	Sybu	0.0133333	0.233333	4.12928	0.00101108	0.015921
ENSMUSG00000037426	Depdc5	3.68333	1.96333	-0.907707	0.001012	0.015921
ENSMUSG00000020173	Cobl	4.59333	2.93333	-0.647	0.00101405	0.0159374
ENSMUSG00000027801	Tm4sf4	38.6333	65.4833	0.761282	0.00101839	0.0159897
ENSMUSG00000029238	Clock	1.88	3.29667	0.810275	0.00102474	0.0160734
ENSMUSG00000001440	Kpnb1	12.59	16.92	0.426451	0.00102645	0.0160845
ENSMUSG00000028869	Gnl2	7.27	11.0433	0.603148	0.00102943	0.0161152
ENSMUSG00000016541	Atxn10	27.86	38.6933	0.47389	0.0010314	0.0161301
ENSMUSG00000068522	Aard	0.66	0.123333	-2.4199	0.00103449	0.0161625
ENSMUSG00000058558	Rpl5	178.103	242.04	0.442531	0.00103563	0.0161644
ENSMUSG00000032735	Ablim3	2.84	4.84	0.769116	0.00103939	0.0162071
ENSMUSG00000084128	Esrp2	13.4833	19.1167	0.503654	0.00104178	0.0162285
ENSMUSG00000027770	Dhx36	4.17667	6.92667	0.729809	0.00104317	0.0162342
ENSMUSG00000033319	Fem1c	1.77667	2.67333	0.589467	0.00104507	0.0162477
ENSMUSG00000036966	Spryd3	4.23	6.51333	0.622738	0.00105397	0.0163701
ENSMUSG00000029470	P2rx4	31.5733	22.0633	-0.517056	0.00105883	0.0164134
ENSMUSG00000001630	Stk38l	4.40667	2.69	-0.712082	0.00107431	0.0166372
ENSMUSG00000032041	Tirap	4.33667	2.51667	-0.785072	0.00107947	0.0167007
ENSMUSG00000038704	Aspdh	44.6067	62.6167	0.489287	0.00109271	0.0168891
ENSMUSG00000007338	Mrpl49	16.1833	11.0733	-0.547419	0.00110883	0.0171216
ENSMUSG00000025402	Nab2	2.09333	4.92667	1.23481	0.00112133	0.0172977
ENSMUSG00000035235	Trim13	0.33	0.98	1.57032	0.00112379	0.0173189
ENSMUSG00000028008	Asic5	1.76333	3.51333	0.994535	0.00112545	0.0173275
ENSMUSG00000019929	Dcn	53.6333	79.62	0.570001	0.00113718	0.0174911
ENSMUSG00000053113	Socs3	1	2.17333	1.11991	0.0011482	0.0176435
ENSMUSG00000021712	Trim23	2.07	3.25667	0.653765	0.0011577	0.0177723
ENSMUSG00000058396	Gpr182	3.99	2.62333	-0.604988	0.00116599	0.0178822
ENSMUSG00000024507	Hsd17b4	165.197	228.68	0.469146	0.00116752	0.0178884
ENSMUSG00000028581	Laptm5	4.26	2.46	-0.792195	0.00116954	0.0179022
ENSMUSG00000020649	Rrm2	3.02333	1.52667	-0.985755	0.00117537	0.0179672
ENSMUSG00000031549	Ido2	19.0733	10.7833	-0.822754	0.00117606	0.0179672
ENSMUSG00000000275	Trim25	12.59	8.95333	-0.491781	0.00118329	0.0180602
ENSMUSG00000020708	Psmc5	34.3233	48.4067	0.496016	0.0011934	0.018197
ENSMUSG00000021737	Psmd6	43.9533	60.94	0.471417	0.00119471	0.0181996
ENSMUSG00000003623	Crot	183.993	290.927	0.661002	0.00119611	0.0182034
ENSMUSG00000020097	Sgpl1	12.5233	8.85	-0.500869	0.00120037	0.0182507
ENSMUSG00000032500	Dclk3	4.24	2.41667	-0.811046	0.00121222	0.0184023
ENSMUSG00000022346	Myc	1.04333	2.48667	1.25301	0.00121266	0.0184023
ENSMUSG00000034487	Poglut3	2	1.02667	-0.962032	0.00121765	0.0184603
ENSMUSG00000078580	E430018J23Rik	1.12333	2.46	1.13087	0.00122408	0.0185401
ENSMUSG00000029177	Cenpa	2.89667	1.31	-1.14483	0.00122938	0.0185752
ENSMUSG00000018648	Dusp14	0.723333	0.16	-2.17659	0.00123114	0.0185752
ENSMUSG00000049775	Tmsb4x	87.3733	58.91	-0.56868	0.00123116	0.0185752
ENSMUSG00000022477	Aco2	67.57	97.39	0.527391	0.00123207	0.0185752
ENSMUSG00000070644	Etnk2	110.037	165.347	0.58751	0.00123226	0.0185752
ENSMUSG00000015112	Slc25a13	66.9167	92.4467	0.466256	0.00123993	0.0186731
ENSMUSG00000026874	Hc	112.9	79.9867	-0.497214	0.00124212	0.0186884
ENSMUSG00000028967	Errfi1	383.7	515.787	0.426796	0.00125098	0.0188038
ENSMUSG00000024580	Grpel2	8.17333	14.7533	0.852044	0.00126623	0.019015
ENSMUSG00000027513	Pck1	1006.35	1535.93	0.60998	0.00127595	0.0191429
ENSMUSG00000004099	Dnmt1	1.33	0.796667	-0.739378	0.00128603	0.0192758
ENSMUSG00000018774	Cd68	4.29	2.05	-1.06535	0.0012887	0.0192977
ENSMUSG00000073489	Ifi204	2.91667	1.48667	-0.972239	0.00130264	0.019488
ENSMUSG00000002885	Adgre5	3.3	1.95	-0.758992	0.00132802	0.0198345
ENSMUSG00000028383	Hsdl2	33.7167	52.3133	0.633717	0.00132831	0.0198345
ENSMUSG00000043740	B430306N03Rik	0.363333	0.11	-1.72379	0.00133237	0.0198765
ENSMUSG00000095687	Rnaset2a	18.8433	12.9367	-0.542588	0.00133518	0.0198997
ENSMUSG00000039361	Picalm	28.17	40.9	0.537941	0.00134657	0.0200506
ENSMUSG00000042719	Naa25	3.87333	5.38333	0.474924	0.00134958	0.0200721
ENSMUSG00000040128	Pnrc1	15.1533	24.77	0.708959	0.00135054	0.0200721
ENSMUSG00000026571	Dcaf6	9.67333	13.1533	0.443343	0.00137273	0.0203827
ENSMUSG00000052713	Zfp608	0.163333	0.413333	1.33949	0.0013799	0.0204701
ENSMUSG00000034858	Fam214a	8.5	14.3033	0.750817	0.00138222	0.0204852
ENSMUSG00000062300	Nectin2	14.3533	21.0567	0.552891	0.00138454	0.0205005
ENSMUSG00000029163	Emilin1	2.30333	1.41667	-0.701223	0.00138634	0.0205081
ENSMUSG00000026072	Il1r1	4.02333	6.12	0.60514	0.00139276	0.0205838
ENSMUSG00000054619	Mettl7a1	136.837	89.92	-0.605741	0.00139924	0.0206434
ENSMUSG00000035759	Bbs10	0.736667	1.58	1.10084	0.0013994	0.0206434
ENSMUSG00000004530	Coro1c	6.49	4.19333	-0.630121	0.00140119	0.0206507
ENSMUSG00000028223	Decr1	82.94	118.667	0.516775	0.00141343	0.0208117
ENSMUSG00000000385	Tmprss2	0.993333	1.84	0.889356	0.00141642	0.020827
ENSMUSG00000032661	Oas3	0.3	0.0533333	-2.49185	0.0014171	0.020827
ENSMUSG00000010025	Aldh3a2	124.373	174.503	0.488577	0.00142808	0.0209689
ENSMUSG00000042589	Cux2	0.08	0.85	3.40939	0.00143657	0.0210742
ENSMUSG00000058997	Vwa8	30.3067	45.5967	0.589293	0.00144638	0.0211984
ENSMUSG00000026739	Bmi1	5.64333	7.62	0.433243	0.00147258	0.0215626
ENSMUSG00000041654	Slc39a11	8.72	5.58	-0.644063	0.0014754	0.021569
ENSMUSG00000067825	Pex26	3.59667	5.66	0.654142	0.00147575	0.021569
ENSMUSG00000044134	Pheta1	1.51667	2.88	0.925165	0.00147981	0.0215938
ENSMUSG00000020553	Pctp	36.59	56.25	0.620404	0.00148016	0.0215938
ENSMUSG00000030659	Nucb2	1.56667	0.63	-1.31427	0.00149007	0.0217047
ENSMUSG00000028565	Nfia	2.57333	3.33	0.371884	0.00149051	0.0217047
ENSMUSG00000034110	Kctd7	0.81	0.31	-1.38565	0.00149202	0.0217068
ENSMUSG00000022025	Cnmd	2.33	0.826667	-1.49495	0.0014945	0.0217229
ENSMUSG00000050043	Tmx2	27.7833	19.4767	-0.512473	0.00150348	0.0218335
ENSMUSG00000028356	Ambp	1578.62	1139.85	-0.469817	0.00151099	0.0218955
ENSMUSG00000072235	Tuba1a	2.08333	0.983333	-1.08314	0.0015112	0.0218955
ENSMUSG00000040363	Bcor	1.3	2.19333	0.754613	0.0015132	0.0218955
ENSMUSG00000043290	Zfp784	0.293333	0.903333	1.62272	0.00151327	0.0218955
ENSMUSG00000030207	Fam234b	6.38	9.76333	0.613817	0.00152014	0.0219749
ENSMUSG00000042133	Ppig	2.40333	3.52333	0.551904	0.00152606	0.0220382
ENSMUSG00000053536	Cstf2t	3.92333	5.58333	0.509047	0.001528	0.0220382
ENSMUSG00000027199	Gatm	2.2	1.09	-1.01318	0.0015287	0.0220382
ENSMUSG00000047797	Gjb1	226.367	160.827	-0.493155	0.00153721	0.0221408
ENSMUSG00000035811	Ugt2b35	84.1367	55.5533	-0.598861	0.00154068	0.0221679
ENSMUSG00000032478	Nme6	9.92	5.81333	-0.770974	0.00154188	0.0221679
ENSMUSG00000022528	Hes1	1.13667	2.58333	1.18442	0.00154642	0.022213
ENSMUSG00000022466	Rpap3	2.18667	3.53667	0.693657	0.00155249	0.02228
ENSMUSG00000022488	Nckap1l	1.02667	0.54	-0.926937	0.00156107	0.0223829
ENSMUSG00000058729	Lin9	1.01667	0.52	-0.967263	0.00156418	0.0224071
ENSMUSG00000073418	C4b	170.53	113.223	-0.590854	0.00157625	0.0225598
ENSMUSG00000024424	Ttc39c	107.473	56.9633	-0.915873	0.00158229	0.0226257
ENSMUSG00000069874	Irgm2	15.81	9.9	-0.675337	0.00158695	0.022672
ENSMUSG00000029705	Cux1	7.62667	4.67667	-0.705572	0.00159442	0.0227581
ENSMUSG00000070690	Albfm1	13.71	9.45333	-0.536334	0.00159599	0.0227601
ENSMUSG00000023025	Larp4	6.50667	9.79333	0.589881	0.00160004	0.0227973
ENSMUSG00000021423	Ly86	2.13667	0.88	-1.27979	0.00160824	0.0228891
ENSMUSG00000049755	Zfp672	3.03	4.74667	0.647597	0.00160937	0.0228891
ENSMUSG00000029561	Oasl2	2.43333	1.20667	-1.01191	0.00161763	0.0229861
ENSMUSG00000090622	A930033H14Rik	0.56	1.14	1.02554	0.00163345	0.02319
ENSMUSG00000071551	Akr1c19	88.5933	56.3633	-0.652441	0.00164953	0.0233974
ENSMUSG00000002319	Ipo4	5.86667	8.37333	0.513261	0.00165995	0.0234917
ENSMUSG00000069922	Ces3a	885.71	492.907	-0.84552	0.00166008	0.0234917
ENSMUSG00000090150	Acad11	110.043	153.893	0.483859	0.00166062	0.0234917
ENSMUSG00000068686	Cd59b	3.91333	1.52333	-1.36117	0.0016707	0.0236131
ENSMUSG00000030800	Prss8	4.40667	2.46333	-0.839076	0.00167546	0.0236514
ENSMUSG00000074925	Ptar1	0.663333	0.866667	0.385743	0.00167639	0.0236514
ENSMUSG00000025574	Tk1	10.5733	5.95333	-0.828661	0.00167796	0.0236525
ENSMUSG00000025981	Coq10b	42.7933	28.39	-0.592003	0.001692	0.0238292
ENSMUSG00000051041	Olfml1	10.67	5.74667	-0.892763	0.0016938	0.0238334
ENSMUSG00000015357	Clpx	19.2733	30.1033	0.643317	0.00169843	0.0238631
ENSMUSG00000057228	Aadat	45.7	74.26	0.700391	0.00169892	0.0238631
ENSMUSG00000059429	Olfr365	0.18	0.48	1.41504	0.00170868	0.0239789
ENSMUSG00000028811	Yars	8.56333	5.72667	-0.580477	0.00171733	0.024079
ENSMUSG00000022574	Naprt	29.7067	40.67	0.453178	0.00172205	0.0241239
ENSMUSG00000060002	Chpt1	71.7	108.093	0.592233	0.00172624	0.0241613
ENSMUSG00000021747	Cfap20dc	0.466667	0.146667	-1.66985	0.00173663	0.0242852
ENSMUSG00000063235	Ptpmt1	25.4867	38.6933	0.602342	0.00175114	0.0244666
ENSMUSG00000070327	Rnf213	14.4767	9.5	-0.60773	0.00175587	0.024511
ENSMUSG00000026123	Plekhb2	5.19667	3.35333	-0.631991	0.00180613	0.0251905
ENSMUSG00000022827	Rabl3	4.88667	7.51333	0.620602	0.00183786	0.0255822
ENSMUSG00000040044	Orc3	5.98333	8.48	0.503115	0.00183927	0.0255822
ENSMUSG00000032300	1700017B05Rik	1.85333	3.77333	1.02572	0.00183974	0.0255822
ENSMUSG00000050323	Ndufaf6	8.78333	5.62333	-0.643343	0.00184066	0.0255822
ENSMUSG00000002068	Ccne1	1.23667	0.453333	-1.44781	0.0018525	0.0257121
ENSMUSG00000038069	Cdkn2aip	2.18667	3.51667	0.685475	0.00185326	0.0257121
ENSMUSG00000030533	Unc45a	3.1	4.94333	0.673216	0.00186311	0.0258262
ENSMUSG00000039046	Usp6nl	2.41	3.45	0.517563	0.00186613	0.0258455
ENSMUSG00000037731	Themis2	0.83	0.38	-1.12711	0.0018853	0.0260883
ENSMUSG00000031271	Serpina7	51.2967	7.20333	-2.83213	0.00189229	0.0261621
ENSMUSG00000025127	Gcgr	56.7067	74.6433	0.396495	0.00190038	0.026251
ENSMUSG00000029629	Phf14	5.14333	7.11667	0.468498	0.00190225	0.026254
ENSMUSG00000020766	Galk1	30.8867	42.5167	0.461044	0.00190845	0.0263168
ENSMUSG00000030909	Anks4b	16.65	11.8733	-0.487797	0.00191117	0.0263313
ENSMUSG00000020737	Jpt1	5.66	3.21	-0.818229	0.00192638	0.0265179
ENSMUSG00000020720	Psmd12	38.7433	53.5967	0.468195	0.00193067	0.0265538
ENSMUSG00000036613	Eipr1	2.79	1.49333	-0.901729	0.00193506	0.0265911
ENSMUSG00000039275	Foxk2	4.09	2.61667	-0.644371	0.00193767	0.0266039
ENSMUSG00000031586	Rbpms	14.4267	19.57	0.439906	0.00195629	0.0268364
ENSMUSG00000001280	Sp1	2.96667	4.38333	0.563186	0.00199127	0.0272926
ENSMUSG00000068551	Zfp467	7.94333	9.89	0.316226	0.00199569	0.0273296
ENSMUSG00000031796	Cfap20	18.77	12.2267	-0.618398	0.00200038	0.0273702
ENSMUSG00000029098	Acox3	11.55	6.45667	-0.839031	0.00201696	0.0275726
ENSMUSG00000030123	Plxnd1	2.30333	1.48	-0.638126	0.00201865	0.0275726
ENSMUSG00000025036	Sfxn2	8.11	11.5467	0.509703	0.00202193	0.0275936
ENSMUSG00000026014	Raph1	10.5567	6.34	-0.7356	0.00203306	0.0277179
ENSMUSG00000028527	Ak4	30.8967	18.2567	-0.759028	0.00203472	0.0277179
ENSMUSG00000041632	Mrps27	16.78	10.8967	-0.622856	0.00203628	0.0277179
ENSMUSG00000037085	Trmt12	0.436667	0.826667	0.920773	0.00203839	0.0277228
ENSMUSG00000046380	Jrk	0.0533333	0.203333	1.93074	0.00204131	0.0277387
ENSMUSG00000026181	Ppm1f	4.85667	3.25333	-0.578048	0.0020472	0.0277949
ENSMUSG00000025935	Tram1	42.3767	29.5867	-0.518323	0.00205439	0.0278688
ENSMUSG00000027796	Smad9	1.73333	3.17667	0.873965	0.00206508	0.0279898
ENSMUSG00000032175	Tyk2	3.82333	2.57333	-0.571193	0.00208117	0.0281838
ENSMUSG00000020122	Egfr	79.1467	52.2233	-0.599834	0.00208486	0.0282097
ENSMUSG00000032232	Cgnl1	11.1067	7.35667	-0.594302	0.00209383	0.0283069
ENSMUSG00000051669	AU021092	1.06333	0.323333	-1.7175	0.00210235	0.0283978
ENSMUSG00000021704	Mtx3	1.85333	2.81	0.600448	0.00210447	0.0283979
ENSMUSG00000022280	Rnf19a	5.06	7.28667	0.526122	0.00210593	0.0283979
ENSMUSG00000030357	Fkbp4	74.63	50.4967	-0.563568	0.00211247	0.0284618
ENSMUSG00000041798	Gck	33.1667	3.74	-3.14862	0.0021257	0.0286157
ENSMUSG00000002980	Bcam	1.87667	0.976667	-0.942234	0.00216276	0.0290899
ENSMUSG00000024277	Mapre2	5.22667	3.08	-0.762961	0.00216733	0.0291267
ENSMUSG00000041372	B4galnt3	0.29	0.0733333	-1.98351	0.00219453	0.0294672
ENSMUSG00000032690	Oas2	0.386667	0.136667	-1.50043	0.00220573	0.0295926
ENSMUSG00000015340	Cybb	1.62333	0.903333	-0.845629	0.00220909	0.0296126
ENSMUSG00000041261	Car8	22.7733	15.88	-0.520135	0.00221366	0.0296489
ENSMUSG00000089942	Pira2	0.88	0.393333	-1.16175	0.00221561	0.0296498
ENSMUSG00000056671	Prelid2	0.283333	1.56333	2.46405	0.00223897	0.0299373
ENSMUSG00000034422	Parp14	3.87	2.64	-0.551796	0.00224415	0.0299812
ENSMUSG00000074811	Hps6	1.14333	0.553333	-1.04703	0.00226187	0.0301926
ENSMUSG00000003778	Brd8	1.93667	3.17	0.710907	0.00226571	0.0302183
ENSMUSG00000021198	Unc79	0.0266667	0.126667	2.24793	0.00227097	0.0302577
ENSMUSG00000029998	Pcyox1	45.2233	31.23	-0.534135	0.00227264	0.0302577
ENSMUSG00000054252	Fgfr3	6.22	3.81667	-0.704601	0.00227438	0.0302577
ENSMUSG00000030852	Tacc2	2.58333	4.08667	0.661691	0.0022869	0.0303987
ENSMUSG00000044468	Tent5c	2.50333	1.2	-1.06082	0.00231042	0.0306856
ENSMUSG00000069170	Adgrv1	1.10333	0.39	-1.50032	0.00231299	0.030694
ENSMUSG00000042682	Selenok	30.95	21.4333	-0.530083	0.00231593	0.0307073
ENSMUSG00000019877	Serinc1	65.8467	91.61	0.476395	0.00232145	0.0307488
ENSMUSG00000026589	Sec16b	11.5033	16.3433	0.50665	0.00232463	0.0307488
ENSMUSG00000002847	Pla1a	22.1567	15.3867	-0.52606	0.0023249	0.0307488
ENSMUSG00000032548	Slco2a1	10.8467	7.82333	-0.471396	0.00232681	0.0307488
ENSMUSG00000038648	Creb3l2	2.83667	1.76667	-0.683167	0.00232923	0.0307552
ENSMUSG00000001123	Lgals9	274.363	186.9	-0.553821	0.00235491	0.0310506
ENSMUSG00000020010	Vnn3	44.85	61.2333	0.449209	0.00235552	0.0310506
ENSMUSG00000019370	Calm3	14.9	10.5167	-0.502635	0.00237144	0.0312344
ENSMUSG00000034450	Gulo	166.457	110.313	-0.593539	0.00240723	0.0316795
ENSMUSG00000016559	H3f3b	56.15	77.2	0.459315	0.00241227	0.0317196
ENSMUSG00000019577	Pdk4	1.72667	11.3567	2.71748	0.00243233	0.0319428
ENSMUSG00000029630	Cyp3a25	260.473	393.397	0.594849	0.00243328	0.0319428
ENSMUSG00000018572	Phf23	6.71667	9.73333	0.535189	0.00244061	0.0320126
ENSMUSG00000030610	Det1	1.77333	3.41333	0.944718	0.00244746	0.032053
ENSMUSG00000037894	H2az1	53.8667	35.8733	-0.586481	0.00244773	0.032053
ENSMUSG00000007594	Hapln4	1.26	0.613333	-1.03868	0.00245079	0.0320665
ENSMUSG00000026822	Lcn2	2.13	4.99333	1.22915	0.00246161	0.0321816
ENSMUSG00000002984	Tomm40	12.9067	20.3567	0.657385	0.00247191	0.0322896
ENSMUSG00000060681	Slc9a6	4.27667	2.57	-0.734718	0.00249013	0.0325005
ENSMUSG00000021577	Sdha	167.407	127.337	-0.394709	0.00249216	0.0325005
ENSMUSG00000027942	4933434E20Rik	16.1867	22.8533	0.497599	0.00249674	0.0325336
ENSMUSG00000027309	Dnaaf9	4.93333	3.12667	-0.657937	0.00253253	0.0329728
ENSMUSG00000021242	Npc2	20.29	14.9067	-0.444811	0.00254118	0.0330583
ENSMUSG00000029458	Brap	43.3767	68.8267	0.666048	0.00254478	0.0330779
ENSMUSG00000023951	Vegfa	17.9567	22.19	0.30539	0.00256312	0.0332891
ENSMUSG00000015714	Cers2	160.133	99.1367	-0.691783	0.00261292	0.0339081
ENSMUSG00000020248	Nfyb	11.5433	7.50667	-0.620816	0.00261965	0.0339676
ENSMUSG00000028063	Lmna	9.88667	14.7333	0.575528	0.00263236	0.0341045
ENSMUSG00000027010	Slc25a12	4.33	6.24333	0.527949	0.00264021	0.0341783
ENSMUSG00000032114	Slc37a4	71.5267	111.463	0.640016	0.00267028	0.0345393
ENSMUSG00000035545	Leng8	1.79333	2.99667	0.740715	0.00267995	0.0346362
ENSMUSG00000055912	Tmem150a	26.8267	17.8467	-0.588013	0.00270074	0.0348764
ENSMUSG00000020283	Pex13	11.1133	15.1333	0.445438	0.00271237	0.0349981
ENSMUSG00000031712	Il15	1.03333	0.246667	-2.06667	0.00271615	0.0350184
ENSMUSG00000027227	Sord	616.43	434.64	-0.504116	0.00271967	0.0350354
ENSMUSG00000021993	Mipep	12.5667	8.59	-0.548872	0.00272441	0.0350679
ENSMUSG00000016756	Cmah	12.2167	8.07333	-0.597614	0.00274595	0.0353
ENSMUSG00000058230	Arhgap35	10.9633	7.36667	-0.573603	0.00274689	0.0353
ENSMUSG00000018800	Abca5	0.513333	0.77	0.584963	0.00277508	0.0356179
ENSMUSG00000040842	Szrd1	17.04	12.2067	-0.481256	0.00277612	0.0356179
ENSMUSG00000048120	Entpd1	1.31	0.6	-1.12653	0.00279514	0.0358163
ENSMUSG00000079427	Mthfsl	13.0067	19.11	0.555077	0.0027961	0.0358163
ENSMUSG00000026536	Ifi211	1.42	0.546667	-1.37716	0.0028097	0.0359614
ENSMUSG00000054942	Miga1	1.09333	1.72667	0.659256	0.0028133	0.0359785
ENSMUSG00000022463	Srebf2	7.42667	5.16667	-0.523481	0.00281947	0.0360283
ENSMUSG00000007080	Pole	0.38	0.13	-1.54749	0.00282425	0.0360604
ENSMUSG00000023186	Vwa5a	8.33667	6.05	-0.462536	0.00283522	0.0361713
ENSMUSG00000022347	A1bg	0.0566667	0.563333	3.31342	0.0028395	0.0361968
ENSMUSG00000024053	Emilin2	0.466667	0.113333	-2.04182	0.00284184	0.0361976
ENSMUSG00000029246	Ppat	10.3433	7.18667	-0.525307	0.00284478	0.0362058
ENSMUSG00000097392	Thoc2l	0.523333	0.9	0.782195	0.00284821	0.0362205
ENSMUSG00000027649	Ctnnbl1	3.94	5.66	0.522606	0.0028557	0.0362866
ENSMUSG00000052738	Suclg1	133.433	176.107	0.40033	0.00286629	0.036392
ENSMUSG00000024155	Meiob	3.17333	1.91333	-0.729911	0.00288064	0.0365449
ENSMUSG00000025006	Sorbs1	9.55667	5.24333	-0.866023	0.00288385	0.0365565
ENSMUSG00000031931	Ankrd49	1.54667	2.70667	0.807355	0.00289033	0.0366093
ENSMUSG00000008393	Carhsp1	28.2533	19.7167	-0.519005	0.00290557	0.036773
ENSMUSG00000036983	Tfb1m	4.12667	6.33667	0.618747	0.00291047	0.0368055
ENSMUSG00000029016	Clcn6	0.79	0.413333	-0.934547	0.00291662	0.036854
ENSMUSG00000070427	Il18bp	5.32667	3.26333	-0.706887	0.00293534	0.037061
ENSMUSG00000025198	Erlin1	18.2433	12.12	-0.58998	0.00297475	0.0375151
ENSMUSG00000047731	Wbp1l	52.5267	69.6133	0.406314	0.00297716	0.0375151
ENSMUSG00000027263	Tubgcp4	5.38333	3.69667	-0.542275	0.0029784	0.0375151
ENSMUSG00000047710	Champ1	0.846667	1.44	0.766203	0.00298964	0.0376268
ENSMUSG00000008090	Fgfrl1	19.3133	12.0433	-0.681362	0.00300154	0.0377148
ENSMUSG00000058799	Nap1l1	24.74	37.2733	0.591298	0.00300203	0.0377148
ENSMUSG00000022129	Dct	0.66	0.213333	-1.62936	0.00300377	0.0377148
ENSMUSG00000030654	Arl6ip1	86.17	63.1767	-0.447794	0.00302683	0.0379579
ENSMUSG00000029920	Smarcad1	2.51333	3.81333	0.601451	0.00302792	0.0379579
ENSMUSG00000051682	Treml4	1.71	0.713333	-1.26135	0.00304435	0.0381337
ENSMUSG00000055172	C1ra	125.587	83.8767	-0.582342	0.0030584	0.0382795
ENSMUSG00000038370	Pcp4l1	4.76667	2.54333	-0.90626	0.00308356	0.038564
ENSMUSG00000057835	Zfp119a	0.913333	1.76667	0.951816	0.00309269	0.038611
ENSMUSG00000057933	Gsta2	44.45	25.8033	-0.784626	0.00309308	0.038611
ENSMUSG00000030170	Wnt5b	1.38667	2.54667	0.876989	0.00309463	0.038611
ENSMUSG00000001672	Marveld3	0.13	0.536667	2.04551	0.00311017	0.0387447
ENSMUSG00000023467	Tulp2	0.23	0.0166667	-3.7866	0.00311287	0.0387447
ENSMUSG00000041324	Inhba	1.23667	0.643333	-0.942818	0.00311493	0.0387447
ENSMUSG00000031652	N4bp1	2.77333	1.94667	-0.510615	0.00311512	0.0387447
ENSMUSG00000040943	Tet2	0.23	0.426667	0.891476	0.0031267	0.0388575
ENSMUSG00000032470	Mras	1.50333	0.823333	-0.868616	0.00312908	0.0388575
ENSMUSG00000021022	Ppp2r3c	2.24667	3.21667	0.51778	0.00313976	0.0389466
ENSMUSG00000072115	Ang	134.707	206.313	0.615016	0.00314225	0.0389466
ENSMUSG00000021556	Golm1	0.636667	0.27	-1.23758	0.00314362	0.0389466
ENSMUSG00000015750	Aph1a	27.6133	37.8067	0.453276	0.00315074	0.0389562
ENSMUSG00000046311	Zfp62	1.67667	2.81	0.744974	0.00315075	0.0389562
ENSMUSG00000043079	Synpo	0.653333	1.24	0.924449	0.00315178	0.0389562
ENSMUSG00000089774	Slc5a3	0.553333	0.286667	-0.948775	0.00316923	0.039055
ENSMUSG00000006205	Htra1	0.773333	0.306667	-1.33442	0.00316996	0.039055
ENSMUSG00000048234	Rnf149	27.4167	37.9	0.467145	0.00317357	0.039055
ENSMUSG00000032040	Dcps	9.95667	6.63667	-0.585204	0.00317432	0.039055
ENSMUSG00000039096	Rsad1	0.843333	1.43	0.76184	0.00317454	0.039055
ENSMUSG00000029422	Rsrc2	7.37667	10.7	0.53657	0.00319629	0.0392921
ENSMUSG00000040488	Ltbp4	4.76667	3.23333	-0.559958	0.00321419	0.0394815
ENSMUSG00000092035	Peg10	0.133333	0.0333333	-2	0.00322459	0.0395786
ENSMUSG00000063894	Zkscan8	0.293333	0.576667	0.975197	0.00323136	0.039631
ENSMUSG00000017221	Psmd3	31.94	43.8333	0.456664	0.00323477	0.0396422
ENSMUSG00000037601	Nme1	35.1167	22.6933	-0.629887	0.00326512	0.0399832
ENSMUSG00000025736	Jmjd8	15.57	10.86	-0.519745	0.00327173	0.0400332
ENSMUSG00000038530	Rgs4	0.323333	0.98	1.59976	0.0032762	0.040057
ENSMUSG00000037922	Bank1	0.506667	0.163333	-1.63322	0.00329226	0.0402168
ENSMUSG00000030802	Bckdk	2.93333	3.98	0.440227	0.00329434	0.0402168
ENSMUSG00000047412	Zbtb44	5.79	7.03	0.279961	0.00331069	0.0403715
ENSMUSG00000040599	Mis12	7.14	4.23	-0.755266	0.0033121	0.0403715
ENSMUSG00000041769	Ppp2r2d	17.2867	25.3233	0.550808	0.00332808	0.0405351
ENSMUSG00000021922	Itih4	434.197	296.523	-0.550203	0.00333908	0.0406378
ENSMUSG00000036285	Noa1	4.41333	2.63667	-0.743154	0.00334873	0.040724
ENSMUSG00000029059	Prxl2b	9.80667	6.00333	-0.707999	0.00335517	0.0407711
ENSMUSG00000015656	Hspa8	565.4	879.313	0.637105	0.00337528	0.0409627
ENSMUSG00000036372	Tmem258	18.4167	11.71	-0.653271	0.0033761	0.0409627
ENSMUSG00000062209	Erbb4	0.193333	0.08	-1.27302	0.0033865	0.0410383
ENSMUSG00000005973	Rcn1	2.17667	1.27	-0.777292	0.00338751	0.0410383
ENSMUSG00000026348	Acmsd	5.91667	10.1867	0.783826	0.0033975	0.041128
ENSMUSG00000031906	Smpd3	0.43	0.983333	1.19334	0.0034117	0.0412683
ENSMUSG00000041653	Pnpla3	0.2	0.001	-7.64386	0.00342407	0.0413864
ENSMUSG00000030545	Pex11a	26.9633	40.35	0.58157	0.003432	0.0414506
ENSMUSG00000028367	Txn1	133.677	97.04	-0.462096	0.00343959	0.0415106
ENSMUSG00000038298	Pdzk1	34.62	22.5733	-0.616986	0.00347367	0.0418901
ENSMUSG00000025532	Crcp	10.1933	15.16	0.572644	0.00349853	0.0421578
ENSMUSG00000029467	Atp2a2	28.9567	40.16	0.471864	0.00350484	0.0422018
ENSMUSG00000018547	Pip4k2b	2.85333	1.88333	-0.59936	0.00351784	0.0423262
ENSMUSG00000020456	Ogdh	40.9433	53.2533	0.379243	0.00354025	0.0425636
ENSMUSG00000032409	Atr	0.99	1.64667	0.734048	0.0035491	0.042631
ENSMUSG00000020650	Bcap29	3.45333	5.60333	0.698296	0.00355605	0.042631
ENSMUSG00000042508	Dmtf1	2.65333	3.95667	0.57648	0.00355657	0.042631
ENSMUSG00000025280	Polr3a	1.93333	2.88	0.574978	0.00355662	0.042631
ENSMUSG00000024276	Zfp397	1.59333	2.19	0.458883	0.00357457	0.0428139
ENSMUSG00000087141	Plcxd2	9.72667	6.99	-0.476653	0.00359057	0.0429731
ENSMUSG00000005683	Cs	37.12	27.0733	-0.455324	0.00361027	0.0431566
ENSMUSG00000043013	Onecut1	1.36333	2.62333	0.944263	0.00361329	0.0431566
ENSMUSG00000026222	Sp100	3.62	1.81333	-0.997346	0.00361408	0.0431566
ENSMUSG00000039145	Camk1d	11.9867	6.41333	-0.902284	0.00362394	0.0432419
ENSMUSG00000069917	Hba-a2	17.7267	7.96667	-1.15387	0.00365645	0.043574
ENSMUSG00000054203	Ifi205	0.773333	0.25	-1.62916	0.00365727	0.043574
ENSMUSG00000054008	Ndst1	29.3933	19.04	-0.626455	0.0036876	0.0438465
ENSMUSG00000030747	Dgat2	202.81	131.377	-0.62642	0.00368796	0.0438465
ENSMUSG00000018983	E2f2	0.25	0.0633333	-1.98089	0.00368844	0.0438465
ENSMUSG00000021190	Lgmn	21.8067	15.6033	-0.482915	0.00370555	0.0440169
ENSMUSG00000002111	Spi1	1.43667	0.513333	-1.48476	0.00371533	0.0441
ENSMUSG00000057465	Saa2	10.0267	5.24333	-0.935286	0.00374298	0.044395
ENSMUSG00000030042	Pole4	9.39	14.19	0.595678	0.00374824	0.0444242
ENSMUSG00000006494	Pdk1	18.5167	12.11	-0.612626	0.00375346	0.0444528
ENSMUSG00000024816	Frmd8	4.27667	2.14	-0.998876	0.00375661	0.044457
ENSMUSG00000025982	Sf3b1	14.9133	19.82	0.410354	0.0037712	0.0445964
ENSMUSG00000020706	Ftsj3	10.6567	15.9733	0.583909	0.00378014	0.0446602
ENSMUSG00000103711	Tstd1	12.79	6.88	-0.894536	0.00378223	0.0446602
ENSMUSG00000002308	Cd320	1.71667	3.33	0.955912	0.00378609	0.0446725
ENSMUSG00000027257	Pacsin3	13.73	18.03	0.393068	0.00379663	0.0447636
ENSMUSG00000036202	Rif1	1.18667	1.94667	0.714091	0.00381225	0.0449143
ENSMUSG00000073421	H2-Ab1	15.4367	9.73333	-0.665355	0.00381734	0.0449409
ENSMUSG00000037095	Lrg1	96.4367	143.61	0.574503	0.00382913	0.0450128
ENSMUSG00000054434	Tmem120b	1.35	0.543333	-1.31305	0.0038374	0.0450766
ENSMUSG00000038256	Bcl9	0.203333	0.45	1.14608	0.00386093	0.0452987
ENSMUSG00000070704	Ugt2b36	419.687	289.68	-0.534853	0.00386202	0.0452987
ENSMUSG00000027605	Acss2	98.0567	30.3833	-1.69034	0.00389824	0.0456897
ENSMUSG00000118671	Eppk1	1.01	1.73333	0.779194	0.00390441	0.0457283
ENSMUSG00000002413	Braf	1.48333	2.02	0.445512	0.00390814	0.0457382
ENSMUSG00000017723	Wfdc2	1.12667	2.79333	1.30993	0.00392341	0.0458831
ENSMUSG00000094786	Gm14403	5.81667	3.24667	-0.841233	0.00395289	0.0461938
ENSMUSG00000042647	Acad12	2.67333	4.15667	0.636787	0.00397267	0.0463907
ENSMUSG00000001482	Def8	10.33	14.5133	0.490539	0.00397781	0.0464166
ENSMUSG00000072980	Oip5	0.21	0.001	-7.71425	0.00402823	0.0469554
ENSMUSG00000031683	Lsm6	23.28	14.0967	-0.723737	0.00402991	0.0469554
ENSMUSG00000022009	Nufip1	1.24333	1.99667	0.68338	0.00403725	0.0469675
ENSMUSG00000020609	Apob	516.673	907.677	0.812926	0.00403797	0.0469675
ENSMUSG00000022789	Dnm1l	6.9	9.57333	0.472425	0.00403983	0.0469675
ENSMUSG00000021495	Fam193b	3.06333	3.87667	0.339714	0.00404786	0.0469772
ENSMUSG00000071649	B3gat3	10.1367	13.75	0.439848	0.00404914	0.0469772
ENSMUSG00000033377	Palmd	16.5233	22.0733	0.4178	0.00405206	0.0469772
ENSMUSG00000068105	Tnfrsf13c	0.001	0.12	6.90689	0.00405251	0.0469772
ENSMUSG00000035476	Tab3	0.68	1.15	0.758027	0.00405864	0.0470138
ENSMUSG00000022814	Umps	7.66	5.25667	-0.543196	0.00407395	0.0471254
ENSMUSG00000027690	Slc2a2	83.73	59.2	-0.500147	0.00407452	0.0471254
ENSMUSG00000039041	Adrm1	33.83	47.24	0.481706	0.00407719	0.0471254
ENSMUSG00000029090	Adgra3	6.52667	4.38	-0.575415	0.00410424	0.0474035
ENSMUSG00000030214	Plbd1	21.54	32.6867	0.601684	0.00411318	0.0474722
ENSMUSG00000001506	Col1a1	0.57	0.27	-1.078	0.00412196	0.0475389
ENSMUSG00000021978	Extl3	3.94667	2.79667	-0.496926	0.00413475	0.0476518
ENSMUSG00000053964	Lgals4	1.82333	3.27333	0.844182	0.00414222	0.0477032
ENSMUSG00000009733	Tfcp2	0.986667	1.67667	0.764961	0.0041785	0.0480861
ENSMUSG00000037355	Uvssa	0.563333	0.93	0.723242	0.00421511	0.0484722
ENSMUSG00000060586	H2-Eb1	13.18	8.27	-0.672391	0.00423015	0.0486099
ENSMUSG00000027433	Xrn2	9.47	13.0967	0.467763	0.00425107	0.048815
ENSMUSG00000093904	Tomm20	18.5233	27.0267	0.54504	0.00426874	0.0489644
ENSMUSG00000002602	Axl	3.62667	2.21667	-0.710252	0.00427026	0.0489644
ENSMUSG00000005370	Msh6	2.49667	1.61	-0.632943	0.0042744	0.0489765
ENSMUSG00000048490	Nrip1	0.856667	1.37333	0.680876	0.00428226	0.0490311
ENSMUSG00000025722	Wdr73	4.8	6.73333	0.488286	0.00430371	0.0492065
ENSMUSG00000030753	Thap12	9.32	12.2467	0.393987	0.00430379	0.0492065
ENSMUSG00000091867	Cyp2a22	1.74667	4.12	1.23804	0.00433159	0.0494888
ENSMUSG00000031665	Sall1	2.77667	4.44667	0.67937	0.00433768	0.0495226
ENSMUSG00000020692	Nle1	0.693333	1.54333	1.15443	0.0043606	0.0497484
ENSMUSG00000022265	Ank	8.09333	5.26	-0.621671	0.00437461	0.0498725
ENSMUSG00000021981	Cab39l	20.6	28.5033	0.468486	0.00439166	0.049975
ENSMUSG00000043421	Hilpda	1.10667	2.47333	1.16024	0.00439276	0.049975
ENSMUSG00000029684	Wasl	14.4333	18.8533	0.385415	0.00439335	0.049975
ENSMUSG00000058099	Nfam1	0.806667	0.416667	-0.953079	0.00439621	0.049975
