# Supplementary material for: Lipopolysaccharide binding protein resists hepatic oxidative stress by regulating lipid droplet homeostasis
Source: Nat Commun. 2024 Apr 13;15:3213. doi: 10.1038/s41467-024-47553-5 (PMC11016120; doi:10.1038/s41467-024-47553-5)
Supplement: Supplementary file 5 — Supplementary Data 2 [file 41467_2024_47553_MOESM5_ESM.xlsx]

## Sheet: Sheet1
Hepatic lipidomics data of WT and LBPKI/KI mice fed with HFD for 16 Weeks
name	Class	WT16_1	WT16_2	WT16_3	WT16_4	WT16_5	WT16_6	KI16_1	KI16_2	KI16_3	KI16_4	KI16_5	KI16_6
2071pos	TG	1.86052e+08	4.10078e+08	1.9155e+08	6.82774e+08	2.96268e+08	7.40489e+07	9.99871e+08	1.02912e+09	6.56253e+08	4.65596e+08	5.57063e+08	8.70181e+08
2086pos	TG	3.64818e+07	2.76708e+08	3.15937e+07	2.6915e+07	6.19637e+07	1.81523e+07	1.58108e+09	6.01452e+07	2.9283e+08	3.26242e+08	4.64552e+08	1.2702e+09
2237pos	TG	7.29009e+08	3.97035e+09	5.11367e+08	7.19832e+08	1.29585e+09	2.46475e+08	1.03311e+10	1.50891e+09	2.14362e+09	2.1558e+09	5.7367e+09	9.52448e+09
2265pos	TG	1.76104e+08	2.05998e+09	1.61049e+08	9.51789e+07	3.39192e+08	8.33175e+07	7.74558e+09	2.29753e+08	8.04008e+08	1.4295e+09	3.53494e+09	6.99693e+09
2284pos	TG	2.24208e+07	3.13318e+08	2.62841e+07	1.13092e+07	3.26804e+07	1.40149e+07	1.5503e+09	3.3328e+07	1.26898e+08	3.45229e+08	5.42316e+08	1.18496e+09
2320pos	TG	4.60633e+07	5.59851e+08	2.40545e+07	1.79872e+07	8.15005e+07	1.18346e+07	1.96184e+09	5.53315e+07	9.66673e+07	1.05232e+08	7.14054e+08	1.49059e+09
2322pos	TG	2.47994e+07	3.22752e+08	1.75734e+07	8.59806e+06	4.07328e+07	9.2091e+06	1.11023e+09	2.542e+07	6.48668e+07	1.17627e+08	4.63982e+08	8.21962e+08
2452pos	TG	3.2974e+09	1.59461e+10	1.40713e+09	1.29638e+09	5.4262e+09	8.77934e+08	3.00891e+10	2.20439e+09	3.06042e+09	3.66386e+09	2.0572e+10	2.6909e+10
2530pos	TG	3.09474e+09	1.83373e+10	1.39577e+09	8.7874e+08	4.63386e+09	7.45604e+08	2.82577e+10	1.85844e+09	3.17216e+09	5.74019e+09	2.12234e+10	2.54968e+10
257pos	DG	6.66714e+07	2.13992e+08	5.45794e+07	1.4543e+08	1.55813e+08	3.41597e+07	4.25311e+08	1.46783e+08	1.29624e+08	1.16322e+08	4.1023e+08	5.29049e+08
2585pos	TG	6.90775e+08	7.01255e+09	5.40311e+08	1.9616e+08	1.03746e+09	2.59467e+08	1.41439e+10	6.03602e+08	1.27099e+09	3.70234e+09	9.78642e+09	1.27108e+10
2653pos	TG	3.56935e+07	4.50693e+08	2.00273e+07	1.11722e+07	5.94232e+07	9.75021e+06	1.35627e+09	3.00795e+07	6.15099e+07	1.09547e+08	5.61592e+08	1.20341e+09
2655pos	TG	1.78975e+07	1.9859e+08	3.93453e+07	9.40471e+06	2.67426e+07	7.24161e+06	5.65714e+08	1.78244e+07	3.59395e+07	7.61882e+07	2.60311e+08	4.70788e+08
2719pos	TG	7.04723e+08	2.59367e+09	1.70539e+08	1.425e+08	5.29595e+08	1.15044e+08	8.56943e+09	2.47492e+08	3.66867e+08	3.8474e+08	3.80066e+09	7.07362e+09
2760pos	TG	8.7481e+08	4.36496e+09	7.00106e+08	2.77335e+08	1.54549e+09	2.89991e+08	1.05558e+10	3.61653e+08	9.02309e+08	1.37304e+09	6.76757e+09	1.14713e+10
2803pos	TG	6.24784e+08	4.02189e+09	4.39825e+08	2.22954e+08	1.1414e+09	2.12618e+08	9.0643e+09	4.23414e+08	8.14542e+08	1.63596e+09	5.94067e+09	9.01525e+09
2859pos	TG	2.07049e+08	2.77553e+09	6.6405e+07	4.34587e+07	3.44957e+08	3.93451e+07	6.07879e+09	9.01175e+07	2.23872e+08	3.97168e+08	2.843e+09	5.09479e+09
3028pos	TG	4.61297e+07	3.37519e+08	1.45113e+07	1.63381e+07	5.51498e+07	1.03374e+07	1.25033e+09	2.33335e+07	6.00549e+07	4.17868e+07	6.1472e+08	9.93367e+08
3050pos	TG	8.30661e+07	6.65844e+08	4.8594e+07	2.51333e+07	1.48847e+08	2.72484e+07	1.24416e+09	3.29258e+07	1.14098e+08	1.99113e+08	8.60212e+08	1.58049e+09
3078pos	TG	1.32332e+08	1.98087e+09	6.84849e+07	4.04816e+07	2.45685e+08	3.60266e+07	4.51887e+09	1.03157e+08	1.64472e+08	4.45558e+08	2.22685e+09	3.80509e+09
3221pos	TG	3.09525e+07	4.16137e+08	1.54668e+07	3.56883e+06	5.76855e+07	7.57446e+06	1.09198e+09	2.22293e+07	3.21585e+07	8.45337e+07	4.37646e+08	9.61975e+08
3235pos	TG	1.79124e+07	3.29714e+08	3.6865e+07	1.17405e+07	2.72134e+07	1.79516e+07	6.80096e+08	3.77111e+07	3.93242e+07	5.00758e+08	3.94644e+08	5.55023e+08
330neg	LPI	2.02507e+08	2.23174e+08	1.12299e+08	1.059e+08	1.89111e+08	1.39949e+08	1.16528e+08	2.18096e+08	1.83984e+08	2.31814e+08	1.7033e+08	1.22602e+08
650neg	PI	4.34364e+07	5.14199e+07	5.40044e+07	6.04525e+07	4.0586e+07	5.3807e+07	1.51315e+07	8.83129e+07	1.65877e+08	1.47483e+08	2.63078e+07	1.39788e+07
658neg	PI	1.59198e+08	2.13914e+08	1.52651e+08	2.85661e+08	1.65896e+08	1.26923e+08	9.47876e+07	2.36739e+08	4.02728e+08	3.01669e+08	1.11098e+08	8.41034e+07
1006pos	PC	7.16959e+06	3.0421e+07	1.0358e+07	2.70666e+07	2.99474e+07	1.2328e+07	1.47134e+07	1.4307e+07	1.52491e+07	3.05019e+07	1.00857e+07	1.04744e+07
1007pos	PC	3.29841e+06	1.41039e+07	8.25483e+06	3.52746e+07	2.34039e+07	1.19994e+07	8.24938e+06	8.52679e+06	2.04718e+07	3.91544e+07	7.11067e+06	1.13437e+07
1008pos	PC	2.73926e+07	1.13925e+08	6.07003e+07	2.03025e+08	1.21976e+08	7.0447e+07	7.60901e+07	6.63016e+07	1.16949e+08	2.05482e+08	4.2976e+07	6.75056e+07
1009pos	PC	1.84028e+07	9.15166e+07	5.19579e+07	1.48512e+08	8.09681e+07	6.806e+07	3.76634e+07	1.75278e+08	2.74396e+08	2.36736e+08	3.17049e+07	2.8287e+07
100pos	Cer	1.46003e+06	7.27407e+06	1.76977e+06	2.83234e+06	4.36416e+06	2.12465e+06	2.72014e+06	2.94818e+06	4.69791e+06	1.05887e+07	2.63165e+06	3.89615e+06
1016pos	PC	3.79636e+06	1.76087e+07	4.57888e+06	1.3605e+07	1.98887e+07	5.38456e+06	9.19612e+06	7.72033e+06	1.23227e+07	1.87751e+07	6.00508e+06	9.11522e+06
1027pos	PC	2.35093e+06	1.30101e+07	5.7762e+06	1.58803e+07	1.34061e+07	7.19738e+06	7.86077e+06	5.45966e+06	9.0062e+06	2.54113e+07	5.0733e+06	6.66391e+06
1038pos	PC	2.82418e+06	1.47533e+07	6.86226e+06	1.65563e+07	1.56985e+07	7.81238e+06	6.44443e+06	4.56011e+06	1.52701e+07	1.12093e+07	4.2105e+06	6.29479e+06
1039pos	PC	2.37355e+06	4.53197e+06	1.59561e+06	5.58733e+06	5.24182e+06	3.51361e+06	1.60578e+06	2.40004e+06	4.23839e+06	1.05065e+07	1.88003e+06	1.8323e+06
1041pos	PC	338103	2.07705e+06	911516	3.37216e+06	573409	1.8819e+06	731563	1.61852e+06	2.90245e+06	4.85932e+06	695613	656147
1042pos	PC	3.23467e+06	1.34122e+07	6.25118e+06	1.93756e+07	1.24261e+07	1.06641e+07	4.6643e+06	1.25919e+07	1.65904e+07	2.5274e+07	4.2095e+06	4.3879e+06
1043pos	PC	2.32713e+06	1.87434e+07	7.11406e+06	1.46507e+07	1.48226e+07	7.40689e+06	5.52181e+06	6.80209e+06	1.34027e+07	2.53946e+07	5.07984e+06	6.828e+06
1047pos	PC	1.22953e+06	5.3595e+06	1.98639e+06	3.77371e+06	4.32806e+06	2.93558e+06	2.7591e+06	2.12843e+06	3.41107e+06	5.39793e+06	4.61278e+06	4.48324e+06
1049pos	PC	817404	1.34603e+06	863855	2.05441e+06	1.12801e+06	876557	883144	705917	687236	976900	835182	1.03635e+06
104pos	Cer	3.11681e+06	1.38328e+07	6.04294e+06	9.92252e+06	7.89901e+06	5.43783e+06	5.56689e+06	8.78502e+06	1.52886e+07	2.31711e+07	5.68285e+06	8.17537e+06
1053pos	PC	150177	681532	198086	339516	482819	240074	271832	645137	707328	1.57737e+06	181645	254641
1056pos	PC	2.45914e+07	1.77349e+08	2.51103e+07	9.92414e+07	1.49812e+08	4.53127e+07	1.67227e+08	3.77352e+07	7.14043e+07	9.69795e+07	1.48725e+08	1.67676e+08
1057pos	PC	1.48789e+08	1.10732e+09	1.37742e+08	4.19803e+08	6.87344e+08	1.86448e+08	9.64784e+08	2.15702e+08	3.54444e+08	5.05659e+08	6.72845e+08	7.19098e+08
105pos	Cer	2.91571e+06	1.5707e+07	6.89247e+06	1.50747e+07	1.10318e+07	6.50846e+06	9.12677e+06	8.94515e+06	1.42594e+07	3.91359e+07	6.80887e+06	1.10189e+07
1068pos	PC	4.32694e+07	2.35925e+08	6.4592e+07	2.25073e+08	2.58097e+08	7.50985e+07	2.0703e+08	6.3777e+07	1.14024e+08	2.1993e+08	1.31158e+08	1.51218e+08
1070pos	PC	1.55544e+09	8.71064e+09	1.09966e+09	3.27417e+09	6.10536e+09	1.58079e+09	5.37087e+09	1.42125e+09	1.81297e+09	3.64933e+09	3.51957e+09	4.94592e+09
1083pos	PC	2.52944e+06	1.16225e+07	2.31497e+06	6.84264e+06	1.02062e+07	2.98661e+06	4.94925e+06	3.21441e+06	4.57608e+06	7.79289e+06	3.98276e+06	4.57182e+06
1086pos	PC	5.80179e+08	2.83211e+09	6.38087e+08	1.85453e+09	2.7532e+09	7.4289e+08	1.48148e+09	6.90053e+08	8.99536e+08	1.87058e+09	9.53871e+08	1.41223e+09
108pos	Cer	980818	1.88764e+06	790662	2.10682e+06	1.70973e+06	800565	1.41895e+06	1.15025e+06	1.67594e+06	4.23154e+06	832462	1.2561e+06
1091pos	PC	7.67017e+06	3.98613e+07	1.25318e+07	3.28891e+07	3.93864e+07	1.29863e+07	1.87952e+07	1.33146e+07	1.63287e+07	3.16218e+07	1.31844e+07	1.51196e+07
1093pos	PC	1.66991e+06	8.40888e+06	1.2827e+06	3.27874e+06	6.55028e+06	1.8382e+06	3.19477e+06	2.26746e+06	3.17992e+06	5.88138e+06	2.80437e+06	3.80804e+06
10pos	CL	956254	5.36649e+06	2.30234e+06	2.26078e+06	1.74866e+06	1.41791e+06	1.64221e+06	2.17353e+06	5.19848e+06	1.30867e+07	1.39873e+06	1.86151e+06
1100pos	PC	1.28397e+08	7.17688e+08	1.12018e+08	3.45377e+08	6.12061e+08	1.41106e+08	2.41746e+08	1.30624e+08	1.99373e+08	3.56727e+08	1.64596e+08	1.85634e+08
1101pos	PC	2.33312e+08	5.01506e+08	2.41232e+08	4.70762e+08	5.06501e+08	3.6366e+08	3.78276e+08	3.73576e+08	4.43416e+08	4.8253e+08	4.09384e+08	4.0935e+08
1104pos	PC	2.1072e+09	1.04949e+10	1.99106e+09	5.51818e+09	8.60518e+09	2.68767e+09	4.69592e+09	4.00019e+09	5.07987e+09	7.14809e+09	3.49305e+09	4.09792e+09
1115pos	PC	1.62312e+06	1.10943e+07	4.61101e+06	1.34917e+07	1.17308e+07	5.83768e+06	2.27782e+06	7.60339e+06	1.17257e+07	2.43582e+07	3.70324e+06	2.15131e+06
1116pos	PC	351856	1.55022e+06	798078	2.28308e+06	2.2103e+06	1.5323e+06	513692	1.4069e+06	2.34547e+06	2.7946e+06	572785	594362
1117pos	PC	1.15916e+07	4.41713e+07	2.85182e+07	8.42272e+07	5.43491e+07	3.34586e+07	2.97476e+07	4.47653e+07	6.27373e+07	1.00779e+08	2.51769e+07	3.24975e+07
1119pos	PC	9.37637e+06	7.05093e+07	5.60794e+06	2.01486e+07	5.17679e+07	8.60811e+06	3.38008e+07	1.58152e+07	2.15103e+07	2.65975e+07	2.24504e+07	3.08244e+07
111pos	Cer	2.37126e+06	1.34015e+07	1.91648e+06	75712.3	823608	57172	1.12641e+07	1.40161e+06	149471	417940	624537	1.04906e+06
1126pos	PC	2.20507e+06	1.27548e+07	6.97298e+06	2.81232e+07	1.70286e+07	1.23565e+07	4.83234e+06	2.36329e+07	5.07633e+07	4.44737e+07	5.15984e+06	4.85332e+06
1131pos	PC	500566	6.46116e+06	947189	2.27178e+06	2.48255e+06	1.63703e+06	3.3365e+06	2.60597e+06	3.0627e+06	6.22182e+06	2.53685e+06	2.43352e+06
1135pos	PC	5.25744e+06	4.00006e+07	6.40189e+06	1.82246e+07	2.37266e+07	1.10467e+07	1.72302e+07	1.15287e+07	1.67491e+07	5.00744e+07	1.31435e+07	1.76861e+07
113neg	CL	4.44589e+07	1.82635e+08	6.83714e+07	1.38658e+08	1.39868e+08	7.92917e+07	8.48107e+07	8.42178e+07	1.05887e+08	2.09871e+08	6.79718e+07	1.03354e+08
1140pos	PC	686500	4.2714e+06	1.33098e+06	4.19275e+06	3.45503e+06	5.23676e+06	1.30299e+06	3.50565e+06	3.73629e+06	1.14044e+07	3.19455e+06	1.68155e+06
1142pos	PC	1.39633e+07	9.30228e+07	1.65957e+07	3.56632e+07	5.74666e+07	2.74287e+07	2.92076e+07	3.55478e+07	3.93282e+07	7.0428e+07	2.80039e+07	2.79889e+07
1143pos	PC	2.0341e+06	3.04759e+06	3.03999e+06	4.14179e+06	4.98584e+06	3.93503e+06	3.44717e+06	3.71424e+06	2.81486e+06	5.95367e+06	2.97156e+06	3.99635e+06
1145pos	PC	1.42856e+06	8.10932e+06	3.65131e+06	9.29646e+06	6.99561e+06	4.85738e+06	3.43922e+06	5.84548e+06	7.96887e+06	1.23861e+07	2.14378e+06	3.04043e+06
1149pos	PC	1.05167e+06	4.64526e+06	3.05449e+06	1.1835e+07	8.50146e+06	4.63899e+06	3.51522e+06	4.62445e+06	9.32629e+06	1.6281e+07	2.83779e+06	4.36192e+06
114neg	CL	750735	4.82009e+06	866106	2.36734e+06	3.27739e+06	1.30072e+06	2.06443e+06	1.34032e+06	2.22279e+06	3.62333e+06	1.62e+06	2.58218e+06
1150pos	PC	322861	1.3783e+06	510340	1.04409e+06	1.01926e+06	1.12914e+06	471520	831455	1.54837e+06	3.72112e+06	836713	681771
1154pos	PC	1.41741e+06	6.11858e+06	1.61374e+06	4.39084e+06	3.1069e+06	2.17476e+06	7.33514e+06	2.8676e+06	5.11081e+06	4.48236e+06	4.19362e+06	2.68186e+06
1155pos	PC	428683	2.0676e+06	482073	1.16923e+06	1.90616e+06	749741	500852	643878	597956	2.77703e+06	1.02295e+06	523785
1157pos	PC	1.00378e+07	4.29288e+07	7.80883e+06	1.64132e+07	3.33963e+07	8.86132e+06	2.20276e+07	1.13093e+07	1.12301e+07	1.80052e+07	1.63676e+07	2.27181e+07
1158pos	PC	1.90468e+06	1.11979e+07	1.37383e+06	6.17861e+06	6.41407e+06	2.76686e+06	4.11247e+06	2.56384e+06	6.2284e+06	8.46865e+06	5.32626e+06	4.13724e+06
1159pos	PC	1.13717e+07	6.34433e+07	8.4217e+06	2.86072e+07	2.91163e+07	1.40585e+07	2.50701e+07	1.69601e+07	2.85017e+07	3.45002e+07	2.41145e+07	1.89944e+07
1164pos	PC	3.65927e+07	1.64966e+08	4.26457e+07	1.27442e+08	1.33669e+08	5.7027e+07	9.8506e+07	5.8512e+07	7.88815e+07	1.43493e+08	7.02308e+07	8.94117e+07
1166pos	PC	3.49199e+07	2.1119e+08	2.70926e+07	5.99385e+07	1.45615e+08	3.09409e+07	8.47411e+07	3.25112e+07	3.96436e+07	8.19497e+07	6.93304e+07	8.99918e+07
1168pos	PC	680155	5.72726e+06	1.44544e+06	3.07759e+06	3.90086e+06	1.45367e+06	2.03994e+06	1.7166e+06	2.36562e+06	4.62147e+06	1.73964e+06	1.84146e+06
1173pos	PC	4.29467e+07	2.70695e+08	3.98216e+07	1.85972e+08	2.11791e+08	7.86731e+07	1.46191e+08	7.87428e+07	1.25213e+08	1.7339e+08	1.7643e+08	1.76778e+08
1174pos	PC	3.36566e+08	2.59993e+09	2.9005e+08	9.65114e+08	1.41968e+09	4.43156e+08	1.17417e+09	5.49942e+08	7.51244e+08	1.23983e+09	9.31558e+08	1.04847e+09
117neg	CL	5.07236e+06	2.12254e+07	4.22483e+06	8.20803e+06	1.53508e+07	4.56036e+06	8.65639e+06	4.71569e+06	6.9291e+06	1.14224e+07	7.31982e+06	8.70408e+06
1182pos	PC	2.67476e+07	1.29622e+08	3.64989e+07	1.18767e+08	1.54254e+08	5.88345e+07	5.75671e+07	4.94567e+07	7.27547e+07	1.33627e+08	6.09208e+07	7.85567e+07
1183pos	PC	2.10305e+08	1.39472e+09	2.74369e+08	8.99292e+08	1.22739e+09	3.47188e+08	5.31312e+08	3.94351e+08	5.00385e+08	1.11098e+09	3.80826e+08	5.66416e+08
118neg	CL	7.00114e+06	2.09903e+07	1.13843e+07	2.03675e+07	1.56821e+07	1.03026e+07	1.17907e+07	1.22915e+07	1.87974e+07	2.89675e+07	9.6967e+06	1.06625e+07
1192pos	PC	931768	5.59624e+06	1.00162e+06	1.07415e+06	4.98031e+06	1.64526e+06	1.65372e+06	747247	1.11469e+06	5.33978e+06	1.47807e+06	1.36257e+06
1195pos	PC	4.97545e+07	1.19587e+08	6.15411e+07	1.16053e+08	1.25116e+08	8.44264e+07	1.10503e+08	5.53155e+07	6.48839e+07	8.9986e+07	9.14654e+07	1.20772e+08
119neg	CL	9.95847e+06	3.6421e+07	7.0977e+06	1.17472e+07	2.36501e+07	6.18443e+06	1.23044e+07	7.58891e+06	1.03732e+07	1.72482e+07	9.56009e+06	1.43959e+07
1201pos	PC	1.75294e+07	1.01912e+08	1.60606e+07	6.70406e+07	1.22266e+08	2.72226e+07	3.12271e+07	1.82572e+07	3.76745e+07	7.08397e+07	3.16482e+07	3.44501e+07
1205pos	PC	1.98274e+06	1.72144e+07	3.20623e+06	9.1533e+06	8.14496e+06	6.19916e+06	6.27799e+06	7.89829e+06	1.27755e+07	2.72755e+07	6.01594e+06	6.1946e+06
1209pos	PC	1.21269e+07	5.78412e+07	8.22249e+06	2.13599e+07	4.38514e+07	1.0819e+07	1.38264e+07	1.25152e+07	1.97916e+07	1.93622e+07	1.36566e+07	1.16125e+07
1217pos	PC	1.08151e+06	5.05775e+06	1.42218e+06	4.3278e+06	3.32863e+06	1.67416e+06	2.19575e+06	2.35807e+06	3.68715e+06	5.63223e+06	1.68715e+06	2.234e+06
1222pos	PC	3.77306e+06	1.90118e+07	3.83479e+06	1.09071e+07	7.40536e+06	6.45442e+06	5.97158e+06	1.00747e+07	1.58033e+07	1.48872e+07	8.49335e+06	4.43703e+06
1229pos	PC	767359	1.26246e+07	3.92294e+06	1.54421e+07	9.51739e+06	6.01494e+06	6.01485e+06	5.15198e+06	7.42413e+06	2.29422e+07	4.95822e+06	5.95947e+06
1231pos	PC	5.72634e+06	3.73177e+07	4.53774e+06	1.23381e+07	3.37851e+07	6.67982e+06	1.30838e+07	5.58156e+06	7.62123e+06	1.60065e+07	1.40161e+07	1.8554e+07
1236pos	PC	1.07208e+06	4.56281e+06	1.17431e+06	2.32912e+06	2.76194e+06	1.76309e+06	993622	1.76042e+06	2.7728e+06	2.21399e+06	1.47403e+06	957588
1242pos	PC	127903	709540	78731.7	231157	518653	187953	299724	559134	171335	317226	221112	293846
1243pos	PC	408264	3.11269e+06	425753	1.72506e+06	1.39255e+06	1.02945e+06	665712	1.30427e+06	2.57695e+06	2.97857e+06	1.42289e+06	698306
1246pos	PE	8.55375e+07	1.27185e+08	9.50563e+07	1.77459e+08	1.75645e+08	1.02847e+08	7.74967e+07	6.65749e+07	1.25048e+08	1.82494e+08	9.33632e+07	1.07101e+08
1248pos	PE	3.40114e+06	3.84136e+06	7.33879e+06	1.06113e+07	7.02453e+06	6.05931e+06	3.19655e+06	3.66299e+06	9.6142e+06	1.43075e+07	2.80566e+06	3.5407e+06
1249pos	PE	1.79558e+06	2.88268e+06	1.77862e+06	3.11649e+06	3.5523e+06	2.78017e+06	1.48665e+06	1.52753e+06	2.89321e+06	5.2669e+06	1.95846e+06	2.44978e+06
1254pos	PE	2.04876e+07	2.42125e+07	2.26717e+07	3.85123e+07	3.95609e+07	2.8514e+07	1.13286e+07	1.07968e+07	1.81657e+07	2.97084e+07	1.71446e+07	1.49958e+07
1255pos	PE	2.73327e+06	3.85077e+06	3.60753e+06	5.9241e+06	5.17888e+06	5.13223e+06	2.14159e+06	2.80036e+06	5.37139e+06	6.12219e+06	3.54175e+06	2.72296e+06
1256pos	PE	844823	1.58163e+06	650650	1.56941e+06	1.36966e+06	1.12459e+06	850719	578821	1.50701e+06	2.07412e+06	1.44354e+06	946675
1257pos	PE	1.2494e+06	2.88122e+06	1.53478e+06	3.88719e+06	4.08958e+06	2.17089e+06	1.91006e+06	873276	2.05321e+06	4.50963e+06	2.10385e+06	2.83277e+06
1260pos	PE	1.77704e+07	4.38304e+07	1.33208e+07	2.51895e+07	4.88691e+07	2.03809e+07	2.37188e+07	9.70663e+06	1.67963e+07	2.85631e+07	3.43624e+07	4.12813e+07
1261pos	PE	9.27424e+06	1.22232e+07	6.86942e+06	1.31794e+07	2.01544e+07	9.01944e+06	5.38266e+06	4.22365e+06	6.70022e+06	8.67425e+06	9.33855e+06	9.57884e+06
1262pos	PE	8.47865e+07	1.28787e+08	7.9975e+07	1.36937e+08	1.99059e+08	8.15581e+07	6.3695e+07	3.70562e+07	6.43191e+07	8.28485e+07	7.70367e+07	8.64613e+07
1263pos	PE	2.04927e+06	3.60462e+06	2.11474e+06	3.88286e+06	6.17409e+06	3.07392e+06	2.07494e+06	1.07989e+06	1.98771e+06	4.03916e+06	2.90484e+06	3.94327e+06
1267pos	PE	898849	1.95363e+06	1.13903e+06	907936	1.59771e+06	861017	1.5104e+06	1.37694e+06	837712	1.55935e+06	1.36842e+06	969935
1275pos	PE	2.77926e+07	7.32037e+07	3.89019e+07	5.78146e+07	7.5908e+07	4.33267e+07	3.27061e+07	4.6818e+07	8.64329e+07	1.24214e+08	3.93739e+07	3.6392e+07
1277pos	PE	1.73868e+06	3.29562e+06	2.06079e+06	3.216e+06	3.61885e+06	2.32593e+06	2.13565e+06	3.29948e+06	3.5489e+06	5.41294e+06	2.05691e+06	2.22397e+06
1279pos	PE	5.8344e+07	1.77447e+08	1.22861e+08	2.57834e+08	1.38296e+08	1.44312e+08	5.94644e+07	1.26706e+08	2.29835e+08	3.53943e+08	6.55671e+07	5.31351e+07
1280pos	PE	1.3179e+07	2.70015e+07	2.52656e+07	4.40065e+07	2.48763e+07	3.64336e+07	9.14001e+06	2.75575e+07	4.02205e+07	5.59687e+07	1.51535e+07	1.22354e+07
1282pos	PE	1.63723e+06	4.77313e+06	6.07378e+06	1.53202e+07	5.96363e+06	6.43845e+06	2.2215e+06	5.52506e+06	1.40542e+07	2.20504e+07	2.06109e+06	1.8057e+06
1289pos	PE	1.60159e+07	4.20385e+07	1.87056e+07	2.50784e+07	4.0823e+07	2.13337e+07	2.18339e+07	2.32615e+07	2.64432e+07	5.21906e+07	2.67026e+07	2.82102e+07
1291pos	PE	848077	1.74023e+06	1.05273e+06	1.59623e+06	2.10295e+06	965440	916213	1.34086e+06	1.65035e+06	2.62587e+06	1.1381e+06	1.17425e+06
1293pos	PE	7.58217e+07	3.35643e+08	8.58331e+07	1.57643e+08	1.98767e+08	1.07251e+08	1.22099e+08	1.0105e+08	1.62321e+08	2.70865e+08	1.56616e+08	1.18614e+08
1296pos	PE	1.0882e+06	2.86609e+06	2.43878e+06	2.21921e+06	2.92146e+06	1.69184e+06	1.11583e+06	3.53928e+06	2.79402e+06	5.76145e+06	1.59873e+06	1.35305e+06
1297pos	PE	3.96786e+07	1.5266e+08	6.40981e+07	1.41968e+08	1.44104e+08	8.26394e+07	6.037e+07	5.7623e+07	9.09688e+07	1.87233e+08	5.86832e+07	5.88125e+07
1298pos	PE	1.00365e+07	3.46335e+07	1.76819e+07	3.64323e+07	3.47262e+07	2.55028e+07	1.44167e+07	1.64145e+07	2.80327e+07	4.82105e+07	1.78775e+07	1.79681e+07
12neg	CL	1.72081e+06	4.78535e+06	5.7535e+06	1.492e+07	4.85616e+06	6.13628e+06	2.00047e+06	5.64606e+06	1.43347e+07	1.94591e+07	1.73061e+06	1.63357e+06
12pos	CL	2.55618e+06	1.34847e+07	2.77294e+06	3.16132e+06	4.2942e+06	1.33683e+06	7.56378e+06	2.51422e+06	4.4669e+06	9.41564e+06	5.87933e+06	7.63029e+06
1302pos	PE	1.65859e+08	8.01614e+08	2.43124e+08	5.37186e+08	5.23929e+08	2.41309e+08	3.08439e+08	2.99609e+08	4.67038e+08	6.94441e+08	2.32445e+08	2.62762e+08
1303pos	PE	3.06118e+07	7.30586e+07	4.138e+07	6.32591e+07	6.55164e+07	4.622e+07	4.42583e+07	4.7959e+07	6.91116e+07	7.66713e+07	4.25402e+07	5.19278e+07
1307pos	PE	1.21596e+07	5.4354e+07	1.40643e+07	3.45676e+07	4.11009e+07	1.69361e+07	2.51149e+07	2.21246e+07	2.90913e+07	4.93185e+07	1.87887e+07	2.24586e+07
1309pos	PE	3.83484e+06	1.65188e+07	1.08032e+07	3.16023e+07	1.74025e+07	1.25723e+07	8.72695e+06	1.19857e+07	2.88227e+07	4.66432e+07	5.3352e+06	7.4665e+06
1316pos	PE	8.12729e+06	2.98776e+07	1.49874e+07	3.37036e+07	2.96593e+07	1.47038e+07	1.93477e+07	1.60747e+07	1.97342e+07	3.43007e+07	1.17562e+07	1.53982e+07
1317pos	PE	3.75483e+07	4.35544e+07	3.78691e+08	9.52097e+07	4.86903e+07	2.34412e+07	1.81587e+07	5.25247e+07	5.54861e+07	7.27219e+07	2.26555e+07	1.95793e+07
1318pos	PE	2.0213e+06	7.45025e+06	4.46333e+06	1.12228e+07	6.49541e+06	5.27617e+06	3.80138e+06	8.53153e+06	8.30559e+06	1.67161e+07	2.83967e+06	2.96746e+06
1319pos	PE	632768	1.38674e+06	940523	1.88357e+06	1.26282e+06	878498	685378	1.30822e+06	1.55615e+06	2.4492e+06	597310	589290
1324pos	PE	4.93018e+06	2.43171e+07	4.15489e+06	7.63378e+06	1.72065e+07	4.43402e+06	1.00323e+07	5.10036e+06	6.9082e+06	1.19973e+07	8.35919e+06	1.01084e+07
1325pos	PE	1.36476e+06	6.13695e+06	1.70591e+06	2.58679e+06	3.85057e+06	1.83276e+06	2.64688e+06	1.74731e+06	3.06822e+06	4.49805e+06	2.8438e+06	2.73182e+06
1326pos	PE	760891	2.9608e+06	457395	732802	2.10958e+06	748943	1.04166e+06	824113	902950	1.37483e+06	1.07196e+06	1.18344e+06
1333pos	PE	9.55288e+06	5.02587e+07	1.48921e+07	2.85756e+07	3.34389e+07	1.7454e+07	2.71813e+07	1.61212e+07	2.64169e+07	4.57054e+07	3.18678e+07	2.97074e+07
1338pos	PE	3.36188e+06	1.80253e+07	6.49213e+06	1.54123e+07	1.51708e+07	7.03164e+06	1.03053e+07	5.4616e+06	9.57331e+06	1.71753e+07	1.27575e+07	3.66011e+06
1340pos	PE	1.00897e+08	1.89704e+08	1.04878e+08	1.62697e+08	1.85406e+08	1.29076e+08	1.62706e+08	1.18484e+08	1.42544e+08	1.71735e+08	1.72711e+08	1.72101e+08
1342pos	PE	5.01898e+06	1.48835e+07	5.7734e+06	9.40449e+06	1.45387e+07	7.58156e+06	7.37901e+06	7.76258e+06	9.52549e+06	1.80251e+07	9.00848e+06	1.03911e+07
1346pos	PE	4.1926e+06	1.72429e+07	4.48613e+06	9.70401e+06	1.286e+07	5.10933e+06	8.22741e+06	5.50917e+06	7.83114e+06	1.08169e+07	6.42103e+06	7.47157e+06
134neg	CL	150773	1.12217e+06	414454	1.07107e+06	521307	520878	400504	568982	1.27582e+06	1.6301e+06	368353	120242
1350pos	PE	1.21293e+08	7.44011e+08	1.72977e+08	4.11968e+08	5.39924e+08	1.69942e+08	3.03819e+08	1.62248e+08	2.37733e+08	4.79198e+08	2.22428e+08	3.00117e+08
1351pos	PE	2.29528e+07	7.22937e+07	2.91773e+07	6.21333e+07	7.20617e+07	4.02665e+07	4.67238e+07	2.89119e+07	3.83267e+07	6.65332e+07	4.09686e+07	6.17447e+07
1352pos	PE	1.32227e+06	7.05282e+06	1.73989e+06	4.01358e+06	6.44426e+06	1.69174e+06	2.59705e+06	2.21085e+06	2.54237e+06	6.38625e+06	2.26981e+06	3.57135e+06
1353pos	PE	1.80823e+07	5.81362e+07	1.93394e+07	3.81466e+07	4.67894e+07	2.91907e+07	2.49443e+07	2.25165e+07	3.24851e+07	5.48174e+07	3.60685e+07	3.14885e+07
1356pos	PE	3.0271e+06	1.60451e+07	5.81636e+06	1.4588e+07	1.37146e+07	6.52992e+06	8.08281e+06	8.52227e+06	1.20552e+07	1.96533e+07	6.21309e+06	7.84198e+06
1359pos	PE	3.97184e+08	1.63227e+09	5.54116e+08	9.89669e+08	1.127e+09	5.3369e+08	6.72698e+08	8.94739e+08	1.11049e+09	1.77732e+09	5.26598e+08	6.35732e+08
1367pos	PE	2.92995e+06	1.33315e+07	1.09321e+07	2.78647e+07	1.1811e+07	1.19191e+07	5.46853e+06	1.64501e+07	3.3005e+07	5.58918e+07	4.35088e+06	5.61283e+06
1380pos	PE	793144	3.66476e+06	1.55866e+06	5.19836e+06	4.85588e+06	2.00714e+06	1.72263e+06	1.60412e+06	2.76701e+06	5.64535e+06	1.47251e+06	2.22922e+06
1384pos	PE	1.98264e+06	1.16038e+07	3.35822e+06	5.43959e+06	7.30957e+06	5.12447e+06	3.95597e+06	6.61089e+06	8.01017e+06	1.71965e+07	4.10961e+06	4.64646e+06
1392pos	PE	1.95521e+07	1.39749e+08	3.24114e+07	7.11677e+07	1.14672e+08	3.84722e+07	8.16225e+07	3.43597e+07	4.55167e+07	1.16174e+08	3.84562e+07	5.14572e+07
1395pos	PE	514725	1.90866e+06	640675	921020	1.31838e+06	743862	937461	640724	1.00662e+06	1.60947e+06	1.0041e+06	932494
1397pos	PE	2.23572e+06	9.49214e+06	1.37703e+06	2.79116e+06	6.97315e+06	1.48659e+06	3.70049e+06	1.70573e+06	2.59241e+06	3.89813e+06	3.10326e+06	3.97224e+06
1399pos	PE	7.88591e+06	3.8062e+07	5.79563e+06	1.01192e+07	2.78165e+07	6.62057e+06	1.19474e+07	6.37868e+06	8.5225e+06	1.82594e+07	1.11748e+07	1.55487e+07
13pos	CL	4.13813e+06	3.19142e+07	3.56832e+06	4.23505e+06	6.73434e+06	1.84696e+06	1.2593e+07	4.65893e+06	7.7294e+06	1.7823e+07	8.19198e+06	9.78823e+06
1402pos	PE	737497	3.1273e+06	403353	907235	2.41505e+06	520639	1.10521e+06	2.40923e+06	890661	1.24669e+06	1.09367e+06	1.29172e+06
1407pos	PE	1.12732e+08	6.09198e+08	1.24578e+08	2.09639e+08	3.03344e+08	1.56098e+08	2.35105e+08	1.9471e+08	2.47566e+08	4.82828e+08	2.14141e+08	2.48158e+08
140neg	Cer	1.12957e+07	5.26771e+07	1.0986e+07	3.47408e+07	5.28351e+07	1.26276e+07	3.3659e+07	3.26599e+07	2.23994e+07	5.54397e+07	2.08022e+07	3.62705e+07
1413pos	PE	5.00266e+06	2.22952e+07	5.76822e+06	9.87093e+06	1.52753e+07	6.91234e+06	8.92527e+06	1.07805e+07	1.3487e+07	2.1016e+07	8.53903e+06	8.54005e+06
1416pos	PE	7.8884e+07	3.45915e+08	1.22725e+08	2.20898e+08	2.3806e+08	1.14722e+08	1.56143e+08	1.32468e+08	1.71707e+08	3.50313e+08	1.05258e+08	1.57653e+08
1422pos	PE	1.40296e+06	5.17958e+06	2.55061e+06	4.94902e+06	4.34231e+06	2.76612e+06	2.89653e+06	4.08397e+06	5.52298e+06	8.36778e+06	2.31946e+06	2.66264e+06
1423pos	PE	3.4557e+06	1.29331e+07	2.35908e+06	5.02117e+06	1.21258e+07	3.17164e+06	5.54313e+06	4.03734e+06	5.36998e+06	8.296e+06	5.60199e+06	7.57534e+06
1424pos	PE	3.54475e+06	2.09702e+07	7.078e+06	1.77423e+07	1.25659e+07	9.09857e+06	5.72265e+06	7.72062e+06	1.25081e+07	2.30319e+07	5.10122e+06	5.22318e+06
1425pos	PE	4.77784e+06	1.92083e+07	6.98007e+06	1.00361e+07	2.07008e+07	9.21302e+06	7.47199e+06	7.58327e+06	1.24742e+07	1.60964e+07	7.23436e+06	9.21933e+06
1426pos	PE	1.54074e+06	5.64305e+06	1.15174e+06	2.57341e+06	5.73122e+06	1.85574e+06	2.64787e+06	1.88655e+06	2.54543e+06	3.84337e+06	2.95616e+06	3.72826e+06
1429pos	PE	3.56443e+06	1.50658e+07	5.8268e+06	1.66018e+07	1.96933e+07	7.90592e+06	7.24158e+06	8.22337e+06	1.28861e+07	2.06976e+07	7.5366e+06	9.84408e+06
142neg	Cer	7.75849e+06	2.13894e+07	2.54706e+06	4.43918e+06	2.04188e+07	2.69814e+06	7.34743e+06	3.50825e+06	4.74486e+06	4.5557e+06	6.20647e+06	1.09641e+07
1430pos	PE	3.17413e+06	1.28077e+07	2.95009e+06	5.7035e+06	1.09107e+07	3.09129e+06	5.47984e+06	4.31021e+06	4.67914e+06	9.15953e+06	3.94359e+06	4.69939e+06
1439pos	PE	2.09659e+07	1.17e+08	1.30757e+07	4.18695e+06	2.28621e+07	5.43385e+06	5.47766e+07	4.62309e+07	5.28566e+07	1.32679e+08	4.23255e+07	4.4903e+07
144pos	Co	3.05179e+06	1.35328e+07	2.10874e+06	721781	3.17794e+06	745879	3.88967e+06	5.07974e+06	6.90871e+06	1.43156e+07	2.09911e+06	2.555e+06
1461pos	PG	1.60179e+07	1.95215e+07	2.41478e+06	5.01108e+06	1.36496e+07	1.09262e+07	4.50055e+06	3.60355e+07	2.48511e+07	275255	8.08985e+06	20703.6
1462pos	PG	4.1731e+07	5.93123e+07	5.15993e+07	5.01523e+07	6.17174e+07	4.59741e+07	5.73037e+07	5.37265e+07	6.67011e+07	6.0011e+07	5.24166e+07	5.6762e+07
1464pos	PG	5.41844e+07	4.86667e+07	7.06308e+07	4.65824e+07	5.54606e+07	6.34393e+07	5.53253e+07	7.10667e+07	7.63171e+07	5.40433e+07	6.6079e+07	6.8313e+07
1483pos	PG	423031	1.26773e+06	214644	383653	1.48572e+06	180619	808437	196379	320450	240683	843059	762865
1485pos	PG	842541	1.20741e+06	521805	575441	3.07913e+06	371790	559865	516159	476627	666196	534940	614359
1496pos	PG	635464	1.56289e+06	215586	341611	3.46865e+06	250173	917914	366236	233289	402449	813306	755464
1499pos	PG	2.19859e+06	6.25668e+06	1.92986e+06	4.43383e+06	8.32481e+06	1.80656e+06	4.41412e+06	1.92279e+06	2.10219e+06	4.19861e+06	4.2471e+06	5.34252e+06
14pos	CL	6.69919e+06	4.03863e+07	6.51668e+06	8.2533e+06	1.20442e+07	4.11191e+06	1.53914e+07	7.97277e+06	1.38752e+07	2.84186e+07	1.42689e+07	1.66459e+07
1500pos	PG	652199	2.34122e+06	813340	2.02083e+06	2.68085e+06	831486	1.98567e+06	625255	1.00995e+06	2.05683e+06	2.04378e+06	2.97096e+06
1502pos	PG	1.05075e+06	2.77369e+06	1.48382e+06	3.35972e+06	4.0019e+06	1.62544e+06	1.88118e+06	1.23592e+06	1.49611e+06	4.03096e+06	2.20093e+06	2.24501e+06
1504pos	PG	113013	628417	272686	764907	473886	297777	432772	215078	239188	887792	404737	399297
1509pos	PG	301391	1.1185e+06	569821	1.49288e+06	1.297e+06	813261	762918	463420	493713	1.9654e+06	889612	1.05441e+06
1517pos	PG	331812	1.33278e+06	252321	877402	1.43438e+06	247561	752660	262079	365241	1.10278e+06	587556	878495
1521pos	PG	455474	2.17139e+06	2.86933e+06	6.59069e+06	1.54521e+06	3.34045e+06	1.90502e+06	2.92833e+06	2.1591e+06	1.24653e+07	1.91117e+06	2.32233e+06
1538pos	PI	1.22376e+07	1.67848e+07	1.4754e+07	1.93303e+07	4.62827e+07	2.87851e+07	4.77224e+06	2.48261e+07	3.93354e+07	4.4052e+07	9.18004e+06	5.41575e+06
1539pos	PI	7.08699e+06	7.72712e+06	8.70625e+06	1.05229e+07	7.98864e+06	1.21669e+07	2.32461e+06	1.46962e+07	2.44589e+07	2.33564e+07	5.83225e+06	3.31925e+06
153neg	Cer	3.00721e+07	1.37018e+08	2.16142e+07	3.80559e+07	4.66806e+07	1.81672e+07	5.33401e+07	3.6719e+07	5.47639e+07	5.94115e+07	4.55874e+07	3.99785e+07
1544pos	PI	1.04875e+06	3.62016e+06	850805	4.5215e+06	3.65302e+06	2.01064e+06	1.86276e+06	1.68271e+06	3.47746e+06	6.57377e+06	1.87755e+06	2.1272e+06
1547pos	PI	1.58258e+07	2.05229e+07	2.35917e+07	1.6076e+07	1.02364e+06	1.8808e+07	1.16825e+07	2.60735e+07	3.1455e+07	4.49058e+07	1.44129e+07	8.83339e+06
1549pos	PI	4.19341e+06	8.34603e+06	9.33568e+06	1.28912e+07	7.15072e+06	9.19736e+06	2.72211e+06	8.36369e+06	1.02828e+07	1.89785e+07	4.58308e+06	3.28392e+06
1550pos	PI	2.91288e+06	3.16284e+06	4.14728e+06	6.0592e+06	3.8412e+06	4.74063e+06	2.372e+06	5.76133e+06	1.0006e+07	6.4031e+06	4.35335e+06	2.58075e+06
1551pos	PI	4.37532e+07	6.91071e+07	3.97243e+07	9.39029e+07	4.54518e+07	3.75948e+07	2.58674e+07	6.85972e+07	1.08929e+08	8.7044e+07	3.43158e+07	2.26954e+07
1553pos	PI	2.38579e+07	3.12341e+07	2.39404e+07	4.66789e+07	2.97004e+07	2.72897e+07	1.48766e+07	3.80601e+07	5.50505e+07	4.41455e+07	2.32509e+07	1.78817e+07
1557pos	PI	1.58541e+06	4.26717e+06	2.88251e+06	7.52513e+06	5.9634e+06	4.84923e+06	1.69785e+06	3.42637e+06	5.31324e+06	8.97792e+06	2.46287e+06	2.01296e+06
1560pos	PI	2.23692e+07	5.20914e+07	2.94466e+07	3.23043e+07	3.8037e+07	2.32262e+07	4.63319e+07	3.44759e+07	4.71164e+07	4.8366e+07	5.58132e+07	3.69768e+07
1561pos	PI	7.22289e+06	1.75518e+07	9.34485e+06	1.09157e+07	1.1861e+07	7.83518e+06	1.53766e+07	1.20691e+07	1.53045e+07	1.52688e+07	1.88862e+07	1.29066e+07
1563pos	PI	2.39315e+06	3.48119e+06	2.92584e+06	6.32103e+06	3.73134e+06	3.84297e+06	2.93993e+06	4.60241e+06	8.19264e+06	6.8484e+06	2.72174e+06	2.13059e+06
1566pos	PI	5.38175e+08	8.79866e+08	3.98766e+08	3.96014e+08	6.45683e+08	2.68083e+08	4.91206e+08	4.18683e+08	4.17218e+08	5.29822e+08	5.13515e+08	4.27947e+08
1567pos	PI	1.83677e+08	3.05887e+08	1.33119e+08	1.36109e+08	2.11648e+08	9.29648e+07	1.58829e+08	1.45716e+08	1.43812e+08	1.87318e+08	1.80637e+08	1.46112e+08
1569pos	PI	1.69565e+07	3.27879e+07	2.28679e+07	4.18738e+07	2.83928e+07	2.12524e+07	2.13559e+07	2.45992e+07	3.36046e+07	4.67001e+07	2.22496e+07	2.28701e+07
156neg	Cer	1.28652e+06	8.28076e+06	2.17143e+06	5.63311e+06	4.68478e+06	1.61519e+06	6.80439e+06	2.45562e+06	4.9007e+06	8.79941e+06	3.12558e+06	6.40924e+06
1570pos	PI	5.18164e+06	9.58138e+06	6.65492e+06	1.27949e+07	8.68705e+06	6.05484e+06	6.11185e+06	7.28181e+06	9.72279e+06	1.38022e+07	6.35331e+06	6.85792e+06
1571pos	PI	9.39352e+06	1.39549e+07	1.34289e+07	2.25964e+07	1.80579e+07	1.40381e+07	1.18843e+07	1.35327e+07	1.80676e+07	2.32922e+07	1.47897e+07	1.61526e+07
1575pos	PI	2.66388e+06	3.86883e+06	2.75108e+06	3.82832e+06	3.37317e+06	2.98844e+06	1.68317e+06	8.3797e+06	1.22768e+07	8.48917e+06	2.21495e+06	1.59152e+06
1576pos	PI	1.39885e+06	2.2455e+06	1.62667e+06	2.12555e+06	2.17883e+06	2.12608e+06	947508	4.98209e+06	7.31712e+06	5.17886e+06	1.47361e+06	1.00004e+06
157neg	Cer	86510.6	1.11389e+06	240723	837753	790739	208284	762476	361882	646951	975582	360357	582568
1584pos	PI	1.32823e+06	2.20548e+06	2.13965e+06	4.51885e+06	3.06166e+06	2.4743e+06	1.35237e+06	2.05452e+06	3.20812e+06	5.39984e+06	2.55084e+06	2.81675e+06
1586pos	PI	9.41313e+06	1.62716e+07	1.14383e+07	7.09802e+06	1.01356e+07	7.85203e+06	7.01069e+06	2.21786e+07	2.07718e+07	2.42444e+07	6.22693e+06	6.36123e+06
158neg	Cer	8.1814e+06	2.61423e+07	7.24253e+06	9.30766e+06	1.23317e+07	6.10597e+06	1.10767e+07	1.31266e+07	1.60292e+07	3.35651e+07	8.3457e+06	1.33898e+07
1597pos	PIP	8.32834e+06	1.00695e+07	8.54302e+06	1.44962e+07	1.0443e+07	1.10932e+07	5.46936e+06	1.26797e+07	1.50096e+07	1.26351e+07	9.07443e+06	6.84858e+06
15pos	CL	8.22524e+06	4.81362e+07	5.64896e+06	6.39567e+06	1.18804e+07	4.06642e+06	1.16773e+07	1.09881e+07	1.87116e+07	3.98353e+07	1.04966e+07	1.06325e+07
1608pos	PS	9.07604e+06	1.07792e+07	7.87507e+06	7.37609e+06	1.25891e+07	7.04988e+06	6.56504e+06	9.7043e+06	1.03972e+07	1.13317e+07	8.66632e+06	1.26625e+07
1609pos	PS	1.68874e+07	1.91203e+07	1.58542e+07	1.65691e+07	3.06352e+07	1.47981e+07	1.43145e+07	9.9572e+06	1.03737e+07	1.75915e+07	1.59783e+07	2.0514e+07
160neg	Cer	737979	2.14025e+06	702379	818825	706032	672551	863534	935541	1.69114e+06	2.24781e+06	929641	885082
1611pos	PS	7.65622e+06	8.88998e+06	7.47584e+06	7.50273e+06	7.63022e+06	4.73262e+06	4.28662e+06	1.32027e+07	9.09974e+06	9.99205e+06	4.53659e+06	5.29372e+06
1612pos	PS	2.60399e+06	5.14463e+06	4.65524e+06	9.61966e+06	3.14804e+06	2.60758e+06	4.22619e+06	2.7831e+06	5.30496e+06	6.81482e+06	3.36311e+06	3.51727e+06
1615pos	PS	2.08185e+07	3.56233e+07	2.44919e+07	4.04965e+07	3.17683e+07	1.57625e+07	1.81516e+07	1.81298e+07	3.22725e+07	3.79245e+07	2.18006e+07	1.71343e+07
1616pos	PS	5.37605e+06	6.88621e+06	5.43336e+06	9.17412e+06	8.05165e+06	4.49232e+06	4.39447e+06	4.10997e+06	8.05013e+06	8.89767e+06	5.98322e+06	5.35092e+06
1622pos	PS	6.79389e+06	9.2696e+06	4.94555e+06	7.25375e+06	7.71248e+06	5.27608e+06	7.85863e+06	5.28238e+06	1.03526e+07	1.44368e+07	9.09813e+06	6.78161e+06
1626pos	PS	1.46151e+08	2.87563e+08	1.07214e+08	1.31591e+08	1.47143e+08	7.10234e+07	1.69481e+08	8.94545e+07	1.11258e+08	1.59412e+08	1.55793e+08	1.36602e+08
162neg	Cer	1.573e+07	5.38571e+07	2.29168e+07	3.23196e+07	2.09725e+07	1.60882e+07	2.09224e+07	3.16383e+07	4.98581e+07	7.39196e+07	1.85467e+07	2.0722e+07
1630pos	PS	2.02793e+07	3.19923e+07	2.27617e+07	3.28733e+07	2.44228e+07	2.30505e+07	1.21303e+07	3.09678e+07	5.58276e+07	5.50334e+07	2.09034e+07	1.34723e+07
1631pos	PS	5.20455e+06	8.58208e+06	6.16761e+06	8.94538e+06	6.46226e+06	7.54279e+06	2.83207e+06	8.21753e+06	1.45466e+07	1.64008e+07	6.54624e+06	4.47576e+06
1637pos	PS	2.59244e+06	3.26503e+06	2.71834e+06	3.58943e+06	3.76038e+06	2.52973e+06	2.36493e+06	2.19542e+06	3.76128e+06	3.28231e+06	3.28956e+06	2.53473e+06
1638pos	PS	6.14189e+06	9.94001e+06	3.902e+06	5.73582e+06	7.52162e+06	3.8881e+06	5.87077e+06	4.60813e+06	6.17283e+06	7.06469e+06	7.12867e+06	6.19344e+06
1641pos	PS	1.17564e+08	3.03559e+08	1.21295e+08	1.90966e+08	1.40609e+08	1.31435e+08	1.08592e+08	1.62848e+08	2.41679e+08	3.7737e+08	1.56412e+08	1.32444e+08
1642pos	PS	1.61161e+07	2.93896e+07	1.87449e+07	2.27228e+07	1.70351e+07	2.25535e+07	1.23747e+07	2.4178e+07	3.08956e+07	4.07072e+07	2.22746e+07	1.704e+07
1646pos	PS	2.2544e+06	3.56764e+06	2.73277e+06	3.64972e+06	3.15856e+06	3.33963e+06	1.36395e+06	3.61164e+06	6.15402e+06	6.63663e+06	2.72566e+06	2.13365e+06
1648pos	PS	8.28937e+06	1.96048e+07	1.02444e+07	2.55054e+07	2.6508e+07	1.60146e+07	1.30316e+07	1.07462e+07	1.40793e+07	1.99987e+07	1.68493e+07	1.77949e+07
1659pos	SM	4.78916e+06	1.92522e+07	2.71189e+06	6.40161e+06	1.75095e+07	3.13592e+06	7.02538e+06	3.07778e+06	4.10127e+06	9.82781e+06	5.21291e+06	7.22096e+06
1660pos	SM	8.35048e+06	2.81923e+07	9.48794e+06	2.33955e+07	2.62734e+07	1.16928e+07	1.49602e+07	1.12851e+07	1.18235e+07	2.15282e+07	1.25562e+07	1.4341e+07
1661pos	SM	3.0557e+08	9.69077e+08	2.7388e+08	7.77616e+08	9.85676e+08	2.9813e+08	5.37036e+08	3.75776e+08	3.8553e+08	8.64581e+08	4.14833e+08	5.77658e+08
1663pos	SM	1.80754e+06	4.49964e+06	1.99516e+06	4.96548e+06	1.54304e+06	2.16285e+06	649264	1.83223e+06	2.58199e+06	3.16803e+06	2.1148e+06	563311
1668pos	SM	3.31256e+07	9.47637e+07	1.76882e+07	3.99606e+07	1.03395e+08	2.01475e+07	4.39426e+07	2.78129e+07	3.14439e+07	3.91094e+07	3.49829e+07	5.16481e+07
166neg	Cer	1.32588e+06	5.73595e+06	2.29016e+06	3.91233e+06	2.91202e+06	1.46625e+06	2.72607e+06	3.35027e+06	6.36346e+06	7.72192e+06	1.85548e+06	2.46977e+06
1671pos	SM	3.83809e+07	1.04514e+08	3.96949e+07	1.19998e+08	1.60851e+08	5.5097e+07	6.48701e+07	4.7024e+07	5.78359e+07	1.19623e+08	7.41173e+07	9.28874e+07
1675pos	SM	3.22969e+07	1.57552e+08	1.43437e+07	3.07644e+07	1.12034e+08	1.6788e+07	6.33979e+07	2.16169e+07	2.64256e+07	3.59148e+07	5.51652e+07	6.47961e+07
167neg	Cer	1.86219e+06	9.17444e+06	3.87883e+06	8.44223e+06	6.4829e+06	2.77875e+06	4.92059e+06	5.20627e+06	6.78668e+06	1.82341e+07	2.85516e+06	4.33752e+06
1681pos	SM	1.4252e+06	6.27415e+06	1.30375e+06	2.62823e+06	3.97753e+06	1.87359e+06	2.66296e+06	1.79429e+06	2.40748e+06	2.83005e+06	3.04824e+06	2.91875e+06
1683pos	SM	1.94371e+08	9.80886e+08	1.25588e+08	2.78594e+08	4.95548e+08	1.53143e+08	3.46852e+08	1.84283e+08	2.60879e+08	2.96469e+08	3.21361e+08	2.58129e+08
1686pos	SM	8.11242e+06	4.02419e+07	1.41536e+07	3.97833e+07	3.54846e+07	1.35482e+07	2.27032e+07	1.06514e+07	2.0152e+07	4.04571e+07	1.66914e+07	2.36559e+07
1688pos	SM	8.22169e+06	4.36232e+07	3.55241e+06	9.95295e+06	3.93991e+07	5.30947e+06	1.51716e+07	5.46877e+06	8.23604e+06	1.23153e+07	1.7562e+07	2.25435e+07
1691pos	SM	305190	1.75042e+06	402469	687004	1.28853e+06	472444	672872	506444	784603	1.43042e+06	653313	866737
1692pos	SM	2.29346e+07	9.67281e+07	2.38852e+07	3.99913e+07	8.39681e+07	3.14384e+07	3.62527e+07	3.45246e+07	5.1259e+07	1.037e+08	3.32615e+07	4.62806e+07
1693pos	SM	3.97442e+06	1.6045e+07	5.76473e+06	1.17933e+07	1.71837e+07	6.76449e+06	6.55905e+06	5.04102e+06	9.40875e+06	2.41063e+07	5.27223e+06	6.77187e+06
1694pos	SM	2.74668e+06	1.16721e+07	1.2676e+06	2.52511e+06	8.72065e+06	2.02832e+06	2.82897e+06	1.9982e+06	3.63749e+06	4.36603e+06	3.97539e+06	3.19346e+06
1696pos	SM	492487	2.33337e+06	664287	1.26641e+06	1.75619e+06	985783	925805	902771	1.39342e+06	2.07812e+06	779263	933563
1698pos	SM	4.18643e+07	1.14803e+07	6.92688e+06	1.05868e+07	1.32448e+08	7.51774e+06	4.08017e+06	5.38754e+06	1.38496e+08	1.86109e+07	3.76961e+06	4.76523e+06
16pos	CL	1.08989e+07	7.13686e+07	8.94093e+06	1.17656e+07	1.88835e+07	7.9355e+06	1.50086e+07	1.69024e+07	2.77069e+07	6.50444e+07	1.74782e+07	1.67392e+07
1701pos	SM	5.68283e+07	2.81334e+08	1.12049e+08	2.86831e+08	2.73921e+08	1.36972e+08	1.46164e+08	1.21325e+08	1.75107e+08	5.13407e+08	1.00449e+08	1.47529e+08
1702pos	SM	6.74489e+06	2.98776e+07	1.2209e+07	3.43471e+07	3.11794e+07	1.61893e+07	1.26617e+07	1.55379e+07	1.81011e+07	4.69557e+07	1.0084e+07	1.43752e+07
1705pos	SM	5.4133e+07	2.88856e+08	3.37984e+07	1.13015e+08	1.98916e+08	5.44832e+07	6.93591e+07	5.53319e+07	1.03358e+08	1.13737e+08	1.14637e+08	7.46319e+07
1706pos	SM	1.94863e+06	1.1326e+07	3.6485e+06	1.33857e+07	1.29038e+07	5.03123e+06	5.54283e+06	2.98433e+06	6.44518e+06	1.48319e+07	5.47276e+06	7.73238e+06
1709pos	SM	312295	1.54136e+06	910531	1.35279e+06	1.64601e+06	893493	590787	779442	1.10496e+06	3.14045e+06	394100	765298
1712pos	SM	5.0021e+06	2.51041e+07	5.3714e+06	1.08066e+07	2.44165e+07	8.59746e+06	7.68247e+06	7.97713e+06	1.37641e+07	3.08596e+07	8.72781e+06	1.20978e+07
1713pos	SM	820639	4.06351e+06	1.62406e+06	3.20728e+06	5.0338e+06	2.11e+06	1.43566e+06	1.22321e+06	2.65631e+06	7.83971e+06	1.48392e+06	1.91736e+06
1717pos	SM	106232	789580	167839	336844	551373	173549	205765	339056	351144	732543	239406	271167
171neg	Cer	186816	602256	237985	344452	295058	240253	226286	428606	464640	1.3015e+06	158168	242009
1722pos	SM	1.35541e+07	9.1081e+07	2.99289e+07	1.15587e+08	1.10739e+08	4.98296e+07	3.25308e+07	3.3633e+07	6.22781e+07	2.23335e+08	3.29053e+07	4.83118e+07
1723pos	SM	1.72483e+06	9.00902e+06	3.10026e+06	1.08734e+07	1.11456e+07	5.06812e+06	3.74734e+06	3.97361e+06	5.51916e+06	1.68359e+07	3.6109e+06	4.5618e+06
1726pos	SM	1.11134e+06	4.34327e+06	439030	886303	3.24389e+06	686618	1.04212e+06	777326	1.18815e+06	1.73225e+06	1.38909e+06	1.40698e+06
1728pos	SM	821446	5.38209e+06	591090	910828	3.11896e+06	699262	1.39351e+06	771613	1.02216e+06	2.72192e+06	1.62434e+06	1.32282e+06
1729pos	SM	985308	4.49793e+06	511380	1.16737e+06	3.26136e+06	705799	1.06806e+06	1.1409e+06	1.62172e+06	2.62284e+06	1.2641e+06	100750
1732pos	SM	732098	2.7501e+06	604189	1.1313e+06	2.66109e+06	763708	1.02678e+06	990088	1.32964e+06	2.54171e+06	851507	1.13905e+06
1734pos	SM	1.10762e+06	1.39132e+06	995954	1.45913e+06	4.29956e+06	1.22304e+06	1.25554e+06	1.21157e+06	998376	3.35203e+06	1.7778e+06	1.25012e+06
1735pos	SPH	4.27277e+06	4.3622e+06	3.43972e+06	5.19431e+06	5.12898e+06	2.80279e+06	4.60536e+06	3.58559e+06	2.82142e+06	3.23833e+06	5.13726e+06	4.45861e+06
1736pos	SPH	4.114e+06	5.58057e+06	3.84462e+06	5.09792e+06	5.9957e+06	3.92571e+06	5.09668e+06	4.6301e+06	4.25665e+06	4.00283e+06	4.99579e+06	4.70895e+06
1737pos	SPH	3.67631e+08	5.40396e+08	3.70276e+08	4.80084e+08	4.96133e+08	2.98524e+08	5.22263e+08	4.22828e+08	4.68251e+08	4.32046e+08	4.7651e+08	3.78492e+08
1754pos	SPH	1.88065e+06	3.71549e+06	1.70945e+06	2.73539e+06	3.53578e+06	1.7951e+06	2.72104e+06	2.18233e+06	2.48442e+06	2.49089e+06	2.62744e+06	2.67937e+06
1755pos	SPH	1.1675e+07	1.74468e+07	2.90035e+07	5.42601e+07	1.73949e+07	2.63921e+07	1.7295e+07	1.64587e+07	1.86711e+07	1.5109e+07	1.85364e+07	2.00833e+07
1757pos	SPH	7.34685e+06	1.14639e+07	6.4069e+06	9.2535e+06	1.12416e+07	5.54325e+06	9.98115e+06	7.84258e+06	9.32899e+06	8.29484e+06	9.1164e+06	8.12261e+06
1764pos	SPH	4.09432e+06	9.77892e+06	3.73719e+06	7.99793e+06	1.02514e+07	9.75935e+06	4.49873e+06	2.78485e+06	1.46968e+07	7.62332e+06	1.04235e+07	1.28575e+07
1765pos	SPH	4.33887e+06	1.16561e+07	1.74769e+07	3.2119e+07	7.92251e+06	1.17943e+07	1.02149e+07	3.68067e+06	1.08053e+07	6.87013e+06	1.04843e+07	1.17786e+07
1766pos	SPH	2.83934e+06	2.95388e+06	3.61155e+06	4.75945e+06	4.04587e+06	4.0212e+06	2.42418e+06	3.22144e+06	4.04559e+06	3.9991e+06	2.50654e+06	3.18008e+06
1768pos	SPH	2.93743e+06	5.64854e+06	3.0222e+06	4.98852e+06	6.16726e+06	3.02349e+06	5.05053e+06	4.09251e+06	4.56552e+06	4.2879e+06	3.94697e+06	4.43659e+06
1769pos	SPH	8.06587e+06	8.44575e+06	1.27032e+07	1.23232e+07	1.27165e+07	1.15984e+07	6.83382e+06	7.77895e+06	1.03574e+07	8.42128e+06	6.96039e+06	8.38987e+06
1770pos	SPH	584844	1.88233e+06	653454	798814	617529	442967	1.78035e+06	918668	427583	483349	310727	515463
1771pos	SPH	2.29808e+06	2.30582e+06	2.81338e+06	2.83714e+06	2.58876e+06	2.74928e+06	2.48842e+06	2.48577e+06	2.72276e+06	2.36462e+06	1.9436e+06	2.05504e+06
1779pos	SPH	1.81922e+06	1.75012e+06	2.19412e+06	2.26487e+06	1.95373e+06	2.13909e+06	1.6158e+06	1.88691e+06	1.99287e+06	1.74451e+06	1.38136e+06	1.57762e+06
1780pos	SPH	342390	3.23711e+06	2.48954e+06	2.84537e+06	1.91272e+06	2.42375e+06	4.48889e+06	3.27314e+06	2.83582e+06	2.67216e+06	4.19052e+06	3.17675e+06
1788pos	ST	4.56841e+06	6.05046e+06	5.8432e+06	7.10009e+06	4.40308e+06	6.19689e+06	1.77012e+06	9.5381e+06	1.52351e+07	1.58992e+07	3.17393e+06	1.79938e+06
178neg	Cer	440815	915971	191589	277808	460492	259473	429923	333655	594065	1.03996e+06	405995	586577
1792pos	ST	1.46907e+07	2.31137e+07	1.34702e+07	3.15496e+07	1.61603e+07	1.33423e+07	8.60258e+06	2.40559e+07	3.58936e+07	2.94616e+07	1.1711e+07	7.92198e+06
17neg	CL	508624	2.02433e+06	1.31232e+06	1.23424e+06	909944	634132	945270	1.04711e+06	2.77362e+06	4.39008e+06	678207	716414
1840pos	TG	2.80822e+06	6.78764e+06	1.59099e+06	5.1492e+06	5.51154e+06	3.37461e+06	3.78412e+06	2.61192e+06	3.12354e+06	2.30297e+06	3.39759e+06	2.93159e+06
1841pos	TG	3.7257e+06	9.07465e+06	2.58452e+06	6.80707e+06	7.94115e+06	4.40941e+06	7.5574e+06	3.83467e+06	4.42775e+06	3.23957e+06	4.17143e+06	4.04837e+06
1844pos	TG	2.43836e+06	6.08223e+06	1.50966e+06	4.33823e+06	5.27125e+06	2.81723e+06	4.79011e+06	2.70618e+06	2.9635e+06	1.96976e+06	3.07917e+06	2.72716e+06
1851pos	TG	1.23461e+06	1.51346e+06	1.42223e+06	3.24272e+06	1.45498e+06	1.53359e+06	1.49857e+06	603566	1.2668e+06	1.22244e+06	1.71684e+06	1.64113e+06
1882pos	TG	6.51249e+07	3.29475e+08	7.22268e+07	3.68189e+07	1.09263e+08	2.04811e+07	3.6798e+08	6.61109e+07	7.5982e+07	2.16123e+08	1.28957e+08	1.82526e+08
1895pos	TG	445865	2.50726e+06	845853	397750	828858	155150	1.45689e+06	739115	628328	2.09494e+06	744624	762898
1896pos	TG	3.27559e+07	5.33446e+07	4.52794e+07	4.58655e+07	5.45579e+07	3.43804e+07	4.92164e+07	4.41967e+07	6.25365e+07	4.18206e+07	2.79878e+07	4.28784e+07
1897pos	TG	1.27238e+06	2.38786e+06	1.59977e+06	1.08764e+06	547985	871205	1.27276e+06	1.16793e+06	1.26889e+06	1.06459e+06	890664	973483
1903pos	TG	8.28318e+06	1.56538e+07	1.03594e+07	3.31732e+06	4.01712e+06	3.16435e+06	1.35883e+07	1.15623e+07	4.46463e+06	4.84226e+06	3.69532e+06	3.92964e+06
1918pos	TG	1.03675e+08	1.39659e+08	1.21651e+08	1.1414e+08	1.27229e+08	1.03793e+08	1.29096e+08	1.28599e+08	1.39955e+08	1.22472e+08	1.15517e+08	1.21936e+08
192neg	Cer	611972	2.10083e+06	299667	726427	1.29715e+06	409449	1.17522e+06	1.0283e+06	1.06779e+06	1.89148e+06	782786	981048
1932pos	TG	1.54484e+06	5.81909e+06	856325	2.0469e+07	1.14714e+06	123931	2.63397e+06	959740	1.11353e+06	827751	1.76345e+06	1.36812e+06
1934pos	TG	4.15013e+06	1.85305e+07	4.67963e+06	1.76752e+06	8.10237e+06	1.01108e+06	1.50239e+07	3.31802e+06	3.28717e+06	1.14067e+07	6.64787e+06	1.0003e+07
1937pos	TG	1.32899e+07	6.19625e+07	1.07333e+07	6.13169e+06	2.0369e+07	3.79371e+06	4.46825e+07	1.0498e+07	1.15448e+07	2.98397e+07	2.31053e+07	3.13958e+07
1945pos	TG	1.9088e+06	5.96181e+06	1.73561e+06	1.79079e+06	2.31969e+06	1.73072e+06	3.85204e+06	2.19783e+06	5.30015e+06	5.38551e+06	2.35265e+06	2.72479e+06
1946pos	TG	7.16555e+06	5.04394e+07	1.47348e+07	7.49198e+06	1.99248e+07	3.96362e+06	2.49715e+07	1.23256e+07	1.2306e+07	8.20845e+07	2.26684e+07	2.55072e+07
1948pos	TG	502699	1.79382e+06	760698	675192	759424	853767	1.24658e+06	692377	2.6696e+06	1.87197e+06	811782	1.08824e+06
194pos	DG	2.39145e+06	3.9511e+06	2.2281e+06	2.59352e+06	3.903e+06	1.82636e+06	2.97435e+06	2.29742e+06	2.96795e+06	3.1886e+06	2.67855e+06	2.95951e+06
1955pos	TG	1.70552e+06	2.22031e+06	1.77923e+06	1.85088e+06	1.86218e+06	1.84603e+06	1.90904e+06	1.91952e+06	2.13027e+06	1.82459e+06	1.71005e+06	2.0202e+06
195pos	DG	630288	7.1835e+06	1.49229e+06	1.00117e+07	2.62959e+06	5.2386e+06	3.72449e+07	2.24965e+06	1.54379e+06	2.10742e+06	933003	1.38775e+07
1962pos	TG	1.72622e+06	7.84942e+06	1.85863e+06	685630	3.83077e+06	493339	7.59342e+06	1.73335e+06	1.6858e+06	7.08848e+06	3.4748e+06	3.83398e+06
1963pos	TG	1.57758e+06	1.18138e+07	1.26923e+06	1.30409e+06	2.33841e+06	783658	8.50807e+06	2.90482e+06	4.39167e+06	1.02787e+07	5.03586e+06	6.95139e+06
1971pos	TG	7.55729e+06	7.14265e+06	6.38096e+06	2.41595e+07	7.18425e+06	3.66717e+06	6.04411e+06	2.97402e+07	1.54268e+07	9.26611e+06	1.1085e+07	5.85542e+06
1975pos	TG	2.33245e+06	6.5923e+06	2.54997e+06	1.72891e+06	2.04244e+06	1.5845e+06	1.29999e+07	2.58221e+06	7.38058e+06	7.87134e+06	4.08924e+06	9.65913e+06
1978pos	TG	1.02904e+06	5.19087e+06	1.19919e+06	871213	1.09778e+06	973926	6.02064e+06	1.12069e+06	5.22036e+06	8.52894e+06	2.20355e+06	4.78981e+06
1979pos	TG	881513	2.18585e+06	1.00027e+06	761977	646363	813173	3.3937e+06	878953	3.35711e+06	3.88104e+06	1.57758e+06	2.86734e+06
1989pos	TG	5.92348e+07	5.13509e+07	7.77289e+07	4.85903e+07	5.44694e+07	5.20538e+07	5.96982e+07	6.36826e+07	7.58859e+07	5.10831e+07	6.33073e+07	5.84094e+07
198neg	CerG2GNAc1	4.5019e+06	8.23686e+06	3.69543e+06	8.72957e+06	1.14062e+07	4.29795e+06	5.99788e+06	2.35318e+06	5.23846e+06	7.50408e+06	5.97711e+06	8.1183e+06
199neg	CerG2GNAc1	1.35388e+06	2.16112e+06	1.25538e+06	2.96074e+06	4.70669e+06	1.1178e+06	1.38913e+06	406130	1.42032e+06	2.00867e+06	1.38309e+06	2.01746e+06
1neg	CL	2.35432e+06	3.038e+06	6.70571e+06	8.23064e+06	2.84753e+06	5.88307e+06	1.20533e+06	4.98299e+06	6.08269e+06	6.09872e+06	2.33331e+06	1.7889e+06
1pos	AcCa	2.21708e+06	2.86128e+06	2.08114e+06	4.34515e+06	2.22191e+06	3.16817e+06	3.1382e+06	1.19406e+06	1.16345e+06	5.51421e+06	2.2818e+06	7.63102e+06
200neg	CerG2GNAc1	1.62175e+06	3.04596e+06	1.0617e+06	2.51875e+06	3.089e+06	1.05972e+06	2.29287e+06	892176	1.53652e+06	2.69894e+06	1.57435e+06	2.0401e+06
2014pos	TG	508281	1.03377e+06	582100	471175	740098	380566	475478	495055	524628	919348	523268	289110
2017pos	TG	3.31249e+06	1.77038e+07	3.315e+06	2.27279e+06	3.20399e+06	2.19006e+06	6.69389e+07	3.53869e+06	2.20222e+07	4.14143e+07	1.7721e+07	5.28457e+07
2018pos	TG	2.23782e+06	6.08166e+06	2.12294e+06	1.59441e+06	2.36657e+06	1.64015e+06	1.39647e+07	2.4507e+06	1.35581e+07	1.52936e+07	6.48114e+06	1.46147e+07
2036pos	TG	1.26103e+06	5.51891e+06	1.59555e+06	788781	1.10125e+06	766648	1.54871e+07	1.6411e+06	4.93472e+06	7.17971e+06	4.49493e+06	1.20031e+07
2054pos	TG	2.46612e+09	1.39405e+09	2.40368e+09	7.34032e+09	3.95035e+09	1.16457e+09	3.13802e+08	9.01226e+09	4.21533e+09	2.65129e+09	1.73782e+09	3.54914e+08
2056pos	TG	3.68738e+07	4.02273e+07	9.48998e+07	2.99046e+08	8.13805e+07	5.08403e+07	5.77683e+07	3.53431e+08	5.32512e+07	7.68246e+07	2.45451e+08	4.12811e+07
205pos	DG	9.59462e+06	2.72204e+07	8.96039e+06	2.43411e+06	5.12995e+06	2.23696e+06	2.10789e+07	1.08816e+07	5.62201e+06	6.96543e+06	7.32354e+06	1.0216e+07
207pos	DG	3.75394e+06	1.32153e+07	4.24872e+06	1.14037e+06	3.38161e+06	756073	2.55846e+07	5.2363e+06	5.10476e+06	9.55436e+06	3.89939e+06	8.09884e+06
2087pos	TG	1.72453e+07	2.41365e+07	1.7233e+07	1.61371e+07	2.33008e+07	1.15289e+07	5.35543e+07	2.61761e+07	8.54572e+07	5.43939e+07	3.78775e+07	5.9624e+07
2088pos	TG	4.02601e+06	1.48247e+07	5.12482e+06	3.03427e+06	6.15462e+06	3.36546e+06	5.91056e+07	5.59411e+06	2.87171e+07	3.92181e+07	2.58671e+07	5.92497e+07
2089pos	TG	5.5448e+06	5.34771e+07	7.72877e+06	4.26258e+06	8.80337e+06	4.21013e+06	3.04154e+08	9.12644e+06	5.01322e+07	1.16307e+08	8.01848e+07	2.57993e+08
2094pos	TG	793421	4.00136e+06	1.95588e+06	734249	469521	1.10292e+06	2.54254e+07	1.34207e+06	5.98445e+06	2.06195e+07	659347	1.60972e+07
2095pos	TG	590135	3.51966e+06	1.24079e+06	497272	935066	635160	1.18692e+07	873510	4.10924e+06	1.31402e+07	5.76618e+06	1.00618e+07
2103pos	TG	1.35864e+08	1.20623e+08	1.27114e+08	2.93204e+08	1.84687e+08	6.88602e+07	1.22371e+08	7.73719e+08	3.13408e+08	1.17982e+08	1.32105e+08	1.1483e+08
2113pos	TG	8.25949e+06	6.97664e+07	6.3105e+06	4.16282e+06	1.12899e+07	3.19443e+06	2.67807e+08	1.00758e+07	3.57611e+07	4.03273e+07	9.99506e+07	2.17284e+08
2115pos	TG	1.83927e+06	1.8601e+07	1.81555e+06	1.13637e+06	2.08936e+06	1.10985e+06	6.95561e+07	2.62432e+06	1.09802e+07	1.84974e+07	2.47814e+07	5.17727e+07
211pos	DG	1.93954e+08	1.47367e+08	2.39648e+08	1.06713e+09	5.39256e+08	1.29886e+08	8.10568e+07	9.80185e+08	5.79699e+08	3.26231e+08	2.15044e+08	9.06448e+07
212neg	DGDG	3.68317e+06	1.28596e+07	4.16009e+06	9.57595e+06	1.35699e+07	3.5527e+06	9.94285e+06	3.4919e+06	4.75469e+06	9.94779e+06	8.56259e+06	1.13696e+07
212pos	DG	8.64352e+07	1.05965e+08	1.59252e+08	4.81492e+08	4.02173e+08	9.28785e+07	8.90623e+07	4.43002e+08	3.12528e+08	2.1423e+08	1.37017e+08	8.72825e+07
213neg	DGDG	1.99099e+06	7.70251e+06	3.56284e+06	7.44581e+06	6.35976e+06	3.45698e+06	4.20546e+06	2.49761e+06	2.86624e+06	1.04321e+07	4.1487e+06	4.96858e+06
2151pos	TG	1.33553e+10	1.89747e+10	1.89665e+10	3.40987e+10	2.80278e+10	6.41888e+09	8.09757e+09	4.61767e+10	2.75045e+10	2.02894e+10	1.22866e+10	7.61612e+09
2152pos	TG	4.35647e+08	3.63057e+08	5.80363e+08	6.59929e+08	6.97607e+08	3.88687e+08	1.35756e+08	2.7214e+08	4.47959e+08	5.95503e+08	2.89448e+08	2.79532e+08
2162pos	TG	3.80437e+08	1.19696e+08	6.97393e+07	1.0725e+08	1.57372e+08	9.21113e+07	1.01807e+08	1.79333e+08	1.05489e+08	1.48425e+08	1.62351e+08	2.17495e+07
2192pos	TG	2.41715e+09	3.10668e+09	2.36125e+09	6.03465e+09	3.84985e+09	1.05121e+09	4.51997e+09	7.83699e+09	4.47824e+09	3.06014e+09	3.74772e+09	3.73071e+09
226pos	DG	416094	1.93849e+06	703586	237273	550864	148130	1.59287e+06	688398	494552	1.24017e+06	434186	542000
2285pos	TG	1.5012e+07	7.12719e+07	1.70213e+07	8.36445e+06	2.23617e+07	1.12598e+07	1.95683e+08	2.13304e+07	6.40481e+07	9.36126e+07	1.26112e+08	1.89949e+08
228neg	GM2	6.42396e+06	7.15981e+06	8.70966e+06	5.22592e+06	7.57965e+06	7.46013e+06	8.4153e+06	8.758e+06	8.23565e+06	8.40701e+06	1.07177e+06	7.24911e+06
2294pos	TG	2.02288e+06	3.41229e+07	2.58692e+06	925763	3.02442e+06	1.39429e+06	9.54106e+07	3.39639e+06	9.66957e+06	7.21198e+07	4.13603e+07	7.68468e+07
2295pos	TG	1.60886e+06	1.16812e+07	1.91482e+06	678235	2.17584e+06	1.36257e+06	3.94913e+07	2.29118e+06	8.37632e+06	1.69204e+07	1.75875e+07	1.3404e+06
2305pos	TG	2.68429e+08	2.05114e+08	2.49284e+08	2.52163e+08	2.12981e+08	2.55662e+08	2.51382e+08	1.04025e+09	2.54698e+08	2.72486e+08	2.32837e+08	2.55872e+08
230pos	DG	2.78618e+07	1.9472e+08	1.86676e+07	4.05812e+06	1.58823e+07	2.43221e+06	3.09115e+08	1.83292e+07	6.60789e+06	1.34065e+07	1.75461e+07	3.36259e+07
2314pos	TG	6.49477e+07	2.14526e+08	7.15657e+07	1.13758e+08	1.29944e+08	2.52354e+07	4.97748e+08	3.62933e+08	1.62958e+08	1.03266e+08	2.00298e+08	3.18876e+08
232neg	GM3	910622	1.50303e+06	1.32491e+06	2.61612e+06	1.52198e+06	1.89351e+06	1.17472e+06	1.11834e+06	1.75486e+06	3.6031e+06	1.4817e+06	1.55359e+06
233neg	GM3	363570	614887	356078	769884	1.04447e+06	319635	414007	222095	504321	720741	621702	835700
234neg	GM3	1.90169e+06	2.50574e+06	1.5807e+06	3.6908e+06	2.01062e+06	2.44346e+06	1.77511e+06	1.35012e+06	2.9554e+06	2.47836e+06	2.51022e+06	1.81448e+06
2350pos	TG	5.36408e+09	5.82003e+09	4.757e+09	5.9833e+09	9.5496e+09	4.98836e+09	5.61276e+09	1.88726e+10	8.3361e+09	4.65755e+09	5.76269e+09	4.85967e+09
2351pos	TG	3.0742e+08	3.56719e+08	4.4262e+08	4.25976e+08	3.14315e+08	3.78482e+08	2.13061e+08	4.16305e+08	3.96105e+08	4.08001e+08	2.51414e+08	3.23596e+08
2352pos	TG	3.34452e+08	2.16423e+08	5.17357e+08	2.87937e+08	1.48244e+09	2.4821e+08	3.91311e+08	7.30877e+08	3.96101e+08	3.98337e+08	4.25028e+08	1.14692e+08
2377pos	TG	3.15507e+09	5.21385e+09	3.60183e+09	5.25808e+09	5.03648e+09	1.68875e+09	5.46197e+09	8.66757e+09	5.54383e+09	4.27039e+09	3.78782e+09	4.13504e+09
2379pos	TG	1.19805e+08	1.20741e+08	1.07656e+08	9.68532e+07	1.05436e+08	8.92206e+07	8.58996e+07	1.01265e+08	1.15931e+08	1.297e+08	9.74584e+07	9.58164e+07
2383pos	TG	3.79565e+07	1.512e+07	2.20554e+07	2.14731e+07	1.16557e+07	9.41611e+06	5.40795e+07	2.86962e+07	1.42257e+07	1.27266e+07	1.09624e+07	3.15392e+07
2389pos	TG	3.9508e+07	2.64618e+07	2.76868e+07	3.29146e+07	2.41439e+07	2.04844e+07	2.54978e+07	6.009e+07	3.86355e+07	2.32118e+07	4.38642e+07	3.63431e+07
238neg	GM3	6.68007e+06	7.40484e+06	8.62399e+06	1.0561e+07	7.29477e+06	6.4119e+06	8.92231e+06	1.56646e+06	3.12946e+06	3.90322e+06	5.84827e+06	8.01714e+06
2391pos	TG	9.89929e+07	6.84314e+07	7.48681e+07	6.1065e+07	6.93007e+07	1.24614e+08	4.05078e+07	1.08197e+08	5.30861e+07	7.02079e+07	6.81734e+07	3.41276e+07
239neg	GT3	3.39247e+06	4.92607e+06	3.50563e+06	4.25519e+06	2.85583e+06	3.03273e+06	1.62646e+06	4.44478e+06	6.95366e+06	7.3311e+06	2.38046e+06	1.64942e+06
240pos	DG	2.70549e+07	1.81833e+08	2.95062e+07	9.19597e+06	2.56856e+07	4.63501e+06	2.04692e+08	2.65694e+07	1.82524e+07	5.97308e+07	3.03807e+07	4.30882e+07
243neg	Hex1Cer	5.00256e+06	2.89804e+07	4.41502e+06	1.04564e+07	2.04979e+07	3.23893e+06	1.31575e+07	4.87789e+06	9.02426e+06	1.27377e+07	9.87424e+06	8.41753e+06
2453pos	TG	1.96279e+08	2.43687e+08	1.04301e+08	3.88469e+07	2.17446e+08	1.1258e+08	1.39698e+08	4.25774e+07	1.11633e+08	2.00975e+08	2.15089e+08	1.90384e+08
2454pos	TG	2.39666e+07	5.54754e+08	1.19448e+07	4.05535e+07	2.65243e+08	7.1129e+07	2.80208e+08	9.17183e+07	2.02506e+07	1.12726e+08	6.46457e+08	4.53145e+08
2461pos	TG	9.93454e+06	3.8722e+07	5.31396e+06	2.29741e+06	5.00338e+06	1.7723e+07	3.90051e+07	1.65984e+06	2.01189e+06	2.26984e+06	1.6386e+07	1.10746e+08
2464pos	TG	4.32124e+06	3.18161e+06	903695	950769	893118	1.92245e+06	4.70051e+06	1.21588e+07	1.24652e+06	6.58128e+06	837795	3.45762e+06
246pos	DG	2.24524e+08	2.78376e+08	4.00736e+08	9.10448e+08	7.41627e+08	2.61391e+08	2.33447e+08	9.48458e+08	7.28647e+08	4.86394e+08	2.82181e+08	2.70534e+08
24pos	CL	1.11692e+06	7.94457e+06	1.05855e+06	1.30017e+06	2.41077e+06	429865	4.14339e+06	1.30461e+06	2.68054e+06	5.71548e+06	4.0505e+06	4.90788e+06
251neg	Hex1Cer	1.38626e+06	5.898e+06	2.69389e+06	7.10048e+06	7.04996e+06	2.23991e+06	3.7388e+06	2.37194e+06	3.60579e+06	1.26448e+07	2.24119e+06	2.75614e+06
251pos	DG	2.02114e+06	1.94794e+07	5.77044e+06	1.70776e+06	2.17645e+06	789013	6.49519e+06	3.77549e+06	3.2113e+06	1.1183e+07	2.81042e+06	2.92425e+06
2529pos	TG	1.06482e+07	3.447e+07	1.61468e+07	1.7807e+07	1.77271e+07	4.58288e+06	5.74833e+07	1.47054e+07	1.17026e+07	1.87188e+07	6.75628e+07	7.40886e+07
2531pos	TG	2.79968e+08	3.7491e+08	1.94329e+08	1.24544e+08	3.12275e+08	1.71153e+08	2.86488e+08	1.65469e+08	2.63731e+08	3.37207e+08	3.58438e+08	1.65235e+08
2540pos	TG	5.82973e+07	1.34083e+08	5.18642e+07	5.17803e+07	1.18708e+08	1.47913e+08	4.44187e+07	2.2255e+08	6.64897e+07	6.09784e+07	1.56303e+08	6.3813e+07
255pos	DG	1.38013e+07	2.89004e+07	1.77956e+07	3.03952e+07	2.07665e+07	1.25385e+07	1.77929e+07	1.10397e+07	1.86932e+07	2.14071e+07	1.45796e+07	1.46322e+07
258pos	DG	2.54358e+06	3.95486e+06	1.70877e+06	5.96954e+06	1.94114e+07	2.46255e+06	5.6592e+06	7.66696e+06	5.53291e+06	3.1767e+06	1.748e+07	2.14232e+07
259neg	Hex1Cer	177491	1.10983e+06	130101	357012	1.09813e+06	139572	532753	242994	328576	769907	427962	392747
2610pos	TG	9.78112e+07	1.60836e+09	7.7723e+07	2.83001e+07	1.37662e+08	4.71053e+07	4.36686e+09	1.04545e+08	1.44744e+08	5.3076e+08	2.16379e+09	1.4165e+09
2611pos	TG	6.33222e+07	1.53526e+08	4.91933e+07	2.05742e+07	8.6684e+07	3.0856e+07	2.56645e+08	6.72379e+07	1.06069e+08	1.53013e+08	2.51063e+08	2.73702e+08
2623pos	TG	6.79687e+06	1.10033e+08	4.6349e+06	2.18187e+06	9.84228e+06	3.19847e+06	4.27787e+08	8.96306e+06	4.32452e+07	8.17559e+07	1.30153e+08	2.246e+08
2625pos	TG	6.84243e+07	1.56585e+08	6.51842e+07	4.9353e+07	9.94059e+07	4.71318e+07	2.21422e+08	8.213e+07	1.75305e+08	1.7439e+08	2.15946e+08	2.57161e+08
2640pos	TG	2.03783e+08	1.45636e+08	1.21654e+08	1.34869e+08	1.38611e+08	9.71463e+07	1.0247e+08	4.06233e+08	1.45391e+08	1.25107e+08	6.96495e+07	8.73815e+07
2645pos	TG	4.09279e+07	1.22485e+08	5.79741e+07	6.38642e+07	8.27916e+07	2.04444e+07	1.30298e+08	2.32853e+08	1.05137e+08	5.99628e+07	5.44939e+07	8.75832e+07
265neg	Hex2Cer	3.31114e+07	1.2708e+08	2.66466e+07	7.29095e+07	1.2584e+08	3.41302e+07	5.18725e+07	2.889e+07	4.70113e+07	7.23306e+07	4.18828e+07	4.423e+07
266neg	Hex2Cer	2.63581e+08	7.77953e+08	2.40816e+08	5.35609e+08	7.0643e+08	3.15655e+08	4.48153e+08	3.86371e+08	5.22677e+08	6.41024e+08	3.94228e+08	4.39099e+08
2678pos	TG	7.17492e+06	6.83911e+06	6.58e+06	7.44475e+06	8.01252e+06	8.62181e+06	7.09824e+06	9.66308e+06	6.38638e+06	1.02855e+07	6.75941e+06	5.0243e+06
267pos	DG	9.31595e+06	1.18334e+07	1.18979e+07	1.45121e+07	1.01307e+07	1.37546e+07	3.5426e+06	2.05719e+07	3.33791e+07	3.40008e+07	6.83074e+06	3.69648e+06
2682pos	TG	1.48087e+09	2.37368e+09	1.09744e+09	1.21161e+09	1.36125e+09	1.52596e+09	1.6252e+09	3.82413e+09	1.4848e+09	1.28783e+09	9.73213e+08	1.45752e+09
2683pos	TG	1.0212e+08	2.55939e+08	2.05202e+08	1.61062e+08	2.67341e+08	1.76937e+08	8.79424e+07	1.91256e+08	2.47565e+08	2.13481e+08	7.7209e+07	1.50057e+08
2684pos	TG	3.16975e+08	8.11871e+08	4.66069e+08	4.78989e+08	6.47409e+08	2.86367e+08	4.64048e+08	8.21964e+08	5.69433e+08	4.27981e+08	3.0565e+08	3.98591e+08
268pos	DG	1.05521e+06	2.82846e+06	1.87094e+06	4.6015e+06	2.55783e+06	2.47502e+06	936180	1.71033e+06	4.22102e+06	5.89844e+06	1.4377e+06	1.02976e+06
2693pos	TG	4.48926e+08	2.21115e+09	7.27311e+08	8.05694e+08	1.18448e+09	3.3397e+08	1.4584e+09	1.62305e+09	1.12496e+09	7.64055e+08	8.30188e+08	1.11571e+09
2694pos	TG	2.76592e+07	6.20944e+07	2.28587e+07	2.27466e+07	2.68003e+07	1.78525e+07	5.94769e+07	2.25405e+07	3.00232e+07	3.80033e+07	5.11845e+07	4.79357e+07
269pos	DG	1.51498e+06	7.80111e+06	1.51407e+06	1.22273e+06	1.55232e+06	387453	1.12355e+07	1.47383e+06	971848	3.09181e+06	1.69101e+06	2.38547e+06
271neg	Hex2Cer	1.08606e+06	2.36153e+06	1.97488e+06	5.34348e+06	4.00722e+06	3.18904e+06	1.24298e+06	3.24918e+06	5.38788e+06	5.60197e+06	1.40919e+06	1.31076e+06
275neg	Hex2Cer	1.04651e+07	2.68502e+07	6.95382e+06	1.21945e+07	1.92031e+07	5.40091e+06	1.43436e+07	7.71705e+06	9.48324e+06	1.08548e+07	9.991e+06	1.28319e+07
277neg	Hex2Cer	2.36014e+06	1.11872e+07	2.01139e+06	6.02894e+06	9.84556e+06	2.96313e+06	6.97791e+06	2.24265e+06	3.58594e+06	4.86418e+06	4.58401e+06	4.45811e+06
278neg	Hex2Cer	2.93751e+07	1.13143e+08	3.61366e+07	9.23488e+07	1.09139e+08	4.67258e+07	5.46025e+07	4.3514e+07	5.82909e+07	1.03201e+08	5.08397e+07	5.94807e+07
27neg	CL	8.78055e+07	2.9826e+08	8.51056e+07	1.48726e+08	1.67733e+08	1.11325e+08	1.13704e+08	9.98222e+07	1.39035e+08	2.85235e+08	1.25496e+08	1.02476e+08
2804pos	TG	8.88229e+07	1.48514e+08	8.90809e+07	4.52163e+07	1.48442e+08	6.51721e+07	1.51131e+08	5.79672e+07	1.0586e+08	1.54534e+08	1.87433e+08	2.08463e+08
2805pos	TG	7.96383e+06	2.21528e+07	1.10684e+07	1.02346e+07	6.27962e+06	5.88395e+06	2.52216e+07	1.39376e+07	2.27825e+07	1.54576e+07	1.50711e+07	2.94154e+07
2818pos	TG	3.72611e+06	8.69384e+06	3.4673e+06	2.62178e+06	1.92279e+06	6.55412e+06	1.73277e+07	4.47622e+06	2.55593e+06	6.23665e+06	5.80973e+06	3.2527e+07
281pos	DG	222448	1.18948e+06	422140	118647	333569	48197.1	857805	330519	244815	905293	304923	231314
284neg	Hex2Cer	748512	3.09535e+06	1.41998e+06	4.67426e+06	2.82817e+06	1.90905e+06	1.8042e+06	1.81623e+06	3.06856e+06	5.54999e+06	1.68583e+06	1.85435e+06
2872pos	TG	7.98296e+06	1.67378e+07	6.72442e+06	4.76605e+06	3.22804e+06	3.71749e+06	3.16339e+07	5.14834e+06	3.1384e+06	1.49823e+06	1.46933e+07	1.87554e+07
288neg	Hex2Cer	3.29783e+06	1.56252e+07	2.41897e+06	5.65434e+06	1.17976e+07	3.01972e+06	3.56282e+06	3.16506e+06	5.89667e+06	5.13963e+06	3.85109e+06	3.2959e+06
288pos	DG	4.42395e+06	2.42371e+07	3.03184e+06	662057	1.67479e+06	566707	1.38917e+07	3.2146e+06	803127	1.46613e+06	1.68664e+06	1.98171e+06
289pos	DG	9.32495e+06	3.89309e+07	6.6224e+06	2.68351e+06	9.48799e+06	2.41381e+06	2.55196e+07	6.9146e+06	3.81421e+06	7.29427e+06	9.38752e+06	1.18557e+07
2907pos	TG	1.27414e+08	2.91849e+09	6.54397e+07	3.54728e+07	1.93958e+08	4.41096e+07	4.84556e+09	1.03946e+08	2.42493e+08	6.8682e+08	2.21574e+09	3.10758e+09
2909pos	TG	2.61285e+07	1.24064e+08	2.02603e+06	1.0792e+06	3.7559e+07	2.57464e+07	1.72461e+08	3.81133e+07	6.4359e+07	1.17359e+08	1.28476e+08	1.6885e+08
2920pos	TG	5.5293e+06	1.34528e+07	782504	3.18245e+06	2.86256e+06	1.88446e+06	2.29931e+07	1.5933e+06	1.11371e+06	5.5753e+06	1.13572e+07	2.42038e+07
292pos	DG	4.02976e+07	2.26014e+08	3.03809e+07	6.6211e+06	3.8208e+07	4.30279e+06	1.97289e+08	2.39859e+07	8.13753e+06	2.33032e+07	3.15025e+07	4.65949e+07
2934pos	TG	1.05627e+07	1.77521e+08	1.99127e+07	2.30762e+06	1.11394e+07	1.13727e+07	3.15434e+08	2.29453e+07	3.53835e+07	2.02406e+08	1.7525e+08	5.77198e+08
2935pos	TG	1.80603e+07	1.85944e+08	2.20169e+07	4.61489e+06	4.04176e+07	9.78245e+06	3.9936e+08	3.73809e+07	9.96892e+07	7.28797e+07	2.91389e+08	1.23612e+08
2936pos	TG	2.32181e+08	3.73343e+08	1.99898e+08	9.49231e+07	2.62305e+08	1.27898e+08	3.71416e+08	1.92661e+08	2.67654e+08	3.65747e+08	4.34748e+08	3.96668e+08
2941pos	TG	3.05195e+06	1.1054e+07	1.28276e+06	520708	2.42707e+06	838017	3.26359e+07	2.59965e+06	5.21445e+06	1.91001e+07	1.58103e+07	2.32488e+07
2947pos	TG	7.26003e+06	5.12616e+07	3.76736e+06	1.30485e+06	7.68685e+06	2.17773e+06	8.86177e+07	6.46974e+06	1.60492e+07	4.19292e+07	6.24433e+07	7.26385e+07
294neg	Hex2Cer	232647	764856	429096	1.09592e+06	924612	502910	412960	357816	576511	1.36307e+06	278045	414719
294pos	DG	811258	1.54675e+06	1.08711e+06	84668.4	76927.5	43179.7	1.7099e+06	1.13621e+06	147883	137991	97205.2	82697.4
2950pos	TG	1.82592e+08	3.10249e+08	1.61143e+08	2.51458e+08	1.78993e+08	1.24782e+08	1.22097e+08	6.02257e+08	1.63927e+08	1.36655e+08	1.14569e+08	1.30505e+08
2951pos	TG	2.63544e+07	4.80687e+07	2.37172e+07	6.69292e+07	5.10952e+07	8.78065e+06	2.9571e+07	1.26375e+08	4.62846e+07	1.96783e+07	8.90191e+06	3.36404e+07
2956pos	TG	6.44561e+07	8.84346e+07	5.39612e+07	7.81778e+07	6.63287e+07	1.84426e+07	1.21401e+08	1.52428e+08	8.18219e+07	4.67749e+07	4.94616e+07	4.65405e+07
2957pos	TG	1.15339e+07	2.65962e+07	8.25886e+06	1.05499e+07	1.36263e+07	3.54145e+06	3.59514e+07	2.90131e+07	1.30763e+07	7.79515e+06	1.90965e+07	1.76116e+07
295neg	Hex2Cer	186653	720946	557087	1.58574e+06	975928	767919	536119	491737	628906	1.48483e+06	350135	507411
2969pos	TG	5.43735e+06	6.24474e+07	8.04725e+06	2.08383e+06	9.12429e+06	2.04113e+06	2.00586e+08	5.21391e+06	1.33134e+07	3.19169e+07	8.31963e+07	1.95062e+08
296pos	DG	7.25029e+06	4.3538e+07	3.29824e+07	2.60624e+07	3.90346e+07	2.52759e+07	9.64271e+06	3.48311e+07	3.3379e+07	3.13478e+07	5.47883e+06	1.62229e+07
2975pos	TG	3.27281e+06	3.99944e+07	1.9453e+06	952381	4.09835e+06	1.22267e+06	5.32794e+07	3.77596e+06	7.18953e+06	1.59546e+07	2.85607e+07	4.55479e+07
2992pos	TG	5.21959e+06	1.13419e+07	814284	2.36054e+06	2.15595e+06	1.9946e+06	2.3497e+07	7.4339e+06	1.08898e+06	3.99634e+06	1.20346e+07	1.03278e+07
2pos	AcCa	1.5473e+06	1.64514e+06	739359	1.87144e+06	1.52867e+06	1.66243e+06	1.47789e+06	784992	811324	1.84701e+06	1.48534e+06	1.33222e+06
3004pos	TG	1.34334e+08	2.3816e+08	1.01108e+08	1.7167e+08	1.27372e+08	1.03983e+08	1.09657e+08	5.0544e+08	1.18537e+08	1.00157e+08	8.35595e+07	9.93867e+07
3005pos	TG	4.8138e+07	1.73687e+08	9.84873e+07	9.7147e+07	1.45543e+08	4.46115e+07	7.80736e+07	1.87062e+08	1.3142e+08	8.07661e+07	3.04655e+07	5.01393e+07
300neg	Hex3Cer	1.24577e+07	1.23445e+07	1.0369e+07	1.45259e+07	1.04026e+07	8.55917e+06	1.27137e+07	9.83283e+06	1.201e+07	1.11396e+07	8.45206e+06	9.1937e+06
3012pos	TG	3.02655e+07	1.4613e+08	2.74676e+07	8.83612e+07	6.56868e+07	1.17805e+07	1.16177e+08	9.58752e+07	5.63119e+07	2.88659e+07	6.00235e+07	6.48595e+07
301pos	DG	4.19729e+07	2.12744e+08	5.28096e+07	1.50457e+07	5.46939e+07	9.02046e+06	1.1008e+08	3.10617e+07	1.90928e+07	9.46822e+07	4.80331e+07	5.52851e+07
3021pos	TG	1.9582e+06	6.79195e+06	975515	472248	1.71918e+06	463141	2.03219e+07	5.30386e+06	3.43168e+06	1.3046e+07	1.20755e+07	1.60608e+07
3027pos	TG	2.89022e+07	1.52317e+08	2.24069e+07	1.36294e+07	2.55527e+07	7.03273e+06	1.56364e+08	4.72782e+07	3.81088e+07	3.60218e+07	8.14442e+07	1.53366e+08
302neg	LPC	1.14861e+07	1.2634e+07	2.20707e+07	2.91296e+07	2.27331e+07	1.83008e+07	1.24444e+07	1.25849e+07	2.32252e+07	2.7318e+07	1.20528e+07	1.67833e+07
302pos	DG	1.43114e+06	7.6491e+06	1.90391e+06	588407	2.25591e+06	434632	3.86913e+06	1.19435e+06	862946	3.81512e+06	1.83364e+06	2.23854e+06
3036pos	TG	7.61838e+07	1.86741e+08	2.95943e+07	5.06158e+06	5.73529e+07	1.98987e+07	2.4749e+09	2.43086e+07	8.35321e+07	1.17287e+08	2.3715e+08	4.37167e+08
303neg	LPC	4.58056e+06	6.36616e+06	4.2262e+06	6.48606e+06	7.17613e+06	6.32133e+06	4.26055e+06	3.72117e+06	5.11698e+06	8.02944e+06	4.54887e+06	5.75875e+06
3048pos	TG	4.283e+07	5.09318e+07	3.07592e+07	1.44208e+07	7.07209e+07	1.64955e+07	6.53337e+07	2.54968e+07	4.36606e+07	8.46595e+07	3.04753e+08	6.24724e+07
304neg	LPC	1.60094e+08	2.36979e+08	1.178e+08	2.52171e+08	2.92288e+08	1.40008e+08	2.67123e+08	7.8522e+07	1.27444e+08	1.94503e+08	2.38809e+08	3.26577e+08
305pos	DG	1.8122e+07	3.99024e+07	1.89443e+07	5.37554e+06	8.32468e+06	5.74655e+06	2.92275e+07	2.13702e+07	7.84142e+06	8.05698e+06	8.27071e+06	8.40666e+06
3061pos	TG	2.4502e+08	1.50799e+09	2.64072e+07	3.64523e+07	3.09438e+08	1.1957e+07	3.97689e+09	3.83845e+07	3.3615e+07	9.96873e+07	1.63309e+09	4.47518e+09
306pos	DG	830126	2.97226e+06	617913	153477	347098	124987	2.33442e+06	751476	202425	334049	331033	414202
3079pos	TG	6.10244e+07	2.14416e+08	3.66045e+07	1.78184e+07	9.41688e+07	2.14194e+07	2.51838e+08	3.68327e+07	5.5469e+07	1.08439e+08	2.87921e+08	2.53775e+08
307neg	LPC	7.71593e+07	1.06357e+08	9.03969e+07	1.32153e+08	2.24487e+08	7.85287e+07	8.16266e+07	5.03034e+07	7.97887e+07	1.04298e+08	7.92911e+07	1.11589e+08
308pos	DG	2.80327e+07	5.84419e+07	4.02323e+07	6.198e+07	6.31229e+07	1.8178e+07	9.31993e+07	7.68997e+07	6.96703e+07	5.06895e+07	7.29399e+07	1.10626e+08
309neg	LPC	632310	828959	1.02614e+06	1.80141e+06	879498	1.00319e+06	707034	290908	543006	859293	655054	646738
30neg	CL	3.61917e+07	1.29505e+08	6.06923e+07	1.225e+08	1.0801e+08	6.90819e+07	4.83221e+07	5.11596e+07	7.9493e+07	1.66451e+08	4.77277e+07	4.71661e+07
3106pos	TG	5.80651e+07	2.54163e+09	4.76323e+07	2.0036e+07	2.66831e+08	4.23793e+07	2.27944e+09	5.97681e+07	1.14155e+08	4.72257e+08	2.87854e+09	1.78073e+09
310neg	LPC	1.32028e+08	1.38484e+08	1.56681e+08	2.21493e+08	2.4242e+08	1.42356e+08	8.03547e+07	7.3703e+07	1.11801e+08	1.53752e+08	9.70198e+07	9.42041e+07
3129pos	TG	3.2133e+07	2.46349e+08	4.14726e+07	1.79578e+07	4.33423e+07	2.64863e+07	2.24036e+08	5.61825e+07	6.88674e+07	2.06749e+08	2.12283e+08	1.95307e+08
312neg	LPC	3.33851e+06	2.96143e+06	3.95511e+06	4.68433e+06	5.15603e+06	3.68402e+06	1.54011e+06	2.51568e+06	4.17217e+06	4.4707e+06	2.11507e+06	2.56363e+06
312pos	DG	1.13429e+07	5.69787e+07	2.61185e+07	1.07929e+07	1.73192e+07	6.41733e+06	2.17888e+07	1.3907e+07	1.05967e+07	7.51096e+07	1.61276e+07	1.42485e+07
3130pos	TG	6.18241e+07	1.54093e+09	8.33009e+07	2.87246e+07	8.51972e+07	5.42569e+07	2.48979e+09	1.25964e+08	1.78621e+08	1.31938e+09	1.49867e+09	1.72566e+09
3132pos	TG	2.54225e+08	3.49488e+08	2.97473e+08	1.37133e+08	2.75734e+08	1.94089e+08	1.87986e+08	2.41347e+08	2.50455e+08	2.82769e+08	3.74568e+08	2.12469e+08
3139pos	TG	3.01657e+06	4.4324e+07	8.2092e+06	3.15117e+06	3.17043e+06	4.76363e+06	6.46098e+07	1.01437e+07	1.32555e+07	5.91397e+07	4.46509e+07	5.95985e+07
313neg	LPC	66305.6	366813	491628	946529	471341	520592	347091	164438	446789	1.18424e+06	305126	447332
313pos	DG	608494	3.31784e+06	1.55832e+06	836592	1.34987e+06	370451	1.59815e+06	872733	736411	5.5714e+06	974465	994119
3140pos	TG	3.92565e+06	7.25185e+07	1.30714e+07	4.66565e+06	5.56721e+06	6.35761e+06	2.08518e+08	5.67629e+06	2.65213e+07	2.54625e+08	1.11809e+08	1.17014e+08
3141pos	TG	7.1791e+07	3.20367e+08	2.23079e+06	2.45305e+07	9.75548e+07	3.17976e+07	3.73408e+08	5.79029e+07	1.00404e+08	1.91913e+08	3.80123e+08	3.43954e+08
3144pos	TG	1.40378e+08	5.33901e+08	2.38782e+08	1.93877e+08	2.43299e+08	1.51253e+08	1.37867e+08	8.25051e+08	3.61345e+08	1.60038e+08	1.71967e+08	1.28166e+08
3148pos	TG	6.68536e+07	1.08959e+08	5.01932e+07	5.72715e+07	5.58375e+07	2.13949e+07	1.18371e+08	1.51116e+08	6.19214e+07	5.42493e+07	5.55908e+07	5.97757e+07
3155pos	TG	8.64185e+07	3.91919e+08	3.05126e+07	1.53944e+07	9.54581e+07	1.51267e+07	5.43951e+08	4.58997e+07	4.90323e+07	6.19278e+07	3.17784e+08	3.96486e+08
3158pos	TG	6.53496e+07	3.47907e+08	3.39479e+07	8.9506e+06	5.94626e+07	1.29619e+07	3.56569e+08	3.19297e+07	3.83205e+07	6.91424e+07	2.21858e+08	2.80385e+08
315neg	LPC	1.67278e+06	2.03055e+06	2.16989e+06	5.37341e+06	3.54841e+06	2.24654e+06	2.81204e+06	1.06586e+06	2.21018e+06	4.11132e+06	2.13967e+06	3.46214e+06
315pos	DG	5.36293e+06	4.88688e+07	4.5885e+06	6.07725e+06	6.57717e+06	2.41053e+06	3.79365e+07	8.1119e+06	9.60132e+06	1.50658e+07	9.97304e+06	1.49307e+07
3163pos	TG	3.22315e+06	3.72168e+07	2.49543e+06	517347	2.28078e+06	680984	6.91266e+07	2.9313e+06	2.68719e+06	6.91472e+06	1.70133e+07	2.20895e+07
316neg	LPC	1.7219e+06	1.82596e+06	1.73576e+06	3.85199e+06	4.2236e+06	1.2083e+06	935951	587364	673041	2.92297e+06	1.03029e+06	1.89199e+06
316pos	DG	367458	2.90814e+06	139563	479679	392673	181593	1.9241e+06	759507	762540	1.24378e+06	669324	996503
3171pos	TG	942720	1.56023e+07	1.08613e+06	311780	1.29667e+06	708438	3.27126e+07	2.00421e+06	2.91608e+06	1.7277e+07	1.77129e+07	2.21607e+07
3178pos	TG	1.78824e+08	6.17454e+08	3.0298e+08	2.17822e+08	2.68247e+08	1.692e+08	1.59201e+08	9.60518e+08	3.93201e+08	1.78125e+08	1.80799e+08	1.47253e+08
317neg	LPC	1.23431e+07	1.90875e+07	1.19283e+07	1.78764e+07	3.73174e+07	1.11576e+07	2.03569e+07	7.6873e+06	1.24042e+07	1.21168e+07	1.94682e+07	2.13051e+07
3184pos	TG	6.65096e+07	1.03676e+08	5.06716e+07	5.51599e+07	4.91178e+07	2.0199e+07	1.21335e+08	1.343e+08	4.90642e+07	4.71278e+07	4.46746e+07	4.84012e+07
3185pos	TG	2.34264e+07	2.69753e+07	8.29127e+06	1.66269e+07	1.10028e+07	4.36603e+06	2.62238e+07	4.22335e+07	1.66349e+07	8.74929e+06	2.91947e+07	1.95505e+07
3188pos	TG	3.79547e+06	3.4992e+07	1.09414e+07	3.83636e+06	4.91819e+06	7.52799e+06	4.35846e+07	1.24299e+07	1.1979e+07	9.30609e+07	3.86646e+07	4.53351e+07
3189pos	TG	4.74099e+06	7.52445e+07	1.44368e+07	4.2199e+06	5.70673e+06	7.33081e+06	1.20721e+08	1.56594e+07	1.62177e+07	2.13047e+08	7.39642e+07	9.96367e+07
318neg	LPC	8.84358e+07	1.34905e+08	6.71276e+07	1.06235e+08	2.21545e+08	6.21407e+07	9.00394e+07	3.42089e+07	4.76303e+07	7.13993e+07	8.46593e+07	1.31558e+08
318pos	DG	6.71941e+07	2.64339e+08	4.51464e+07	1.44003e+07	8.45035e+07	1.00073e+07	4.23168e+08	4.43578e+07	3.87342e+07	7.17832e+07	1.1672e+08	2.0368e+08
3190pos	TG	2.68078e+07	5.23877e+07	1.17092e+07	5.38104e+06	4.32477e+07	1.54351e+07	1.47357e+08	1.43848e+07	1.73056e+07	1.06175e+08	1.42579e+08	1.5351e+08
3191pos	TG	563693	3.75412e+06	1.62816e+06	511536	554038	1.16577e+06	6.24397e+06	2.0595e+06	3.10682e+06	1.39505e+07	5.91291e+06	6.75414e+06
3192pos	TG	547474	1.50445e+07	1.90101e+06	542370	630563	1.02112e+06	1.10021e+07	2.8223e+06	4.24391e+06	4.83335e+07	1.12478e+07	1.00772e+07
3200pos	TG	5.65068e+07	2.89176e+08	2.06867e+07	1.18467e+07	5.07033e+07	1.00669e+07	3.36352e+08	1.9308e+07	2.94119e+07	3.61489e+07	1.82659e+08	2.31787e+08
3206pos	TG	8.3431e+07	3.5509e+08	4.15862e+07	1.22439e+07	6.53078e+07	1.59194e+07	3.55418e+08	4.4471e+07	4.25376e+07	7.03448e+07	2.38105e+08	2.73322e+08
320neg	LPC	700622	1.01433e+06	1.88133e+06	2.08739e+06	1.41355e+06	1.64852e+06	501427	2.64121e+06	3.75316e+06	2.26807e+06	643214	672013
3212pos	TG	2.51621e+07	1.68361e+08	1.78538e+07	4.68325e+06	1.87788e+07	6.08818e+06	2.50787e+08	2.10068e+07	2.15849e+07	4.55676e+07	1.26299e+08	1.5903e+08
3226pos	TG	4.17612e+07	4.7716e+08	1.44117e+07	1.25573e+07	8.49838e+07	3.80169e+06	6.09231e+08	2.65275e+07	5.53509e+07	1.67218e+08	4.72235e+08	8.24952e+08
3227pos	TG	1.47988e+07	4.91929e+07	1.32985e+07	4.92458e+06	2.29838e+07	9.12167e+06	1.37082e+07	1.58641e+07	1.8044e+07	4.24613e+07	4.7576e+07	6.35814e+07
322neg	LPC	5.0905e+07	7.44842e+07	3.92533e+07	5.60864e+07	1.23309e+08	4.18363e+07	3.78169e+07	3.07462e+07	4.446e+07	5.2926e+07	4.87201e+07	5.9583e+07
322pos	DG	1.41221e+07	1.77618e+07	1.97554e+07	1.47697e+07	1.26653e+07	1.6503e+07	8.55658e+06	2.05292e+07	2.72644e+07	4.36686e+07	1.19818e+07	7.59419e+06
3230pos	TG	3.27663e+06	4.34485e+07	4.55887e+06	2.24877e+06	2.91069e+06	2.75362e+06	6.19905e+07	3.0513e+06	7.27925e+06	4.83196e+07	4.09806e+07	5.62795e+07
3231pos	TG	3.96816e+07	4.86756e+08	3.66882e+07	1.33916e+07	7.14579e+07	1.59227e+07	7.81255e+08	3.88308e+07	4.40589e+07	3.50142e+08	4.68881e+08	7.12061e+08
3239pos	TG	3.95228e+07	1.17501e+08	3.39195e+07	3.22704e+07	4.26274e+07	3.63816e+07	3.8799e+07	1.58473e+08	4.63079e+07	3.1853e+07	3.51535e+07	3.28026e+07
323pos	DG	1.13781e+06	4.32485e+06	1.12701e+06	2.40594e+06	2.68644e+06	1.54201e+06	1.743e+06	1.36566e+06	2.01298e+06	3.73456e+06	2.36325e+06	1.8271e+06
3240pos	TG	9.4403e+06	5.50873e+07	1.28117e+07	9.11132e+06	1.54439e+07	4.05271e+06	3.3976e+07	3.10454e+07	2.01177e+07	1.05457e+07	1.53766e+07	1.66157e+07
324pos	DG	4.50636e+06	1.66154e+07	4.11135e+06	1.19613e+06	4.14182e+06	927761	1.56965e+07	3.71614e+06	980947	3.09518e+06	3.08132e+06	4.4781e+06
325pos	DG	2.36903e+07	1.24578e+08	1.36905e+07	9.60579e+06	6.30713e+07	1.06053e+07	2.84697e+08	1.14879e+07	3.27547e+07	4.36651e+07	2.46181e+08	3.93396e+08
3263pos	TG	2.98658e+06	5.98875e+07	3.4138e+06	1.46805e+06	3.72457e+06	2.1868e+06	1.08127e+08	4.69226e+06	7.58455e+06	5.12135e+07	4.85998e+07	8.99903e+07
3268pos	TG	9.85004e+06	6.01742e+07	2.02753e+07	8.1423e+06	1.55583e+07	1.22244e+07	7.6808e+07	1.9332e+07	2.37528e+07	9.0279e+07	6.37107e+07	9.84149e+07
3271pos	TG	4.93587e+06	3.47115e+07	3.85064e+06	2.13204e+06	5.35082e+06	4.29797e+06	4.90793e+07	6.55059e+06	9.87827e+06	2.70851e+07	3.23399e+07	4.01838e+07
3279pos	TG	2.36637e+07	1.09789e+08	1.87374e+07	4.65549e+06	2.26139e+07	6.18716e+06	1.55222e+08	1.61081e+06	1.6455e+07	2.67762e+07	4.75615e+07	1.11173e+08
327neg	LPE	4.31518e+07	7.94868e+07	4.35476e+07	8.04031e+07	1.44278e+08	5.17847e+07	2.87545e+07	2.80071e+07	4.43092e+07	8.20404e+07	3.96345e+07	5.56735e+07
3280pos	TG	8.39032e+06	1.96913e+07	9.01227e+06	5.05548e+06	6.36861e+06	7.76001e+06	4.85847e+07	1.26745e+07	1.39513e+07	9.92209e+06	1.63084e+07	2.62981e+07
3285pos	TG	4.45535e+06	4.90438e+07	2.80171e+06	898540	5.18305e+06	1.0373e+06	9.85869e+07	4.0356e+06	5.12129e+06	1.29399e+07	3.35172e+07	3.10167e+07
328neg	LPI	1.8072e+07	1.56841e+07	1.39726e+07	2.07133e+07	1.37318e+07	2.03732e+07	7.53345e+06	4.11322e+07	5.2969e+07	3.20635e+07	1.04131e+07	7.35504e+06
3311pos	TG	1.9901e+06	1.69342e+07	2.30594e+06	1.08549e+06	2.79887e+06	1.75891e+06	2.14628e+07	3.15145e+06	4.14883e+06	1.67452e+07	1.68433e+07	2.11182e+07
332neg	LPI	8.19081e+06	7.80768e+06	9.01292e+06	1.028e+07	8.97256e+06	1.07183e+07	6.58894e+06	1.25061e+07	1.53442e+07	1.79178e+07	7.18338e+06	6.55051e+06
332pos	DG	2.83654e+06	4.56527e+06	6.99606e+06	9.34363e+06	5.38955e+06	7.28252e+06	2.19246e+06	5.84227e+06	7.53577e+06	1.52183e+07	3.38176e+06	2.60763e+06
333neg	LPI	1.8753e+06	1.54628e+06	2.30189e+06	2.32451e+06	1.11961e+06	3.4789e+06	721235	3.13834e+06	4.69798e+06	6.46005e+06	1.50882e+06	882585
335neg	LPI	4.68628e+07	6.33231e+07	3.38891e+07	4.11405e+07	5.40119e+07	4.24917e+07	3.62532e+07	4.84206e+07	4.81147e+07	6.00603e+07	4.79665e+07	4.24163e+07
336neg	LPI	307535	522384	756237	516219	604578	1.01085e+06	276537	1.94053e+06	2.02096e+06	1.92561e+06	395876	247927
336pos	DG	2.4721e+06	9.34295e+06	2.89549e+06	1.61389e+06	3.4004e+06	1.18481e+06	5.18768e+06	2.03244e+06	1.50326e+06	5.20518e+06	2.94848e+06	3.2503e+06
337neg	LPS	8.62511e+06	8.82571e+06	1.05595e+07	8.28127e+06	9.97107e+06	1.13806e+07	3.58157e+06	1.10026e+07	1.26659e+07	1.41226e+07	6.57452e+06	6.63982e+06
339pos	DG	1.3638e+07	8.2157e+07	7.27534e+06	6.7803e+06	3.04491e+07	6.20353e+06	1.29545e+08	8.31766e+06	2.03391e+07	4.24394e+07	1.50118e+08	1.69797e+08
3422pos	WE	6.29445e+06	1.52238e+07	4.99402e+06	1.58857e+07	1.44017e+07	1.48793e+07	7.52212e+06	5.07285e+06	2.05106e+07	1.17609e+07	1.53252e+07	1.72847e+07
342pos	DG	2.98122e+07	4.64691e+07	2.72872e+07	6.83468e+07	3.35053e+07	2.79767e+07	1.71541e+07	5.00128e+07	7.86794e+07	6.40761e+07	2.47013e+07	1.68811e+07
343pos	DG	1.62048e+06	7.34305e+06	2.23906e+06	5.26662e+06	4.82296e+06	2.42898e+06	2.4888e+06	2.66167e+06	4.28033e+06	7.24878e+06	2.32407e+06	2.45679e+06
346pos	DG	7.83527e+06	5.59008e+07	6.58673e+06	9.51306e+06	1.44247e+07	4.24128e+06	2.22383e+07	8.88886e+06	1.74089e+07	4.23829e+07	1.89972e+07	2.04269e+07
34neg	CL	1.41185e+08	4.59304e+08	1.87764e+08	4.09739e+08	3.88592e+08	1.96915e+08	2.14087e+08	2.39176e+08	3.99482e+08	5.00281e+08	1.8662e+08	2.13891e+08
3504pos	WE	272734	1.35983e+06	192278	472662	721733	196054	726302	136732	174744	303887	433718	367903
3511pos	WE	8.72006e+06	1.51848e+07	7.57432e+06	1.29269e+07	9.32356e+06	1.0566e+07	1.2747e+07	1.12244e+07	8.76538e+06	6.82535e+06	8.31723e+06	1.30441e+07
3525pos	WE	4.03959e+06	1.07103e+07	4.83266e+06	1.16539e+07	4.97229e+06	9.69603e+06	9.98604e+06	6.21551e+06	5.60752e+06	3.45202e+06	3.88207e+06	1.09364e+07
3527pos	WE	693519	1.14011e+06	409925	1.18618e+06	905331	166871	1.44593e+06	290205	327522	1.10566e+06	1.20923e+06	1.97553e+06
3529pos	WE	1.74811e+06	1.61451e+06	1.93117e+06	2.31088e+06	1.76209e+06	1.7526e+06	1.56886e+06	1.9294e+06	2.26979e+06	1.4873e+06	1.36958e+06	1.40822e+06
352pos	DG	415819	2.19556e+06	321941	100136	381972	56239.6	1.70184e+06	365554	189504	543106	448884	634938
3530pos	WE	1.00033e+06	1.06917e+07	2.45319e+06	1.09885e+07	3.05369e+06	7.41419e+06	6.27091e+07	3.85687e+06	2.3614e+06	3.18076e+06	1.26792e+06	1.95363e+07
3532pos	WE	2.52468e+06	6.67433e+06	5.19508e+06	1.90001e+06	2.42977e+06	2.97834e+06	4.00526e+06	1.06437e+07	1.01255e+07	5.36415e+06	2.37025e+06	3.22521e+06
354neg	PA	352702	640688	137826	407573	260454	237543	235804	297424	348205	815784	299069	491306
356pos	DG	1.35572e+06	6.64504e+06	1.00802e+06	218454	1.25393e+06	103725	6.11969e+06	765472	505930	1.05014e+06	1.125e+06	2.14563e+06
357pos	DG	3.3205e+06	1.38115e+07	2.46666e+06	839448	5.17756e+06	543407	1.37239e+07	2.03515e+06	2.12256e+06	3.90357e+06	4.98082e+06	9.11387e+06
358pos	DG	2.29619e+06	1.02607e+07	2.45096e+06	853645	3.27557e+06	401855	8.54091e+06	1.71258e+06	1.44924e+06	4.65856e+06	2.78237e+06	4.38875e+06
359neg	PA	248764	832303	423514	905196	763254	450257	281633	387293	628841	1.20512e+06	318758	354850
361neg	PA	1.50349e+08	3.34963e+08	1.45951e+08	2.95819e+08	2.72377e+08	1.64812e+08	2.16199e+08	1.55001e+08	2.12804e+08	2.76823e+08	1.88161e+08	1.78217e+08
363pos	DG	1.77727e+06	1.1502e+07	5.00115e+06	1.11629e+06	1.73465e+06	519317	4.0489e+06	2.64006e+06	1.07046e+06	7.57155e+06	1.1474e+06	1.16534e+06
365pos	DG	2.19699e+06	1.21369e+07	2.25092e+06	1.31945e+06	4.73453e+06	620599	1.05573e+07	1.63631e+06	2.31161e+06	5.12555e+06	5.0677e+06	6.46934e+06
366neg	PC	1.33266e+06	2.40446e+06	5.81078e+06	8.21791e+06	2.22163e+06	2.17962e+06	1.69724e+06	3.54819e+06	3.46775e+06	1.92455e+07	1.5476e+06	1.46779e+06
366pos	DG	6.16525e+06	5.19862e+07	4.83717e+06	4.41409e+06	7.03938e+06	2.60042e+06	3.23495e+07	9.06358e+06	7.42044e+06	2.29866e+07	9.94844e+06	1.53117e+07
367pos	DG	1.13281e+07	6.33794e+07	9.09644e+06	7.84085e+06	1.46156e+07	5.56187e+06	4.4201e+07	1.68826e+07	1.69022e+07	4.22332e+07	2.29066e+07	3.18097e+07
369neg	PC	5.63485e+07	1.24868e+08	5.59846e+07	1.21349e+08	1.44401e+08	6.67818e+07	7.92073e+07	7.69982e+07	1.06468e+08	1.55814e+08	6.00251e+07	7.4972e+07
371neg	PC	1.81971e+06	3.42212e+06	2.16577e+06	5.30851e+06	3.73204e+06	2.41577e+06	2.2623e+06	2.72799e+06	3.29991e+06	5.1444e+06	1.45309e+06	1.67562e+06
372neg	PC	2.00369e+07	2.59864e+07	3.213e+07	6.95346e+07	3.36596e+07	2.92928e+07	2.12159e+07	3.71784e+07	8.41404e+07	6.40506e+07	1.5743e+07	1.73572e+07
373pos	DG	8.42173e+06	5.41498e+07	7.23576e+06	5.15023e+06	1.54888e+07	2.20254e+06	3.34172e+07	6.34177e+06	6.7132e+06	1.85626e+07	1.44754e+07	1.89331e+07
374neg	PC	3.29527e+06	6.26198e+06	5.76797e+06	1.74973e+07	9.1924e+06	7.03645e+06	3.95988e+06	6.78234e+06	1.18325e+07	1.90197e+07	3.00377e+06	3.37007e+06
377neg	PC	1.09962e+07	2.62779e+07	7.59171e+06	1.63401e+07	2.77475e+07	8.08431e+06	1.54779e+07	1.029e+07	1.49134e+07	2.1707e+07	1.13079e+07	1.61025e+07
377pos	DG	8.81206e+07	2.93691e+08	7.06059e+07	2.4874e+07	1.35123e+08	2.25078e+07	2.66317e+08	5.50523e+07	3.59637e+07	9.50328e+07	1.23842e+08	1.68087e+08
379pos	DG	1.5688e+07	3.44186e+07	2.0812e+07	2.45724e+07	2.72409e+07	1.9444e+07	3.23791e+07	2.53235e+07	3.43909e+07	3.70712e+07	4.04943e+07	2.89282e+07
37neg	CL	3.60121e+06	1.43792e+07	9.60344e+06	2.88565e+07	1.52557e+07	1.08157e+07	7.5005e+06	1.05847e+07	2.59838e+07	3.83604e+07	4.73182e+06	6.39399e+06
380neg	PC	5.29911e+08	7.55989e+08	4.8935e+08	7.90497e+08	7.95784e+08	4.61297e+08	4.98655e+08	5.0853e+08	7.36086e+08	7.03362e+08	4.53131e+08	4.608e+08
381neg	PC	3.05154e+06	3.71562e+06	2.2676e+06	4.36464e+06	3.94836e+06	2.29372e+06	2.18664e+06	2.76067e+06	4.33852e+06	3.78854e+06	2.35533e+06	2.35723e+06
384neg	PC	2.40497e+06	5.58434e+06	3.29552e+06	7.65244e+06	5.84572e+06	3.39846e+06	3.62783e+06	3.47579e+06	4.75213e+06	6.75144e+06	2.56639e+06	3.12587e+06
385pos	DG	4.19799e+06	3.88983e+07	3.61699e+06	5.01046e+06	8.69198e+06	2.03646e+06	1.09606e+08	8.68906e+06	1.49743e+07	3.11987e+07	2.64512e+07	6.38615e+07
386pos	DG	7.11256e+06	6.86831e+07	6.38789e+06	9.48824e+06	1.75687e+07	4.072e+06	1.55029e+08	1.53797e+07	2.90939e+07	5.98942e+07	5.12567e+07	1.121e+08
387pos	DG	8.64707e+07	3.57417e+08	1.12478e+08	4.25675e+07	1.55458e+08	2.77595e+07	2.00072e+08	6.62025e+07	5.55819e+07	2.40013e+08	1.31901e+08	1.51029e+08
390neg	PC	5.15918e+08	9.53088e+08	6.40357e+08	1.27145e+09	1.00158e+09	7.34924e+08	5.86034e+08	6.36085e+08	8.66211e+08	1.15724e+09	5.46298e+08	5.09237e+08
390pos	DG	3.62397e+08	6.17102e+08	2.65923e+08	2.89459e+08	4.27081e+08	2.03097e+08	3.18874e+08	2.88536e+08	2.8872e+08	3.90453e+08	3.93331e+08	3.0974e+08
391pos	DG	4.17598e+06	2.12366e+07	4.42835e+06	1.01822e+07	1.46261e+07	6.49796e+06	9.68777e+06	5.30508e+06	9.36167e+06	1.23794e+07	9.59318e+06	9.93244e+06
396pos	DG	2.28429e+07	8.00554e+07	5.57833e+07	1.92436e+07	2.77296e+07	1.45046e+07	3.46643e+07	2.77724e+07	2.14569e+07	1.39335e+08	2.98162e+07	2.5052e+07
397pos	DG	1.01624e+07	7.50922e+07	8.91446e+06	1.15023e+07	1.42116e+07	6.05459e+06	6.12643e+07	1.6069e+07	2.33552e+07	3.57381e+07	2.33249e+07	3.38268e+07
398pos	DG	1.03542e+07	1.94939e+07	1.43355e+07	2.75609e+07	1.82715e+07	1.32602e+07	1.29648e+07	1.59934e+07	2.06204e+07	3.13861e+07	1.39665e+07	1.47718e+07
39pos	Cer	1.11016e+07	3.92537e+07	1.2917e+07	1.505e+07	2.54308e+07	9.55056e+06	2.17258e+07	1.85137e+07	2.48584e+07	2.3743e+07	2.12532e+07	2.19492e+07
3neg	CL	516675	1.52724e+06	432781	1.19152e+06	1.65995e+06	390969	668644	440368	692801	703467	792968	995682
3pos	AcCa	3.05485e+06	5.23726e+06	2.72805e+06	6.51582e+06	6.60688e+06	2.99909e+06	6.29284e+06	1.11949e+06	1.84855e+06	6.8975e+06	4.26499e+06	1.37193e+07
400neg	PC	529122	739925	762862	1.83493e+06	916179	1.06521e+06	779707	1.48444e+06	1.66207e+06	2.34631e+06	502765	560020
403neg	PC	1.49284e+07	2.17995e+07	4.59086e+07	1.24626e+08	3.56115e+07	5.11535e+07	1.41299e+07	4.082e+07	5.76879e+07	8.98555e+07	1.27081e+07	1.3464e+07
404neg	PC	1.47631e+07	4.25506e+07	1.37368e+07	5.26014e+07	3.75265e+07	1.83638e+07	1.8752e+07	2.56225e+07	5.5468e+07	4.77088e+07	1.64702e+07	1.5918e+07
406neg	PC	2.06902e+06	4.77791e+06	1.72881e+06	4.49841e+06	6.54912e+06	1.94172e+06	2.70261e+06	2.1334e+06	4.13365e+06	6.75845e+06	1.87887e+06	3.12445e+06
411neg	PC	4.16665e+06	8.22887e+06	4.8608e+06	9.25744e+06	7.76455e+06	5.61499e+06	4.40035e+06	5.20652e+06	1.0558e+07	1.00724e+07	3.7354e+06	4.03743e+06
412neg	PC	6.65823e+06	1.77362e+07	9.73288e+06	2.19493e+07	1.58544e+07	1.58274e+07	8.45266e+06	1.2305e+07	1.83449e+07	1.27541e+07	3.02518e+06	3.47446e+06
412pos	DG	1.59691e+06	7.88892e+06	1.1878e+06	766069	4.18371e+06	382149	4.99906e+06	961870	1.00651e+06	3.54255e+06	2.62402e+06	3.62482e+06
413neg	PC	961512	1.65982e+06	3.24352e+06	7.09249e+06	2.27897e+06	4.47489e+06	1.00699e+06	2.57583e+06	3.81233e+06	5.6576e+06	1.32837e+06	970869
415neg	PC	835369	2.59567e+06	687208	1.22171e+06	2.01408e+06	653523	1.32784e+06	805833	1.13392e+06	2.22952e+06	1.11295e+06	1.38288e+06
416neg	PC	1.39747e+08	1.939e+08	1.09512e+08	1.9603e+08	1.64901e+08	9.7464e+07	1.48746e+08	1.05707e+08	1.45635e+08	1.6183e+08	1.17246e+08	1.25523e+08
420neg	PC	104374	1.24017e+06	98837.1	151889	133697	86146.6	62082.9	92051.8	101803	150004	99668.2	101606
423pos	DG	4.80641e+06	3.96841e+07	8.83583e+06	4.30919e+06	1.15018e+07	2.26784e+06	2.02616e+07	6.79595e+06	7.86834e+06	5.04167e+07	1.35783e+07	1.58176e+07
425neg	PC	5.79317e+07	3.17583e+08	5.89444e+07	1.54906e+08	3.36697e+08	7.69318e+07	1.83921e+08	8.30543e+07	1.33392e+08	1.33238e+08	1.35856e+08	1.42778e+08
425pos	DG	3.59613e+06	2.06727e+07	4.98473e+06	2.08966e+06	9.25672e+06	942225	1.67328e+07	2.68728e+06	3.38748e+06	1.38434e+07	9.62868e+06	1.24031e+07
427neg	PC	1.56079e+07	1.26642e+07	1.5569e+07	1.40712e+07	1.1972e+07	5.0438e+06	1.06796e+07	6.41495e+06	1.30475e+07	1.34794e+07	6.68741e+06	9.37829e+06
429neg	PC	2.79553e+08	7.57872e+08	2.57227e+08	6.07141e+08	7.95114e+08	3.19732e+08	5.56321e+08	2.93628e+08	3.98827e+08	5.28273e+08	4.07517e+08	5.36085e+08
43pos	Cer	378366	1.00186e+06	313975	620840	952749	308453	646415	540940	569787	585058	611437	721004
442neg	PC	1.02103e+06	3.01096e+06	1.76918e+06	4.99159e+06	3.69311e+06	2.56279e+06	1.22907e+06	2.08223e+06	3.36378e+06	4.30522e+06	1.2075e+06	987088
443neg	PC	5.66586e+06	1.98684e+07	1.21471e+07	3.1052e+07	1.69187e+07	1.56636e+07	8.80237e+06	3.71828e+07	6.21724e+07	4.68028e+07	8.09013e+06	7.1149e+06
446pos	DG	2.16726e+06	1.14369e+07	1.60397e+06	1.08565e+06	6.27845e+06	606140	7.06173e+06	1.26396e+06	1.56934e+06	5.42175e+06	4.04739e+06	5.99511e+06
447neg	PC	1.2107e+06	4.00825e+06	1.18049e+06	2.9331e+06	4.90387e+06	1.26488e+06	2.07088e+06	1.8322e+06	3.06841e+06	4.97197e+06	1.45297e+06	2.05567e+06
449neg	PC	501303	1.12104e+06	699979	1.51139e+06	1.05777e+06	960359	637131	765096	1.4119e+06	2.17324e+06	531675	620342
44neg	CL	277754	266276	1.39797e+06	253022	1.27769e+06	1.79792e+06	361257	2.58479e+06	3.56461e+06	4.93949e+06	378219	501980
44pos	Cer	9.81105e+06	2.55643e+07	1.48356e+07	8.13342e+06	1.69671e+07	8.19047e+06	2.35458e+07	1.90014e+07	2.0718e+07	1.83527e+07	1.53094e+07	1.95362e+07
451neg	PC	1.94584e+06	7.05085e+06	3.17078e+06	7.82125e+06	5.33661e+06	5.43291e+06	4.40734e+06	4.78224e+06	8.44647e+06	1.66648e+07	3.05992e+06	2.95476e+06
452neg	PC	4.27331e+06	1.86622e+07	4.06486e+06	1.09891e+07	1.55001e+07	7.44807e+06	9.20359e+06	6.00726e+06	7.97933e+06	1.66203e+07	6.92494e+06	9.23598e+06
453pos	DGDG	5.27746e+06	1.32957e+07	7.9777e+06	1.1407e+07	1.12e+07	4.60594e+06	1.02641e+07	6.44895e+06	1.20449e+07	1.78363e+07	8.82091e+06	1.19059e+07
454neg	PC	677710	2.62549e+06	1.43945e+06	4.11882e+06	2.77594e+06	2.19975e+06	1.38366e+06	1.79663e+06	2.73423e+06	3.96223e+06	908084	1.38953e+06
456neg	PC	2.04534e+06	5.51333e+06	2.11629e+06	4.65132e+06	4.01358e+06	2.24836e+06	3.15657e+06	1.47727e+06	3.31728e+06	4.72068e+06	2.62271e+06	2.64775e+06
458neg	PC	6.91357e+06	7.83165e+06	6.94781e+06	1.09227e+07	7.19956e+06	2.71701e+06	5.9907e+06	3.11497e+06	5.11605e+06	7.23088e+06	3.88106e+06	5.30319e+06
459neg	PC	2.71524e+07	1.25221e+08	2.42413e+07	7.07661e+07	9.54541e+07	3.33846e+07	1.35443e+08	3.31568e+07	5.30083e+07	5.92636e+07	9.25556e+07	1.06319e+08
459pos	DGDG	2.90953e+06	2.63954e+06	3.46553e+06	3.45046e+06	3.24414e+06	3.54375e+06	2.83745e+06	3.0691e+06	3.04623e+06	2.83106e+06	2.93189e+06	3.06638e+06
45pos	Cer	847164	3.06825e+06	904490	1.62316e+06	2.49084e+06	969250	1.62271e+06	1.40717e+06	1.35323e+06	3.0036e+06	1.42368e+06	1.73055e+06
460neg	PC	2.01914e+08	6.83683e+08	1.53161e+08	3.31503e+08	5.23056e+08	1.83888e+08	4.82134e+08	1.69405e+08	2.1481e+08	3.29724e+08	3.60013e+08	4.65973e+08
461pos	DGDG	1.94032e+07	4.57894e+07	2.09855e+07	5.02406e+07	7.79614e+07	2.64528e+07	2.69029e+07	7.33e+06	2.60422e+07	4.82272e+07	3.22499e+07	5.41276e+07
463neg	PC	933471	2.49559e+06	694372	1.49458e+06	2.37604e+06	677218	1.16088e+06	986100	1.27467e+06	1.92342e+06	964103	1.06372e+06
469pos	GM2	2.94903e+07	3.39989e+07	2.12722e+07	1.99893e+07	2.32025e+07	1.87141e+07	1.44475e+07	2.77509e+07	3.51306e+07	3.51803e+07	3.21852e+07	1.80312e+07
46neg	CL	459738	2.37551e+06	796005	1.46257e+06	1.16508e+06	1.4124e+06	690774	1.26504e+06	2.07106e+06	4.99335e+06	892396	728132
470pos	GM2	3.81505e+06	5.42952e+06	4.12082e+06	2.84366e+06	5.08431e+06	3.60964e+06	2.06207e+06	4.99503e+06	6.24348e+06	1.51432e+07	3.29985e+06	3.62486e+06
472pos	GM2	4.66543e+06	4.81257e+06	9.48711e+06	8.78735e+06	5.33248e+06	6.77047e+06	1.93512e+06	7.78482e+06	1.30926e+07	1.92298e+07	3.8482e+06	3.18381e+06
475neg	PC	2.7904e+06	9.31824e+06	7.6481e+06	2.0362e+07	1.36823e+07	8.73864e+06	7.10928e+06	1.12609e+07	1.78517e+07	2.54973e+07	4.6799e+06	8.84365e+06
477pos	Hex1Cer	1.29097e+07	5.16393e+07	8.16851e+06	1.63163e+07	4.03859e+07	1.02286e+07	2.1387e+07	1.33823e+07	1.80778e+07	2.75413e+07	1.74265e+07	2.47227e+07
478pos	Hex1Cer	1.53096e+06	1.31584e+07	1.80145e+06	3.39994e+06	4.91934e+06	2.06701e+06	3.07656e+06	2.67435e+06	3.36369e+06	7.45437e+06	2.27864e+06	1.90378e+06
479pos	Hex1Cer	534581	3.14365e+06	355316	862268	3.33162e+06	536561	2.02282e+06	433643	876981	1.20695e+06	1.35833e+06	1.69761e+06
480neg	PC	1.06309e+06	6.25201e+06	1.24177e+06	3.70322e+06	4.61818e+06	2.38529e+06	3.16279e+06	2.22244e+06	3.29684e+06	1.14404e+07	2.57051e+06	3.31181e+06
484pos	Hex1Cer	2.64418e+06	1.53132e+07	2.38797e+06	5.9483e+06	1.21982e+07	2.14464e+06	7.73042e+06	2.78206e+06	5.39849e+06	7.05853e+06	6.5687e+06	5.61917e+06
487neg	PC	457146	1.61023e+06	410532	1.17717e+06	846014	581421	1.12712e+06	763099	1.47556e+06	1.19553e+06	1.11648e+06	681866
487pos	Hex1Cer	1.16867e+06	1.91104e+06	1.44244e+06	1.88227e+06	2.64892e+06	2.03846e+06	3.95671e+06	2.71278e+06	2.54041e+06	3.46979e+06	2.52783e+06	4.03277e+06
488neg	PC	3.05631e+06	8.67345e+06	2.2456e+06	4.48266e+06	6.8536e+06	2.04436e+06	5.18219e+06	2.51024e+06	3.36832e+06	3.97629e+06	3.72919e+06	4.83304e+06
488pos	Hex1Cer	1.07886e+06	5.29111e+06	1.75848e+06	3.79425e+06	4.93106e+06	1.49069e+06	2.18928e+06	1.73032e+06	2.97095e+06	6.16607e+06	1.94283e+06	2.34791e+06
490neg	PC	5.07884e+06	1.35498e+07	6.03042e+06	1.36824e+07	1.24286e+07	6.64501e+06	9.45166e+06	6.79868e+06	9.49623e+06	1.29758e+07	7.31207e+06	9.2192e+06
490pos	Hex1Cer	121143	203978	122001	213338	264945	159670	37393	89149.2	132918	300897	201305	137261
491pos	Hex1Cer	588541	3.14434e+06	1.48398e+06	4.15243e+06	4.10745e+06	1.50889e+06	2.25473e+06	1.23038e+06	2.07588e+06	6.71647e+06	1.36293e+06	1.69896e+06
493neg	PC	7.18003e+07	2.97372e+08	6.14481e+07	1.5919e+08	1.92495e+08	8.83175e+07	1.65554e+08	9.83366e+07	1.342e+08	1.82e+08	1.51075e+08	1.63592e+08
494pos	Hex1Cer	883144	3.06687e+06	852536	2.05394e+06	2.8381e+06	877808	2.55278e+06	845061	1.44885e+06	2.07529e+06	1.84255e+06	1.59883e+06
496pos	Hex1Cer	1.33181e+06	2.03552e+06	1.34965e+06	1.63291e+06	1.25883e+06	859224	1.4583e+06	2.08062e+06	1.60939e+06	2.46995e+06	1.93035e+06	1.57204e+06
498pos	Hex1Cer	549143	796529	491918	579145	733250	543665	953602	541158	547037	1.22904e+06	856155	710133
49pos	Cer	1.9329e+06	1.22991e+07	2.38133e+06	8.08366e+06	1.35595e+07	3.2417e+06	7.8238e+06	9.04194e+06	5.56079e+06	1.45842e+07	5.01838e+06	9.585e+06
4pos	AcCa	1.70322e+06	2.74715e+06	2.03473e+06	5.49777e+06	3.11824e+06	3.26057e+06	1.85916e+06	1.18775e+06	1.80203e+06	5.92608e+06	1.66128e+06	3.58466e+06
500neg	PC	1.17092e+07	5.19099e+07	1.32349e+07	3.26874e+07	4.19746e+07	1.73343e+07	1.87576e+07	1.37363e+07	2.1768e+07	3.2824e+07	1.65458e+07	1.5833e+07
507neg	PC	990886	4.00047e+06	899309	2.90889e+06	1.8178e+06	1.69695e+06	1.36057e+06	2.28354e+06	4.27122e+06	3.49729e+06	2.02054e+06	1.02394e+06
50neg	CL	4.51235e+06	1.92556e+07	6.45664e+06	1.37166e+07	1.33886e+07	9.89606e+06	7.07492e+06	9.15109e+06	1.47811e+07	3.26148e+07	6.57457e+06	6.92012e+06
520pos	LPC	7.17572e+06	7.99232e+06	9.20753e+06	9.59461e+06	1.36384e+07	7.19772e+06	5.97075e+06	5.08542e+06	8.66475e+06	1.63522e+07	5.09651e+06	6.96731e+06
521pos	LPC	5.08726e+06	6.23428e+06	9.18645e+06	1.09819e+07	8.35788e+06	8.94758e+06	3.46083e+06	5.33632e+06	8.01266e+06	1.01963e+07	3.32798e+06	4.42725e+06
522neg	PE	4.13708e+07	5.2992e+07	3.99621e+07	5.65228e+07	5.17584e+07	3.57679e+07	3.65857e+07	4.47668e+07	7.54123e+07	9.06317e+07	3.26862e+07	3.37359e+07
523pos	LPC	1.7109e+09	2.69916e+09	1.77631e+09	2.74178e+09	3.356e+09	1.67746e+09	2.17002e+09	1.06445e+09	1.65341e+09	2.50822e+09	1.86047e+09	2.59902e+09
524neg	PE	5.53094e+07	1.38016e+08	1.06432e+08	2.05466e+08	1.09761e+08	1.22039e+08	4.75387e+07	1.09974e+08	1.96252e+08	2.78717e+08	5.49205e+07	4.48705e+07
524pos	LPC	2.81757e+08	4.03404e+08	3.23904e+08	4.67084e+08	5.35489e+08	3.33217e+08	3.13997e+08	1.50473e+08	2.80829e+08	4.05396e+08	3.57092e+08	4.43404e+08
526neg	PE	2.02493e+06	3.31469e+06	2.24064e+06	3.8259e+06	2.76819e+06	2.01025e+06	2.31213e+06	3.43181e+06	4.05615e+06	5.43399e+06	1.84181e+06	2.19184e+06
52pos	Cer	1.13262e+06	2.67382e+06	1.24981e+06	795079	2.11212e+06	1.10933e+06	1.42817e+06	1.61752e+06	2.06487e+06	1.43557e+06	1.95344e+06	2.41276e+06
530neg	PE	645513	1.67858e+06	964898	1.50634e+06	1.31735e+06	1.01278e+06	674335	1.12687e+06	2.20809e+06	3.21305e+06	650216	831370
533neg	PE	2.80815e+07	4.46207e+07	2.27742e+07	3.24834e+07	3.28094e+07	2.08503e+07	2.85453e+07	2.79701e+07	3.31414e+07	4.95323e+07	2.50206e+07	2.73326e+07
534neg	PE	1.88362e+06	2.01298e+06	1.50953e+06	1.92702e+06	1.52954e+06	1.44278e+06	1.65446e+06	2.11093e+06	1.84469e+06	2.60597e+06	1.56232e+06	1.48697e+06
534pos	LPC	3.08825e+06	4.57393e+06	5.7539e+06	9.2947e+06	4.67138e+06	5.44203e+06	3.71653e+06	3.17282e+06	3.65537e+06	5.38655e+06	3.19115e+06	2.77436e+06
535pos	LPC	4.52891e+07	5.2772e+07	1.02449e+08	1.25437e+08	9.91127e+07	7.29761e+07	5.5299e+07	4.59157e+07	7.90682e+07	1.07768e+08	4.16791e+07	6.2243e+07
537pos	LPC	2.78247e+06	4.0524e+06	2.20939e+06	3.74886e+06	3.55098e+06	2.20623e+06	2.82247e+06	1.53456e+06	2.71854e+06	4.28173e+06	2.7797e+06	3.24886e+06
538neg	PE	1.36357e+06	2.27346e+06	1.27407e+06	1.92549e+06	1.67851e+06	1.07789e+06	1.54643e+06	1.70977e+06	2.13036e+06	2.64104e+06	1.28205e+06	1.3949e+06
538pos	LPC	1.13599e+07	1.96451e+07	1.26425e+07	1.81141e+07	2.09873e+07	1.73475e+07	1.40179e+07	1.01751e+07	1.27265e+07	2.26701e+07	1.23706e+07	1.72896e+07
539neg	PE	7.66619e+06	2.59555e+07	1.26477e+07	2.72712e+07	2.13866e+07	1.45544e+07	1.24961e+07	1.40502e+07	2.65947e+07	3.45944e+07	1.24213e+07	1.08564e+07
540neg	PE	1.63029e+06	2.75984e+06	2.02495e+06	2.90182e+06	2.20071e+06	1.80183e+06	1.83133e+06	2.42127e+06	3.41935e+06	5.51793e+06	1.79589e+06	1.62622e+06
541pos	LPC	4.99689e+08	9.28775e+08	3.92595e+08	7.10932e+08	8.95131e+08	4.03057e+08	9.75476e+08	2.43797e+08	3.26549e+08	5.14605e+08	7.2294e+08	1.08365e+09
546neg	PE	1.79307e+06	6.47715e+06	5.70263e+06	1.31439e+07	4.71026e+06	6.30241e+06	2.36576e+06	9.84619e+06	1.88436e+07	2.08823e+07	2.36404e+06	2.19264e+06
546pos	LPC	1.06868e+06	1.77127e+06	1.57046e+06	2.70538e+06	1.80032e+06	1.51891e+06	1.21414e+06	943235	1.15587e+06	2.04501e+06	1.14688e+06	965720
547pos	LPC	3.38229e+08	4.14618e+08	3.94131e+08	5.77768e+08	8.42429e+08	2.84219e+08	3.09159e+08	1.60853e+08	2.49113e+08	3.78005e+08	3.09123e+08	4.18265e+08
548neg	PE	1.19651e+07	4.75958e+07	1.39216e+07	3.36111e+07	3.89109e+07	1.76521e+07	2.27739e+07	2.12992e+07	3.07978e+07	4.62261e+07	1.62232e+07	1.99975e+07
548pos	LPC	5.15043e+07	7.64976e+07	6.65761e+07	9.49578e+07	1.3448e+08	8.14229e+07	5.63346e+07	3.79386e+07	4.09275e+07	7.45671e+07	5.98044e+07	8.51209e+07
550pos	LPC	2.0772e+06	3.28091e+06	3.84896e+06	6.37604e+06	3.21894e+06	3.46292e+06	2.98e+06	1.46741e+06	1.62302e+06	2.66472e+06	2.38016e+06	2.37497e+06
551pos	LPC	4.80236e+08	5.41416e+08	6.6846e+08	7.94584e+08	9.39936e+08	4.86107e+08	3.13166e+08	2.41677e+08	3.48356e+08	5.3991e+08	3.18614e+08	3.39994e+08
553pos	LPC	1.37151e+07	1.7645e+07	1.99698e+07	2.02899e+07	2.77773e+07	1.47607e+07	7.71322e+06	9.29755e+06	1.44307e+07	2.08469e+07	8.28096e+06	9.42089e+06
555neg	PE	1.47175e+06	5.79654e+06	1.68012e+06	2.40991e+06	3.29011e+06	1.62454e+06	2.31676e+06	1.6556e+06	2.56749e+06	3.94739e+06	2.48306e+06	2.38082e+06
557neg	PE	1.04647e+06	5.82171e+06	1.72621e+06	3.64822e+06	3.50061e+06	2.20089e+06	1.98375e+06	1.78088e+06	3.73266e+06	4.99859e+06	1.46343e+06	2.51229e+06
560pos	LPC	2.87312e+06	5.95969e+06	4.07205e+06	9.98685e+06	5.09879e+06	6.03833e+06	4.14346e+06	3.44603e+06	5.14442e+06	1.12446e+07	3.80881e+06	5.19989e+06
561neg	PE	6.21932e+06	9.84608e+06	3.33971e+06	6.58082e+06	8.30242e+06	3.21756e+06	4.6783e+06	4.04865e+06	5.63845e+06	2.34755e+07	7.77198e+06	4.07325e+06
563pos	LPC	363129	669088	388270	989521	493297	636464	375777	311987	668924	664074	639284	412128
564pos	LPC	5.62373e+06	8.28114e+06	7.17764e+06	1.76201e+07	1.1524e+07	7.64061e+06	9.67875e+06	3.761e+06	6.69619e+06	1.20389e+07	7.37914e+06	1.07878e+07
565neg	PE	902835	3.37607e+06	749562	1.48871e+06	2.73695e+06	824671	1.63758e+06	3.12989e+06	1.65992e+06	2.61035e+06	1.00762e+06	1.20817e+06
566pos	LPC	6.81204e+06	6.77224e+06	5.89965e+06	1.16975e+07	1.77053e+07	6.63084e+06	8.07589e+06	3.35296e+06	4.21441e+06	9.86827e+06	5.0462e+06	9.33042e+06
568pos	LPC	5.37824e+07	1.11228e+08	4.76823e+07	9.5815e+07	1.37182e+08	5.51784e+07	1.0697e+08	2.0962e+07	3.6843e+07	7.87714e+07	1.14687e+08	1.78002e+08
569neg	PE	3.7251e+06	1.59166e+07	3.4816e+06	8.04878e+06	1.13364e+07	3.91245e+06	7.15167e+06	4.68872e+06	7.47121e+06	9.8186e+06	4.94013e+06	6.20491e+06
570neg	PE	1.20907e+07	4.90588e+07	8.02346e+06	1.59343e+07	3.52681e+07	8.62521e+06	2.0194e+07	1.27567e+07	1.81925e+07	2.61872e+07	1.5717e+07	1.9775e+07
571neg	PE	7.64659e+06	3.25361e+07	9.98099e+06	2.54473e+07	2.07122e+07	1.20028e+07	1.00057e+07	9.37533e+06	1.66108e+07	2.48153e+07	8.98352e+06	8.59717e+06
571pos	LPC	6.86155e+07	9.26411e+07	4.36794e+07	7.29582e+07	1.55279e+08	4.00228e+07	5.32322e+07	1.90433e+07	3.06503e+07	3.92506e+07	5.96561e+07	6.87979e+07
572pos	LPC	3.42353e+08	5.2821e+08	2.81153e+08	4.27079e+08	9.13005e+08	2.28717e+08	3.64607e+08	1.16643e+08	1.53527e+08	2.52867e+08	2.94847e+08	4.39446e+08
576pos	LPC	669390	851277	721764	1.6383e+06	846906	884842	561479	749762	1.10213e+06	1.19189e+06	560192	472244
577neg	PE	3.91264e+06	1.56505e+07	5.98479e+06	1.36941e+07	1.24964e+07	6.3917e+06	8.4704e+06	8.37615e+06	1.22845e+07	1.806e+07	5.6013e+06	6.9051e+06
578neg	PE	2.80076e+06	1.0329e+07	9.72094e+06	2.44321e+07	1.04579e+07	1.08478e+07	5.01273e+06	1.47169e+07	2.82561e+07	4.28493e+07	3.35892e+06	5.01002e+06
580neg	PE	1.14262e+06	6.13763e+06	2.99804e+06	5.54404e+06	4.13882e+06	3.84245e+06	2.23737e+06	2.87308e+06	6.9223e+06	1.68889e+07	1.77226e+06	2.35455e+06
580pos	LPC	3.59985e+07	5.18302e+07	2.24278e+07	3.39546e+07	7.87133e+07	2.39805e+07	2.12982e+07	1.79428e+07	2.3869e+07	2.89159e+07	2.86105e+07	2.86226e+07
581pos	LPC	1.98687e+08	3.21293e+08	1.761e+08	2.23281e+08	4.88915e+08	1.58535e+08	1.60165e+08	1.08682e+08	1.4305e+08	2.00768e+08	1.65839e+08	2.16086e+08
584neg	PE	3.47802e+06	1.49955e+07	4.45038e+06	1.02852e+07	5.6387e+06	5.75825e+06	4.7501e+06	6.80382e+06	1.3794e+07	1.67317e+07	6.08015e+06	3.74493e+06
585pos	LPE	9.11281e+06	1.35875e+07	1.14721e+07	1.74987e+07	2.02647e+07	1.39722e+07	7.88397e+06	7.90018e+06	1.47837e+07	2.11576e+07	1.12906e+07	1.39037e+07
588neg	PE	3.1737e+06	1.13645e+07	1.68278e+06	3.69992e+06	6.44552e+06	1.43757e+06	3.79597e+06	1.88437e+06	3.66859e+06	3.81663e+06	2.64771e+06	3.53425e+06
588pos	LPE	857502	1.52161e+06	773785	1.35422e+06	3.50952e+06	909969	1.12471e+06	862008	1.13376e+06	2.57848e+06	1.05634e+06	1.7205e+06
589neg	PE	7.66841e+07	3.09095e+08	9.07407e+07	1.34456e+08	1.73035e+08	1.05451e+08	1.26109e+08	1.32994e+08	1.6347e+08	2.99355e+08	1.38881e+08	1.48515e+08
589pos	LPE	1.22953e+06	1.79716e+06	1.38129e+06	2.46963e+06	2.42529e+06	1.50567e+06	1.10268e+06	790134	2.1134e+06	2.54555e+06	1.23776e+06	1.39762e+06
591neg	PE	2.21493e+06	3.93604e+06	2.22483e+06	3.69095e+06	4.28011e+06	1.81509e+06	6.7128e+06	3.16969e+06	3.93931e+06	5.98166e+06	1.64634e+06	3.25216e+06
591pos	LPE	1.16421e+08	2.74809e+08	8.07298e+07	1.57981e+08	2.87811e+08	1.11799e+08	1.72697e+08	5.92996e+07	1.0988e+08	1.68422e+08	2.10641e+08	2.57582e+08
594pos	LPE	1.10251e+07	1.10567e+07	6.76394e+06	1.17594e+07	1.96787e+07	8.00078e+06	6.50431e+06	3.38785e+06	5.92766e+06	1.2118e+07	8.65394e+06	1.22071e+07
595pos	LPE	5.28339e+07	9.28915e+07	5.1532e+07	9.06817e+07	1.67603e+08	6.01015e+07	6.21664e+07	2.63443e+07	4.56306e+07	9.96991e+07	6.91023e+07	1.01403e+08
596neg	PE	6.83444e+06	2.25862e+07	6.81879e+06	1.08943e+07	1.35769e+07	6.74307e+06	9.20776e+06	1.15178e+07	1.53501e+07	2.1036e+07	7.98782e+06	8.62072e+06
596pos	LPE	723444	1.45131e+06	483330	921921	3.01422e+06	463726	943321	472369	648914	1.59865e+06	878709	1.5325e+06
597neg	PE	3.4686e+06	1.56956e+07	6.10774e+06	1.49008e+07	1.09446e+07	8.00565e+06	4.75415e+06	6.37625e+06	1.04247e+07	1.92184e+07	4.28638e+06	4.76569e+06
597pos	LPE	1.30752e+06	3.58627e+06	921103	1.81715e+06	3.41085e+06	1.34934e+06	2.16035e+06	634679	1.16258e+06	2.09791e+06	2.48613e+06	3.12318e+06
59neg	CL	1.63532e+08	4.90776e+08	2.31966e+08	3.98828e+08	3.89074e+08	2.65907e+08	2.52345e+08	3.62449e+08	4.52688e+08	6.22725e+08	2.21567e+08	2.74038e+08
59pos	Cer	1.77741e+06	1.63559e+06	754685	903731	1.2616e+06	701323	1.13988e+06	772137	1.05423e+06	1.06163e+06	1.09131e+06	1.39716e+06
5pos	AcCa	3.18828e+06	5.48204e+06	2.42808e+06	6.7981e+06	6.56713e+06	4.0612e+06	3.1536e+06	1.8508e+06	2.33392e+06	5.39833e+06	3.73512e+06	3.4822e+06
602pos	LPE	392295	969474	795449	1.43907e+06	1.87487e+06	1.02075e+06	529964	262026	294872	1.67749e+06	284136	657672
606pos	LPE	3.68942e+06	6.5692e+06	3.51584e+06	7.07724e+06	1.18337e+07	4.82108e+06	2.64492e+06	2.99393e+06	4.44651e+06	7.65937e+06	3.90939e+06	5.0409e+06
607pos	LPE	4.38455e+07	6.81825e+07	4.33348e+07	7.8502e+07	1.19402e+08	4.97587e+07	3.3031e+07	2.86258e+07	4.28072e+07	8.32247e+07	4.23285e+07	5.19739e+07
608pos	LPG	1.80257e+06	2.24202e+06	1.50126e+06	1.77167e+06	2.82888e+06	1.87092e+06	1.80795e+06	1.05146e+06	2.52787e+06	2.37619e+06	2.11473e+06	2.24406e+06
609pos	LPG	1.71744e+06	2.63721e+06	1.69745e+06	2.26355e+06	3.08187e+06	1.82686e+06	3.30579e+06	700957	1.21149e+06	2.14188e+06	2.57813e+06	3.39223e+06
610pos	LPI	4.68964e+06	3.68705e+06	3.60511e+06	3.19005e+06	3.24317e+06	5.07986e+06	2.02086e+06	8.81174e+06	1.27793e+07	7.88287e+06	2.7998e+06	2.02323e+06
611pos	LPI	4.04635e+07	4.2237e+07	2.29626e+07	2.44167e+07	3.96802e+07	3.47577e+07	2.3344e+07	4.27636e+07	4.13748e+07	4.28938e+07	4.02566e+07	2.91616e+07
612pos	LPI	1.6827e+06	1.66693e+06	2.09176e+06	2.88572e+06	2.10652e+06	2.97288e+06	1.20634e+06	3.00877e+06	3.45109e+06	3.95282e+06	1.71124e+06	1.36867e+06
613pos	LPI	1.22992e+07	1.54347e+07	1.00109e+07	1.2111e+07	1.57196e+07	1.11759e+07	1.13133e+07	1.19463e+07	1.19676e+07	1.36214e+07	1.18244e+07	1.19801e+07
614pos	LPI	3.09618e+06	3.67146e+06	1.36735e+06	2.44342e+06	3.41833e+06	2.25978e+06	2.01332e+06	3.47672e+06	3.24918e+06	3.09827e+06	2.9545e+06	1.9609e+06
617pos	LPS	1.10293e+07	1.21337e+07	1.09999e+07	8.81206e+06	1.45003e+07	1.45428e+07	5.76666e+06	1.1742e+07	1.46971e+07	2.13002e+07	8.6271e+06	7.83194e+06
618neg	PG	2.87225e+07	6.63937e+07	4.3528e+07	8.2771e+07	5.31298e+07	3.88333e+07	3.75823e+07	2.56356e+07	5.28088e+07	6.79858e+07	4.50433e+07	3.95467e+07
61pos	Cer	1.79119e+06	1.41774e+07	1.15041e+06	2.10505e+06	7.79731e+06	1.16044e+06	8.03545e+06	1.92498e+06	2.17577e+06	4.20314e+06	4.67807e+06	7.4146e+06
620neg	PG	9.57735e+06	1.90062e+07	8.08466e+06	1.79348e+07	2.13261e+07	1.08489e+07	7.1577e+06	1.08206e+07	2.33746e+07	2.22233e+07	7.50517e+06	6.24362e+06
623neg	PG	4.8139e+06	1.47312e+07	1.8201e+06	4.38066e+06	1.60226e+07	1.06941e+06	1.03586e+07	2.19634e+06	3.32391e+06	2.729e+06	8.02236e+06	1.06902e+07
624neg	PG	6.79652e+06	2.19155e+07	3.5749e+06	6.09712e+06	1.84719e+07	4.19849e+06	9.47121e+06	7.98795e+06	6.21244e+06	2.17131e+07	1.08313e+07	1.33179e+07
625neg	PG	4.24535e+06	1.19952e+07	2.10135e+06	4.77128e+06	1.46834e+07	1.62733e+06	6.65798e+06	2.48785e+06	3.52024e+06	3.67858e+06	6.63771e+06	6.95721e+06
626neg	PG	354550	1.91045e+06	307444	1.77527e+06	3.13249e+06	1.27027e+06	359088	565187	1.43466e+06	2.47838e+06	691082	316959
634neg	PG	920260	2.58894e+06	449826	1.13407e+06	3.1172e+06	564487	1.41191e+06	616431	651791	1.07863e+06	1.16538e+06	1.50022e+06
643neg	PG	765014	3.1604e+06	647503	2.19733e+06	2.62308e+06	873998	1.93139e+06	910882	1.08312e+06	2.71009e+06	1.50367e+06	2.39062e+06
647neg	PG	545860	2.99366e+06	566883	1.60826e+06	2.72885e+06	606279	1.36838e+06	541570	773537	2.64967e+06	1.14946e+06	1.64773e+06
648neg	PG	918654	4.57808e+06	5.77417e+06	1.40796e+07	3.39891e+06	6.53042e+06	3.47836e+06	4.96759e+06	4.4295e+06	2.79221e+07	3.44749e+06	4.68311e+06
654neg	PI	4.89886e+06	6.95333e+06	3.3878e+06	3.91806e+06	4.44371e+06	4.02089e+06	5.48292e+06	4.78055e+06	9.57706e+06	1.00284e+07	6.77797e+06	4.9047e+06
654pos	MG	9.56093e+06	1.35948e+07	1.16018e+07	1.24628e+07	1.22051e+07	7.91033e+06	1.58032e+07	1.33933e+07	1.32575e+07	1.14397e+07	1.22196e+07	1.04325e+07
655neg	PI	3.97094e+07	4.74936e+07	5.73038e+07	3.76511e+07	3.543e+07	5.13484e+07	2.75582e+07	6.26183e+07	8.91689e+07	1.09419e+08	4.17214e+07	2.73722e+07
656neg	PI	1.49619e+07	1.81751e+07	2.02066e+07	2.89621e+07	1.46504e+07	1.65517e+07	1.27626e+07	2.93651e+07	5.05775e+07	3.14861e+07	1.7084e+07	9.87798e+06
665neg	PI	7.21021e+07	1.22011e+08	9.36392e+07	8.98141e+07	1.00643e+08	7.31497e+07	1.23297e+08	1.08126e+08	1.55179e+08	1.5709e+08	1.61958e+08	1.05331e+08
667neg	PI	4.09895e+06	5.82584e+06	7.65543e+06	1.099e+07	5.99535e+06	5.71467e+06	7.26076e+06	6.82988e+06	1.02861e+07	1.18873e+07	7.0998e+06	5.6957e+06
668neg	PI	1.16733e+09	1.56928e+09	9.07667e+08	8.92783e+08	1.23358e+09	7.25294e+08	1.00767e+09	9.60594e+08	1.0237e+09	1.15228e+09	1.26198e+09	1.03854e+09
676neg	PI	5.90047e+07	9.58892e+07	8.2811e+07	1.36536e+08	9.25005e+07	6.37823e+07	7.18734e+07	8.57062e+07	1.23231e+08	1.54729e+08	6.92955e+07	7.28709e+07
678neg	PI	1.58527e+06	2.12596e+06	1.87715e+06	3.4772e+06	1.61855e+06	2.14505e+06	827514	3.50795e+06	3.28047e+06	3.22683e+06	1.07145e+06	994431
679neg	PI	8.49142e+06	1.31707e+07	8.44308e+06	1.06721e+07	9.94097e+06	8.94821e+06	4.94159e+06	2.51388e+07	3.97505e+07	2.68354e+07	6.25009e+06	4.47787e+06
67neg	CL	1.05072e+06	2.60893e+06	1.20403e+06	2.33059e+06	2.33528e+06	1.50438e+06	1.79433e+06	1.2873e+06	1.61216e+06	2.46421e+06	1.8391e+06	1.51422e+06
688neg	PI	5.43465e+06	1.12049e+07	5.41126e+06	5.77575e+06	9.88592e+06	3.77743e+06	9.83148e+06	5.97573e+06	8.59895e+06	8.63756e+06	7.77536e+06	8.72656e+06
68neg	CL	1.67158e+06	5.63802e+06	1.54893e+06	3.02156e+06	2.55501e+06	2.68529e+06	1.68114e+06	2.57711e+06	4.4411e+06	5.33319e+06	2.4066e+06	1.43579e+06
68pos	Cer	1.12525e+06	5.58955e+06	1.16358e+06	1.60328e+06	1.97424e+06	1.44497e+06	2.17395e+06	1.34465e+06	2.14035e+06	2.39436e+06	2.50166e+06	2.07648e+06
692neg	PI	1.36322e+07	1.8454e+07	1.86056e+07	1.23073e+07	1.48753e+07	1.54004e+07	9.84039e+06	3.31638e+07	4.30878e+07	4.0451e+07	1.26091e+07	9.63492e+06
696neg	PIP	1.65313e+06	2.3816e+06	1.3402e+06	1.55363e+06	2.0826e+06	1.43815e+06	1.51076e+06	1.2735e+06	1.39599e+06	1.9928e+06	1.61443e+06	1.45432e+06
697neg	PIP	2.98572e+06	8.76135e+06	2.00177e+06	1.5801e+06	7.34702e+06	2.60996e+06	5.00289e+06	1.07427e+06	2.21774e+06	7.25084e+06	5.46713e+06	9.07106e+06
69pos	Cer	1.67408e+07	1.0658e+08	1.47697e+07	2.77149e+07	3.74072e+07	1.54636e+07	3.73826e+07	2.5864e+07	4.01375e+07	4.40093e+07	3.51711e+07	3.42638e+07
701neg	PIP	344879	1.44707e+06	584768	499651	881196	405081	323493	241501	1.09474e+06	2.32176e+06	511811	900533
702neg	PIP	1.90654e+06	5.9438e+06	1.27543e+06	1.07186e+06	3.14362e+06	739502	3.02633e+06	873915	1.70511e+06	3.6389e+06	2.92039e+06	3.5994e+06
703neg	PIP	6.08592e+06	1.7224e+07	3.30424e+06	3.45213e+06	1.03582e+07	2.82388e+06	5.32869e+06	3.1418e+06	6.38414e+06	1.41683e+07	8.13518e+06	7.76701e+06
705neg	PIP2	9.36935e+06	9.8382e+06	7.995e+06	1.04896e+07	7.79584e+06	6.62165e+06	5.53052e+06	1.10889e+07	1.3887e+07	1.17065e+07	5.83873e+06	4.5377e+06
709neg	PIP2	3.77144e+06	4.9898e+06	5.14017e+06	5.963e+06	4.55012e+06	3.35506e+06	4.48953e+06	4.5296e+06	4.8533e+06	5.69529e+06	4.25867e+06	4.00973e+06
70neg	CL	9.08301e+06	4.5942e+07	1.38438e+07	2.43903e+07	2.79311e+07	1.50421e+07	2.30891e+07	1.42346e+07	2.37774e+07	3.72796e+07	2.60707e+07	2.39901e+07
70pos	Cer	1.42261e+06	9.47343e+06	1.34434e+06	2.70696e+06	4.19031e+06	1.20892e+06	3.77483e+06	2.47276e+06	4.45016e+06	3.41426e+06	3.41249e+06	2.86356e+06
710neg	PIP2	522308	749948	460056	688565	619782	564448	323132	1.68889e+06	2.44525e+06	1.63124e+06	347925	231652
712neg	PS	904011	501986	582300	685329	1.25808e+06	376341	969949	564258	555377	782695	871885	413821
713neg	PS	3.52045e+06	2.0644e+06	1.9153e+06	2.14965e+06	1.89992e+06	1.24875e+06	1.73371e+06	1.59297e+06	1.67159e+06	2.1755e+06	1.60506e+06	1.53536e+06
717neg	PS	7.24748e+06	8.90382e+06	9.06777e+06	8.72794e+06	8.31254e+06	5.10819e+06	5.29308e+06	1.38751e+07	1.08914e+07	1.25495e+07	5.03105e+06	5.01605e+06
718neg	PS	5.83331e+06	9.39068e+06	7.90361e+06	9.16494e+06	6.18413e+06	7.07763e+06	3.66767e+06	7.71308e+06	1.18349e+07	2.20108e+07	4.63325e+06	3.66991e+06
719neg	PS	2.2535e+07	3.49512e+07	2.38302e+07	3.77406e+07	3.60556e+07	1.72912e+07	2.36118e+07	1.98864e+07	3.7898e+07	3.89327e+07	2.12317e+07	1.82765e+07
71neg	CL	1.47529e+06	3.85857e+06	1.83991e+06	3.14541e+06	2.44899e+06	1.58398e+06	1.73704e+06	1.51473e+06	2.98304e+06	5.79536e+06	1.55016e+06	1.79915e+06
723neg	PS	4.27116e+06	1.17007e+07	5.43047e+06	6.71507e+06	5.4038e+06	6.01411e+06	5.71903e+06	4.8171e+06	9.4575e+06	1.3335e+07	7.43516e+06	5.83552e+06
724neg	PS	1.12298e+08	1.98456e+08	8.37214e+07	1.04641e+08	1.23224e+08	6.2369e+07	1.29276e+08	7.48536e+07	1.00381e+08	1.24021e+08	1.39488e+08	1.20982e+08
728neg	PS	3.96643e+06	5.62953e+06	4.94185e+06	9.15323e+06	4.23843e+06	3.84088e+06	4.63469e+06	3.51531e+06	7.43888e+06	8.3575e+06	3.46233e+06	4.98142e+06
729neg	PS	4.24967e+06	4.14753e+06	3.44417e+06	3.65823e+06	3.50159e+06	3.46918e+06	4.52731e+06	3.69712e+06	3.95962e+06	3.89318e+06	3.7214e+06	3.03249e+06
72pos	Cer	3.51327e+06	1.87882e+07	4.76393e+06	6.48305e+06	1.0007e+07	4.50889e+06	7.3705e+06	7.83328e+06	1.12425e+07	2.42264e+07	6.12728e+06	9.27057e+06
730neg	PS	2.0969e+07	3.26773e+07	2.31336e+07	2.93282e+07	2.17685e+07	2.0471e+07	1.13318e+07	2.97236e+07	5.06446e+07	5.44256e+07	1.76127e+07	1.23121e+07
733neg	PS	5.3831e+06	1.02192e+07	3.63223e+06	4.68143e+06	5.45222e+06	3.38816e+06	5.63532e+06	3.7562e+06	5.12965e+06	6.69334e+06	5.08605e+06	4.53187e+06
737neg	PS	6.00183e+07	1.2281e+08	6.86565e+07	7.72567e+07	5.45385e+07	6.24583e+07	4.43665e+07	8.50639e+07	1.29225e+08	1.58308e+08	7.21952e+07	4.90032e+07
740neg	PS	7.08559e+07	1.12785e+08	7.19747e+07	8.63205e+07	8.95843e+07	6.18002e+07	9.31943e+07	7.45068e+07	8.40986e+07	8.70159e+07	8.25153e+07	7.68551e+07
743neg	PS	849810	2.75381e+06	1.41744e+06	2.61743e+06	1.98846e+06	1.27286e+06	1.80268e+06	1.70788e+06	2.28727e+06	3.0189e+06	944969	1.37127e+06
748neg	SM	7.12121e+07	1.07439e+08	5.38302e+07	1.04423e+08	1.12744e+08	5.15551e+07	8.26037e+07	5.7448e+07	6.36089e+07	9.60688e+07	6.33872e+07	7.65928e+07
74neg	CL	3.75907e+06	1.63775e+07	7.0561e+06	1.56083e+07	1.42331e+07	7.39327e+06	1.02756e+07	5.71187e+06	1.00589e+07	1.80907e+07	8.51974e+06	9.26563e+06
754neg	SM	1.39168e+07	4.5446e+07	6.23712e+06	1.16039e+07	3.51399e+07	6.54847e+06	2.11667e+07	8.20514e+06	1.07472e+07	1.1041e+07	1.8871e+07	2.03754e+07
755neg	SM	6.15664e+06	2.12853e+07	2.78104e+06	4.74107e+06	1.34425e+07	3.28404e+06	5.91264e+06	4.14925e+06	6.93311e+06	7.30729e+06	6.5807e+06	5.37904e+06
756neg	SM	817534	3.13388e+06	637736	1.41743e+06	1.97704e+06	782980	1.51474e+06	858753	1.2692e+06	1.50081e+06	1.47239e+06	1.41428e+06
757neg	SM	8.93108e+07	2.58445e+08	5.66603e+07	1.20384e+08	1.58423e+08	6.95638e+07	1.07266e+08	8.22379e+07	1.19091e+08	1.08779e+08	1.21003e+08	8.97766e+07
75neg	CL	4.35562e+08	1.4389e+09	4.38195e+08	7.96739e+08	9.92819e+08	4.51428e+08	7.98494e+08	4.80243e+08	7.03768e+08	9.9157e+08	7.0957e+08	7.09657e+08
760neg	SM	3.45837e+06	1.22635e+07	5.8784e+06	1.54629e+07	1.20996e+07	5.83465e+06	7.75562e+06	4.12335e+06	7.91217e+06	1.27747e+07	6.08733e+06	8.42407e+06
762neg	SM	1.24495e+07	5.03209e+07	1.20514e+07	2.01513e+07	4.21335e+07	1.51631e+07	1.70829e+07	1.75531e+07	3.27614e+07	5.33476e+07	1.63423e+07	2.09854e+07
763neg	SM	2.0473e+06	7.32806e+06	2.54258e+06	5.30202e+06	7.73551e+06	3.2496e+06	2.78188e+06	2.29262e+06	4.40537e+06	1.00234e+07	2.45109e+06	3.01821e+06
767neg	SM	2.96166e+07	9.73266e+07	5.26499e+07	1.24588e+08	1.01067e+08	6.32768e+07	5.42811e+07	5.61503e+07	7.76934e+07	1.76381e+08	4.16978e+07	5.89421e+07
768neg	SM	3.60458e+06	1.01419e+07	5.65118e+06	1.45592e+07	1.21663e+07	6.9655e+06	5.43238e+06	6.71277e+06	8.06472e+06	1.78886e+07	4.23535e+06	5.54787e+06
769pos	MGDG	4.69549e+06	2.37981e+07	7.2667e+06	1.75077e+07	1.61747e+07	1.16392e+07	8.72505e+06	1.11548e+07	1.76652e+07	3.54593e+07	8.97594e+06	8.95256e+06
770neg	SM	144834	705933	212795	480632	772038	304739	214710	353337	478804	1.506e+06	191659	212125
771pos	MGDG	5.30811e+08	2.84868e+09	5.58285e+08	1.12911e+09	1.6308e+09	7.01613e+08	1.24257e+09	6.40573e+08	1.00055e+09	1.48376e+09	1.05878e+09	1.07688e+09
775pos	MGDG	6.12701e+06	2.51692e+07	9.47856e+06	1.87799e+07	1.7978e+07	1.19397e+07	1.32977e+07	1.7625e+07	2.18558e+07	3.4718e+07	1.01273e+07	1.10208e+07
776neg	SM	378940	1.51534e+06	248465	615520	1.3801e+06	387592	485281	530185	674825	1.2099e+06	498384	529755
777pos	MGDG	3.8224e+06	1.58907e+07	5.01992e+06	1.17281e+07	6.70964e+06	6.69352e+06	5.2585e+06	7.32694e+06	1.49967e+07	1.88417e+07	7.44312e+06	4.60626e+06
781pos	MGDG	571719	3.02089e+06	671449	1.04301e+06	1.8615e+06	887856	969678	1.54369e+06	1.97314e+06	3.24269e+06	1.12283e+06	1.27214e+06
785pos	MGDG	2.11834e+06	9.67301e+06	638229	1.00544e+06	1.6003e+06	1.61944e+06	6.29209e+06	5.23615e+06	898158	3.55715e+06	8.40839e+06	7.79389e+06
786pos	MGDG	186811	2.00669e+06	350740	83267.6	541858	604681	5.42885e+06	645271	1.37757e+06	3.51808e+06	3.64158e+06	4.26819e+06
788neg	SQDG	7.79872e+06	1.35927e+07	9.82857e+06	1.47849e+07	1.02225e+07	1.06031e+07	5.95289e+06	1.69034e+07	2.06594e+07	2.9134e+07	7.4031e+06	5.9398e+06
789pos	PC	9.71089e+06	1.14293e+07	1.82027e+07	2.44523e+07	2.06365e+07	1.51985e+07	9.63897e+06	7.91561e+06	1.66019e+07	1.78977e+07	9.22508e+06	1.16189e+07
78pos	Cer	8.06575e+06	3.67266e+07	1.56214e+07	2.29545e+07	1.80975e+07	1.34535e+07	1.48373e+07	2.30595e+07	3.59881e+07	5.39385e+07	1.33107e+07	1.57682e+07
792pos	PC	9.79229e+07	9.67004e+07	1.23794e+08	1.44155e+08	1.86612e+08	9.45604e+07	4.59542e+07	3.6452e+07	6.62136e+07	8.72368e+07	6.7528e+07	5.84119e+07
793neg	SQDG	5.93761e+06	1.12051e+07	6.63337e+06	8.38609e+06	7.94497e+06	7.58774e+06	5.60065e+06	1.30678e+07	1.65431e+07	3.13737e+07	6.68611e+06	5.41687e+06
797neg	SQDG	283930	1.14258e+06	462873	1.08398e+06	887836	489613	593758	346700	431051	1.50403e+06	493155	627109
798pos	PC	1.45848e+06	2.10236e+06	2.49541e+06	2.98665e+06	4.22181e+06	2.52234e+06	1.51148e+06	912351	1.46662e+06	4.03505e+06	1.38553e+06	2.82338e+06
799pos	PC	5.61328e+06	7.65866e+06	5.31328e+06	1.10961e+07	5.57475e+06	6.51122e+06	5.91872e+06	4.72435e+06	8.24677e+06	7.239e+06	6.79639e+06	4.60537e+06
803pos	PC	4.74163e+07	6.08785e+07	4.65609e+07	7.35324e+07	1.35569e+08	3.93437e+07	7.0629e+07	2.5528e+07	3.89472e+07	4.021e+07	6.9618e+07	6.59719e+07
807neg	ST	5.98536e+07	1.95721e+08	6.25339e+07	1.6701e+08	2.02668e+08	7.52214e+07	1.23874e+08	5.97658e+07	8.12823e+07	1.36701e+08	8.68805e+07	1.24242e+08
80pos	Cer	7.5776e+06	4.20894e+07	1.86139e+07	3.56956e+07	2.77374e+07	1.60407e+07	2.43092e+07	2.40145e+07	3.49568e+07	9.29672e+07	1.63279e+07	2.63041e+07
811neg	ST	508150	1.56587e+06	821763	2.01535e+06	1.16448e+06	1.29044e+06	784317	1.2966e+06	2.00459e+06	4.15043e+06	704751	732454
814pos	PC	1.15745e+07	3.99561e+07	1.7255e+07	5.19086e+07	4.60211e+07	1.93002e+07	1.88203e+07	2.50336e+07	4.38667e+07	8.55807e+07	1.43311e+07	1.84365e+07
815pos	PC	568184	1.21179e+06	1.29016e+06	3.08582e+06	1.55313e+06	1.08581e+06	815568	1.68564e+06	4.68437e+06	5.26324e+06	477357	808854
818pos	PC	286453	617012	1.01266e+06	3.30494e+06	1.1284e+06	1.45957e+06	229139	1.64952e+06	4.10691e+06	3.07349e+06	263337	337742
821pos	PC	2.01459e+08	7.24837e+08	2.59635e+08	6.89148e+08	9.21477e+08	3.15703e+08	3.87407e+08	3.71239e+08	5.42853e+08	9.46884e+08	2.89251e+08	3.68382e+08
822pos	PC	1.11205e+06	6.74792e+06	1.57819e+06	4.20427e+06	6.50901e+06	1.93266e+06	3.00283e+06	2.39439e+06	3.29526e+07	6.39596e+06	2.19876e+06	2.92587e+06
824pos	PC	6.35499e+06	2.39855e+07	9.97027e+06	2.67103e+07	2.1147e+07	1.11279e+07	1.12133e+07	1.38511e+07	1.67446e+07	3.06162e+07	8.257e+06	8.43578e+06
828pos	PC	1.94864e+08	4.70441e+08	3.95973e+08	9.42573e+08	4.81943e+08	3.86035e+08	2.57902e+08	5.71743e+08	1.27712e+09	1.01214e+09	2.36149e+08	2.37453e+08
82pos	Cer	963156	5.88044e+06	2.58511e+06	5.67666e+06	4.79536e+06	2.33271e+06	3.4807e+06	3.5596e+06	4.87996e+06	1.21504e+07	2.34368e+06	3.44678e+06
831pos	PC	1.7349e+06	7.96199e+06	1.97503e+06	5.28208e+06	7.55754e+06	2.34655e+06	2.80206e+06	3.41131e+06	5.1846e+06	6.61656e+06	2.29283e+06	2.91366e+06
833pos	PC	1.23362e+07	3.46123e+07	2.68396e+07	9.52416e+07	4.63181e+07	3.08424e+07	1.59729e+07	3.03534e+07	5.59528e+07	1.07898e+08	1.34297e+07	1.38954e+07
834pos	PC	599690	1.86413e+06	533932	2.01424e+06	1.21504e+06	978687	1.19297e+06	754802	1.47028e+06	2.01443e+06	561813	2.6683e+06
83pos	Cer	2.33813e+06	1.43074e+07	2.01389e+06	4.31172e+06	7.30362e+06	1.99389e+06	5.46182e+06	3.68512e+06	6.70733e+06	9.79376e+06	5.75758e+06	4.9708e+06
840pos	PC	1.82445e+07	6.42527e+07	3.45621e+07	1.15008e+08	7.13826e+07	5.05762e+07	2.665e+07	4.73099e+07	9.89634e+07	1.05245e+08	2.30635e+07	2.35035e+07
843pos	PC	1.10216e+07	3.39578e+07	2.78778e+07	8.20138e+07	3.45874e+07	4.19399e+07	1.05385e+07	3.68385e+07	4.85208e+07	7.27764e+07	1.07156e+07	1.03133e+07
845pos	PC	3.27087e+07	1.23468e+08	2.70078e+07	6.02182e+07	1.20167e+08	2.99171e+07	6.57922e+07	3.9958e+07	5.25978e+07	9.50691e+07	4.65198e+07	6.55584e+07
859pos	PC	3.30295e+09	9.21941e+09	3.52965e+09	7.75672e+09	1.00129e+10	4.1609e+09	4.39078e+09	4.27552e+09	6.32723e+09	7.60735e+09	4.43424e+09	4.78433e+09
85neg	CL	1.03146e+08	4.31262e+08	1.34412e+08	2.90146e+08	3.67247e+08	1.38035e+08	2.09929e+08	1.28139e+08	1.93726e+08	3.52129e+08	1.65184e+08	2.22188e+08
860pos	PC	8.0842e+06	4.61734e+07	8.92978e+06	3.14731e+07	3.9789e+07	1.22258e+07	1.62853e+07	1.15414e+07	9.36139e+06	2.86312e+07	1.60353e+07	1.6443e+07
86neg	CL	2.18039e+07	7.94578e+07	2.86943e+07	5.67685e+07	6.50842e+07	2.93587e+07	2.82799e+07	2.9971e+07	5.74687e+07	7.82482e+07	2.27307e+07	2.86974e+07
86pos	Cer	1.11826e+07	5.60241e+07	2.69496e+07	5.39365e+07	4.17882e+07	2.579e+07	3.38759e+07	3.54409e+07	5.12297e+07	1.2399e+08	2.52814e+07	4.01189e+07
882pos	PC	4.84116e+09	1.4024e+10	7.17014e+09	1.55386e+10	1.30807e+10	8.68794e+09	6.57753e+09	7.58521e+09	9.89305e+09	1.56568e+10	6.18571e+09	5.60554e+09
885pos	PC	3.34539e+06	2.08175e+07	5.08383e+06	2.00736e+07	1.66136e+07	6.58146e+06	7.79538e+06	1.59924e+07	1.8445e+07	1.99175e+07	7.19647e+06	5.16771e+06
897pos	PC	6.46866e+06	2.27265e+07	2.49568e+07	1.12452e+08	4.0996e+07	3.96989e+07	1.22902e+07	2.44178e+07	4.4971e+07	8.41919e+07	1.26157e+07	1.38972e+07
898pos	PC	5.52785e+07	1.79994e+08	2.04422e+08	6.56215e+08	2.36691e+08	2.38038e+08	1.10205e+08	1.98685e+08	2.756e+08	5.007e+08	7.89686e+07	5.978e+07
899pos	PC	6.59915e+06	2.59212e+07	6.92876e+06	4.04861e+07	2.95628e+07	1.25449e+07	9.62732e+06	1.48084e+07	3.93137e+07	4.23687e+07	1.04796e+07	1.0813e+07
8pos	CL	542468	3.73557e+06	1.52739e+06	1.60394e+06	1.17052e+06	748496	1.76671e+06	1.36557e+06	2.67636e+06	6.8642e+06	1.32571e+06	2.2109e+06
900pos	PC	6.01025e+07	2.25726e+08	5.62011e+07	2.44671e+08	1.89637e+08	8.20308e+07	8.88619e+07	1.24658e+08	2.51525e+08	2.52531e+08	7.19062e+07	7.16585e+07
907pos	PC	1.27148e+06	3.61229e+06	3.04552e+06	1.44702e+07	4.54921e+06	4.04774e+06	4.60463e+06	6.26836e+06	8.60402e+06	1.08069e+07	1.63233e+06	3.37289e+06
908pos	PC	570204	2.26723e+06	677969	2.70677e+06	3.88189e+06	1.24286e+06	877376	920499	2.26575e+06	4.56057e+06	1.05386e+06	1.09687e+06
913pos	PC	1.46929e+06	4.03724e+06	3.83381e+06	1.40888e+07	7.3639e+06	4.42199e+06	1.85023e+06	3.77819e+06	8.85906e+06	1.56558e+07	2.06401e+06	2.29116e+06
920pos	PC	3.46958e+07	1.65804e+08	3.90997e+07	1.58132e+08	9.57449e+07	6.78348e+07	4.09327e+07	5.88969e+07	7.92462e+07	1.55801e+08	3.8432e+07	3.5023e+07
921pos	PC	2.10604e+06	4.90848e+06	3.28796e+06	4.37014e+06	5.99785e+06	4.66015e+06	3.48582e+06	3.75112e+06	5.6622e+06	5.07605e+06	2.92768e+06	2.92399e+06
923pos	PC	706194	632734	248472	395039	525370	466759	361348	562799	611530	1.34561e+06	303007	342103
925pos	PC	1.06442e+07	3.32577e+07	3.29547e+07	9.18738e+07	4.58319e+07	4.58845e+07	1.55251e+07	1.90931e+07	4.49973e+07	5.6576e+07	1.17536e+07	1.52031e+07
929pos	PC	4.1296e+06	1.84496e+07	6.96607e+06	2.2637e+07	1.89918e+07	1.14302e+07	8.17614e+06	1.0609e+07	1.46913e+07	2.50087e+07	5.69018e+06	6.45987e+06
936pos	PC	5.59421e+06	1.13623e+07	6.02609e+06	1.16625e+07	1.14561e+07	9.72007e+06	6.76916e+06	6.43767e+06	8.4644e+06	1.19832e+07	8.63635e+06	9.28923e+06
937pos	PC	6.92477e+06	3.24672e+07	1.87871e+07	2.47583e+07	2.4649e+07	1.06549e+07	582552	8.73549e+06	1.34981e+07	2.37096e+07	8.38339e+06	682657
941pos	PC	5.02308e+07	1.92785e+08	5.55615e+07	1.51657e+08	2.0818e+08	7.72562e+07	1.00352e+08	6.07054e+07	9.92017e+07	1.89621e+08	1.14776e+08	1.39585e+08
942pos	PC	3.28734e+08	1.06132e+09	3.49976e+08	7.04646e+08	8.90865e+08	3.74504e+08	6.05886e+08	3.78287e+08	4.61834e+08	7.83488e+08	5.08499e+08	5.82324e+08
956pos	PC	1.5801e+09	6.69931e+09	1.76896e+09	4.96367e+09	5.02885e+09	2.42322e+09	3.35756e+09	2.05069e+09	3.02564e+09	4.9819e+09	2.86122e+09	2.60076e+09
95neg	CL	1.72756e+06	8.8595e+06	2.41706e+06	4.4196e+06	5.34334e+06	3.75738e+06	2.74835e+06	5.58726e+06	6.38392e+06	1.42506e+07	2.93213e+06	3.35381e+06
968pos	PC	749766	1.25635e+06	984580	2.24879e+06	957881	952156	821309	1.40168e+06	801232	920998	983776	1.06387e+06
96pos	Cer	6.42186e+06	4.05331e+07	5.484e+06	1.12146e+07	1.54402e+07	6.29319e+06	1.42055e+07	1.00802e+07	1.61953e+07	1.87974e+07	1.44244e+07	1.47089e+07
970pos	PC	1.24097e+06	2.95607e+06	1.84458e+06	3.08259e+06	3.06054e+06	1.97432e+06	1.57605e+06	3.95243e+06	6.12791e+06	7.88616e+06	1.37013e+06	1.6205e+06
971pos	PC	6.68032e+07	1.84069e+08	1.27533e+08	2.24817e+08	1.84493e+08	1.57487e+08	1.18501e+08	1.13248e+08	1.37705e+08	1.92642e+08	1.16732e+08	1.28635e+08
972pos	PC	4.12723e+08	1.75622e+09	9.18284e+08	2.60463e+09	1.83791e+09	9.6848e+08	8.23136e+08	6.53702e+08	9.58403e+08	4.08586e+09	6.14329e+08	7.14886e+08
973pos	PC	6.04791e+07	2.4188e+08	6.34263e+07	2.45502e+08	3.01701e+08	8.75656e+07	2.11292e+08	3.24867e+07	2.02537e+08	2.21697e+08	1.35969e+08	1.37792e+08
976pos	PC	4.65816e+06	2.13745e+07	4.14344e+06	1.27443e+07	2.74992e+07	6.51656e+06	1.01719e+07	8.1743e+06	1.03695e+07	2.31533e+07	9.29755e+06	1.48463e+07
989pos	PC	8.9241e+07	2.78601e+08	1.72365e+08	4.55505e+08	3.07318e+08	2.14468e+08	1.26063e+08	1.65725e+08	2.28053e+08	4.38423e+08	1.16685e+08	8.52352e+07
98neg	CL	1.56444e+06	4.15448e+06	1.12253e+06	1.35527e+06	1.81395e+06	596485	2.69346e+06	1.29155e+06	2.10231e+06	3.21697e+06	1.63204e+06	1.95714e+06
990pos	PC	8.51583e+07	1.05703e+08	1.4793e+08	1.34691e+08	1.17603e+08	2.11696e+08	1.47874e+08	9.05915e+07	1.11836e+08	8.74286e+07	1.00534e+08	1.24036e+08
994pos	PC	5.08182e+09	1.72372e+10	4.37156e+09	1.04467e+10	1.47518e+10	5.30083e+09	9.94703e+09	5.80578e+09	7.28125e+09	1.11247e+10	7.75619e+09	9.04231e+09
997pos	PC	2.47426e+06	1.30705e+07	4.74793e+06	1.04216e+07	1.23035e+07	6.79008e+06	6.55077e+06	4.81961e+06	1.45092e+07	9.69493e+07	5.19561e+06	6.98419e+06
99neg	CL	3.16155e+06	5.09992e+06	1.68369e+06	2.04213e+06	2.40494e+06	1.18417e+06	2.55442e+06	2.58992e+06	3.35877e+06	4.58448e+06	3.01759e+06	2.22012e+06
9neg	CL	946508	1.45224e+06	1.5179e+06	1.11759e+06	1.50207e+06	1.87755e+06	1.52604e+06	2.38874e+06	1.41158e+06	1.49226e+06	1.61593e+06	1.57688e+06
9pos	CL	562160	3.84608e+06	1.32677e+06	1.24727e+06	1.03961e+06	610071	1.06106e+06	1.32543e+06	2.97658e+06	7.89384e+06	803892	1.10027e+06
