# Supplementary material for: Lipopolysaccharide binding protein resists hepatic oxidative stress by regulating lipid droplet homeostasis
Source: Nat Commun. 2024 Apr 13;15:3213. doi: 10.1038/s41467-024-47553-5 (PMC11016120; doi:10.1038/s41467-024-47553-5)
Supplement: Supplementary file 6 — Supplementary Data 3 [file 41467_2024_47553_MOESM6_ESM.xlsx]

## Sheet: Sheet1
Joint analysis of liver transcriptome and proteome data from WT and LBPKI/KI mice after 16 weeks of HFD
3rd part					7th part
mrna_id	pep_id	mrna_log2fc	pep_log2fc		mrna_id	pep_id	mrna_log2fc	pep_log2fc
Prg4	Prg4	0.642811	0.43189		Mmab	Mmab	-0.976446	-0.413115
Tmem120a	Tmem120a	0.311736	0.323082		Rbmx	Rbmx	-0.635838	-0.349235
Plin4	Plin4	1.65088	0.83996		Vipas39	Vipas39	-0.277962	-0.364013
Scp2	Scp2	0.524288	0.340277		Keg1	Keg1	-0.370288	-0.323733
Tubb6	Tubb6	0.499782	0.267835		Afmid	Afmid	-0.548002	-0.360305
Acaa1b	Acaa1b	0.573306	0.650765		Selenbp2	Selenbp2	-3.38938	-0.891643
Stmn1	Stmn1	0.574494	0.334568		Rps27l	Rps27l	-0.377701	-0.28279
Wipf3	Wipf3	0.533948	0.582074		Pnkd	Pnkd	-0.433552	-0.340075
Pros1	Pros1	0.796697	0.414677		Pmvk	Pmvk	-1.00393	-0.281036
Rab30	Rab30	1.03085	0.465713		Rdh11	Rdh11	-0.954228	-0.304006
Tubb2a	Tubb2a	2.19233	0.335712		Sec14l4	Sec14l4	-0.585085	-0.277534
Sumf1	Sumf1	0.821878	0.303342		Sult1d1	Sult1d1	-0.464169	-0.378944
Plin3	Plin3	0.312643	0.267835		Slco2a1	Slco2a1	-1.17296	-0.360305
Vnn1	Vnn1	1.22201	0.511974		Ptms	Ptms	-0.700317	-0.413115
H3c1	H3c1	3.5925	0.84318		Pemt	Pemt	-0.544991	-0.281036
Gstm3	Gstm3	1.59283	1.05728		Serpinb1a	Serpinb1a	-0.986611	-0.364013
P4hb	P4hb	0.327739	0.389567		Mvk	Mvk	-1.56708	-0.556393
Mttp	Mttp	1.15506	0.289244		Hmgcr	Hmgcr	-1.71235	-0.564905
Chchd6	Chchd6	0.374054	0.432959		Nob1	Nob1	-0.375697	-0.311148
Pex11a	Pex11a	0.511679	0.299831		Parp14	Parp14	-0.264383	-0.42082
Tfrc	Tfrc	0.382348	0.297485		Trio	Trio	-0.37488	-0.295128
Ubqln2	Ubqln2	0.373716	0.557778		Slco1a1	Slco1a1	-0.334709	-0.678072
Luzp1	Luzp1	0.534106	0.290424		Ttc39c	Ttc39c	-0.786976	-0.330973
Plin2	Plin2	0.487528	1.78534		Tmem176a	Tmem176a	-0.445863	-0.314733
Tlcd4	Tlcd4	0.454907	0.334568		Nsdhl	Nsdhl	-1.88395	-0.971431
Tpd52	Tpd52	0.313416	0.343692		Nags	Nags	-0.735476	-0.277534
Srxn1	Srxn1	0.928693	0.387363		Timm21	Timm21	-0.278968	-0.302226
S100a10	S100a10	0.317362	0.724214		Rprd1a	Rprd1a	-0.39863	-0.471929
Ppl	Ppl	0.534243	0.475085		Agxt	Agxt	-1.1216	-0.37707
Fabp3	Fabp3	0.498143	1.28983		Ssr4	Ssr4	-0.386672	-0.388355
Cd36	Cd36	2.012	0.645241		Abcb10	Abcb10	-0.27203	-0.362158
Acot4	Acot4	0.319735	0.362891		Hsd3b5	Hsd3b5	-2.30492	-1.40736
Cbr3	Cbr3	1.09963	0.291604		Cyp4a12b	Cyp4a12b	-1.19771	-0.39973
Cavin1	Cavin1	0.292369	0.332278		B4galnt1	B4galnt1	-0.781339	-0.275786
Crat	Crat	0.494069	0.292782		Hspa1l	Hspa1l	-1.74622	-0.296899
Aldob	Aldob	0.556409	0.271426		Cyp4a14	Cyp4a14	-0.812861	-0.446148
Mcm6	Mcm6	0.600844	0.329985		Acss2	Acss2	-0.98037	-0.45799
Elovl5	Elovl5	0.89739	0.392867		Cyp4f14	Cyp4f14	-0.725936	-0.314733
Anxa1	Anxa1	0.643989	0.283329		Apom	Apom	-0.503732	-0.632629
Aldh3a2	Aldh3a2	1.0068	0.432959		Commd5	Commd5	-0.462041	-0.279284
Apoc2	Apoc2	0.833753	0.493647		Cyp2c54	Cyp2c54	-1.36697	-0.508403
Acot11	Acot11	0.434594	0.478195		Bud31	Bud31	-0.36339	-0.268817
Enpep	Enpep	0.271823	0.271426		Casp3	Casp3	-0.403189	-0.270556
Anxa5	Anxa5	0.843052	0.711935		Hsd3b3	Hsd3b3	-0.564197	-0.277534
Efemp1	Efemp1	0.533755	0.297485		Cyp1a2	Cyp1a2	-0.58372	-0.465938
F13a1	F13a1	1.43327	0.350497		Cyp2c40	Cyp2c40	-0.454078	-0.375197
Cadm1	Cadm1	0.801031	0.421156		Bcl9l	Bcl9l	-0.329582	-0.277534
Fabp4	Fabp4	1.42543	0.797428		Asgr2	Asgr2	-0.533301	-0.312939
Fhl1	Fhl1	0.760335	0.405992		Cyp7a1	Cyp7a1	-0.984981	-0.373327
Fhl2	Fhl2	0.667515	0.306846		Ctnna2	Ctnna2	-1.98738	-0.349235
Cyp2b9	Cyp2b9	2.58779	1.14926		Cps1	Cps1	-1.23339	-0.39973
Abhd6	Abhd6	0.51563	0.290424		Aldoc	Aldoc	-0.480428	-0.386468
Scd1	Scd1	1.41194	0.617298		Cep170b	Cep170b	-0.334998	-0.465938
Fabp2	Fabp2	1.35392	0.522056		Erg28	Erg28	-1.10756	-0.504305
Abhd2	Abhd2	1.42618	0.650765		Fdft1	Fdft1	-0.913911	-1.1078
Fam107b	Fam107b	0.468879	0.285698		C8b	C8b	-1.37274	-0.332789
Ptgfrn	Ptgfrn	0.5196	0.273814		Tat	Tat	-0.857279	-0.274041
Col14a1	Col14a1	0.761537	0.279768		Serpina1e	Serpina1e	-2.58757	-0.490051
Lad1	Lad1	0.830189	0.276199		Cdo1	Cdo1	-0.636407	-0.526992
Fmo5	Fmo5	0.539387	0.317304		Chrne	Chrne	-0.278801	-0.45799
Gng10	Gng10	0.456543	0.360645		Cyp4a10	Cyp4a10	-0.313782	-0.288065
Csrp1	Csrp1	0.402939	0.536053		Dennd1a	Dennd1a	-0.289582	-0.327348
Chmp2b	Chmp2b	0.633974	0.293959		Hsd17b7	Hsd17b7	-0.952396	-0.325539
Cyp39a1	Cyp39a1	1.37163	0.358396		Cyp2c23	Cyp2c23	-0.865387	-0.619271
Fads2	Fads2	0.40142	0.291604		Gjb1	Gjb1	-0.546313	-0.37146
Ermp1	Ermp1	1.14178	0.328836		Egfr	Egfr	-1.81824	-0.436354
Acss3	Acss3	1.45294	0.464668		Chchd5	Chchd5	-0.276269	-0.265345
Aox1	Aox1	0.810023	0.473008		Idi1	Idi1	-1.80019	-1.00868
Apoa4	Apoa4	2.75306	0.593593		Gstt2	Gstt2	-0.730888	-0.300448
Cyp2b10	Cyp2b10	0.533271	0.449957		Tm7sf2	Tm7sf2	-1.3283	-0.940645
Fn1	Fn1	0.528531	0.329985		Lss	Lss	-1.45772	-0.365871
Anxa2	Anxa2	1.23009	0.704872		Dhcr7	Dhcr7	-1.3102	-0.713119
Mbl2	Mbl2	0.406241	0.288063		Arid1a	Arid1a	-0.475252	-0.291592
Nqo1	Nqo1	0.605125	0.393965		Fdps	Fdps	-1.39042	-1.41504
Entpd5	Entpd5	1.49994	0.380729		Cyp7b1	Cyp7b1	-0.796698	-0.846843
Ckm	Ckm	3.66554	0.525067		Epb41l5	Epb41l5	-0.558715	-0.284546
Mme	Mme	1.83725	0.424385		Alg12	Alg12	-0.807968	-0.362158
Lrrfip2	Lrrfip2	0.580852	0.288063		Gpcpd1	Gpcpd1	-1.29089	-0.307573
Abcc3	Abcc3	0.313846	0.266637		Dpy19l3	Dpy19l3	-0.600748	-0.340075
Lgals1	Lgals1	1.34974	0.92524		Fbxo21	Fbxo21	-0.854112	-0.395929
Nid1	Nid1	0.760655	0.27858		F11	F11	-0.362908	-0.327348
Pla2g6	Pla2g6	0.352055	0.348232		Slc43a1	Slc43a1	-0.954258	-0.300448
Dio1	Dio1	1.08436	0.382944		Mbd1	Mbd1	-0.35922	-0.382702
Marcks	Marcks	0.723045	0.618239		Herc2	Herc2	-0.346835	-0.274041
Nap1l1	Nap1l1	0.679144	0.320773		Mtfp1	Mtfp1	-0.391467	-0.270556
Lbp	Lbp	4.48812	1.31383		Naga	Naga	-0.323533	-0.367732
Lepr	Lepr	0.475876	0.313826		Mvd	Mvd	-2.36501	-0.720232
Gstm2	Gstm2	0.745285	0.659011		Ces3b	Ces3b	-0.351714	-0.415037
Ugt1a9	Ugt1a9	1.16763	0.285698		Sqle	Sqle	-3.09156	-0.632629
Vim	Vim	0.455845	0.566572		Isoc2a	Isoc2a	-0.366461	-0.293359
Mup2	Mup2	0.488434	0.428678		Mindy2	Mindy2	-0.812447	-0.296899
Lyve1	Lyve1	1.20193	0.6107		Pcid2	Pcid2	-0.331914	-0.298673
Uap1l1	Uap1l1	1.11392	0.283329		Msmo1	Msmo1	-1.49884	-1.05589
Alg14	Alg14	0.326719	0.27858		Hmgcs1	Hmgcs1	-0.865581	-0.473931
Aspn	Aspn	2.06316	0.285698		Mfsd3	Mfsd3	-0.549107	-0.274041
Rnf11	Rnf11	0.568022	0.445727		Unk	Unk	-0.537922	-0.307573
Robo2	Robo2	0.359891	0.422233		Tmem256	Tmem256	-0.564714	-0.756331
Slc16a7	Slc16a7	0.98886	0.475085		Tspan4	Tspan4	-0.467253	-0.37146
Mb	Mb	3.87129	0.422233		Tmem205	Tmem205	-0.263673	-0.263612
Abcb1a	Abcb1a	0.784821	0.333424		Urad	Urad	-1.38697	-0.599462
Osbpl3	Osbpl3	1.4305	0.745883		Trim34a	Trim34a	-0.50369	-0.45799
Phf11	Phf11	0.681	0.342555		Slc35a3	Slc35a3	-0.467169	-0.263612
Stk10	Stk10	0.404638	0.293959		Selenok	Selenok	-0.419944	-0.388355
Arhgap25	Arhgap25	0.587322	0.418999		Lrrc3	Lrrc3	-0.320047	-0.270556
Gfpt2	Gfpt2	0.353151	0.747602		Sc5d	Sc5d	-0.524775	-0.318326
Atp7a	Atp7a	0.76657	0.282143		Coil	Coil	-0.643221	-0.469929
Galnt4	Galnt4	0.355251	0.319618		Galt	Galt	-0.599795	-0.288065
Acyp2	Acyp2	1.07864	0.688852		Dnajc30	Dnajc30	-0.391569	-0.407364
Mthfd1l	Mthfd1l	1.32095	0.317304		Kdelr1	Kdelr1	-0.547785	-0.300448
Gsta1	Gsta1	2.62171	1.84679		Ehmt1	Ehmt1	-0.750379	-0.547932
Ift20	Ift20	0.367218	0.493647		Sirt1	Sirt1	-0.572082	-0.323733
Hk2	Hk2	2.30803	0.325386		Ppt2	Ppt2	-0.769697	-0.274041
Postn	Postn	0.509865	0.339137		Grm1	Grm1	-3.67385	-0.349235
Treml1	Treml1	1.24504	0.351628		Syvn1	Syvn1	-1.00555	-0.268817
Ptgis	Ptgis	0.345263	0.266637
Slc22a3	Slc22a3	0.405985	0.326537
Abcb1b	Abcb1b	0.835487	0.264236
Gkap1	Gkap1	0.329931	0.404903
Egln1	Egln1	0.432211	0.343692
Tpm2	Tpm2	0.411567	0.606916
