# Supplementary material for: Lipopolysaccharide binding protein resists hepatic oxidative stress by regulating lipid droplet homeostasis
Source: Nat Commun. 2024 Apr 13;15:3213. doi: 10.1038/s41467-024-47553-5 (PMC11016120; doi:10.1038/s41467-024-47553-5)
Supplement: Supplementary file 7 — Supplementary Data 4 [file 41467_2024_47553_MOESM7_ESM.xlsx]

## Sheet: Total
Hepatic lipidomics data of 24h fasting WT mice before and after NAC treatment
index	Class	WTFAST1	WTFAST2	WTFAST3	WTFASTNAC1	WTFASTNAC2	WTFASTNAC3
POS1098	DG	1.68437e+08	1.10048e+08	5.25167e+07	1.13806e+08	5.67679e+07	3.22709e+07
POS1182	DG	7.6395e+07	7.07591e+07	4.76137e+07	5.00794e+07	1.17558e+07	5.10012e+06
POS1189	DG	1.55907e+07	8.35109e+06	9.38994e+06	1.13662e+07	6.17668e+06	2.22612e+06
POS1220	DG	2.50796e+08	2.6129e+08	1.5692e+08	2.59113e+08	3.68742e+07	1.41088e+07
POS1223	DG	8.46401e+06	7.81521e+06	323079	8.57508e+06	2.61141e+06	77954.7
POS123	Cer	6.7918e+07	4.04714e+07	3.37842e+07	4.91187e+07	4.53412e+07	2.79781e+07
POS1256	DG	1.34879e+07	1.1258e+07	2.88778e+06	1.18425e+07	4.11509e+06	957695
POS1257	DG	5.50874e+06	5.13679e+06	3.05284e+06	4.09509e+06	905531	53748.4
POS1260	DG	1.01504e+07	1.09788e+07	4.30795e+06	7.11298e+06	2.41818e+06	475518
POS1334	Hex1Cer	2.2857e+06	1.36537e+06	1.47994e+06	2.03476e+06	1.59396e+06	2.57891e+06
POS1496	LPC	1.29823e+07	5.33855e+06	5.40549e+06	1.56235e+07	1.46253e+07	9.73525e+06
POS154	Cer	1.40992e+07	7.95748e+06	4.17145e+06	1.45513e+07	1.15141e+07	3.50787e+06
POS1689	PC	1.62877e+06	2.28515e+06	1.08789e+07	1.74839e+06	7.34573e+06	867767
POS169	Cer	3.66996e+07	2.94338e+07	1.93975e+07	2.85581e+07	2.7686e+07	1.36972e+07
POS1728	PC	3.18098e+07	2.89148e+07	2.69578e+07	3.27092e+07	8.39337e+07	1.10552e+07
POS1754	PC	2.70562e+07	1.96966e+07	2.215e+07	5.82672e+07	1.50911e+07	1.64068e+07
POS1756	PC	4.09923e+08	2.37041e+08	2.04539e+08	3.74761e+08	6.92032e+07	1.74475e+08
POS1885	PC	1.68252e+07	1.03753e+07	9.8783e+06	9.02143e+06	3.74128e+06	6.5123e+06
POS1892	PC	4.35119e+07	2.131e+07	2.3955e+07	3.59666e+07	6.88437e+06	1.79336e+07
POS1918	PC	1.05691e+09	8.41276e+08	5.77373e+08	7.28197e+08	5.02294e+08	6.15946e+08
POS1922	PC	3.47462e+08	2.71696e+08	1.9642e+08	3.30668e+08	1.34856e+08	1.85923e+08
POS2060	PC	1.19469e+07	5.14991e+06	3.14046e+06	9.44811e+06	1.271e+07	637738
POS2081	PC	2.54348e+07	1.58431e+07	1.19014e+07	1.85083e+07	3.06143e+07	8.57341e+06
POS2089	PC	4.91044e+08	3.99067e+08	2.65874e+08	3.6154e+08	6.40381e+08	2.37737e+08
POS2279	PC	2.07394e+06	3.83611e+06	487864	5.67499e+06	2.3968e+07	6.75221e+06
POS2331	PC	1.14589e+07	9.40751e+06	1.04662e+06	1.23276e+07	9.47608e+06	1.79623e+06
POS2351	PC	2.12124e+07	1.47984e+07	6.27412e+06	1.58435e+07	1.30235e+07	8.11518e+06
POS2372	PC	1.88855e+07	1.42325e+07	7.7352e+06	1.8941e+07	2.01294e+07	9.26392e+06
POS2416	PC	7.625e+06	5.20784e+06	2.70143e+06	4.46362e+06	1.92485e+06	2.24834e+06
POS2463	PE	1.92724e+06	775193	545771	338385	197605	100369
POS2510	PE	4.52116e+08	2.98009e+08	2.71225e+08	3.85699e+08	1.18523e+08	2.73368e+08
POS2543	PE	1.16204e+07	6.28208e+06	4.94327e+06	9.00713e+06	3.46329e+06	3.18233e+06
POS2560	PE	4.53587e+07	3.57673e+07	2.49575e+07	4.36576e+07	1.72363e+07	2.38458e+07
POS2563	PE	1.05691e+09	8.41276e+08	5.77373e+08	7.28197e+08	5.02294e+08	6.15946e+08
POS2591	PE	6.97093e+08	5.4439e+08	3.94164e+08	6.63482e+08	2.71043e+08	3.73048e+08
POS2611	PE	6.06357e+08	4.41356e+08	3.17656e+08	5.2652e+08	2.95465e+08	3.42668e+08
POS2693	PE	4.92551e+08	3.99204e+08	2.65869e+08	3.4248e+08	6.3689e+08	2.37947e+08
POS2721	PE	1.78138e+08	1.49427e+08	6.48105e+07	1.56941e+08	2.73184e+08	6.93733e+07
POS2811	PE	2.68698e+08	2.14243e+08	2.36311e+08	2.56159e+08	5.00805e+08	2.27603e+08
POS3109	PI	1.76957e+07	1.01416e+07	5.25323e+06	9.56831e+06	3.65489e+06	4.93657e+06
POS3232	PS	2.21056e+06	4.47354e+06	1.24257e+06	4.41406e+06	1.18841e+07	5.69589e+06
POS3255	PS	9.12651e+06	5.7498e+06	3.21797e+06	4.76357e+06	1.77376e+06	3.00291e+06
POS3260	PS	7.92359e+06	8.33031e+06	3.26262e+06	1.02248e+07	2.93547e+07	7.0341e+06
POS3373	SM	6.08514e+07	4.94938e+07	4.76463e+07	6.20587e+07	3.36839e+07	6.32452e+07
POS3406	SM	3.93802e+07	2.2432e+07	1.78242e+07	2.62105e+07	1.17935e+07	1.87428e+07
POS3407	SM	2.52977e+07	1.79259e+07	7.09462e+06	2.72993e+07	2.17173e+07	7.96736e+06
POS3426	SPH	1.62304e+07	8.48205e+06	4.97856e+06	1.5053e+07	1.50123e+07	5.89383e+06
POS3427	SPH	2.83768e+07	1.94501e+07	1.16547e+07	2.89312e+07	2.6701e+07	1.23421e+07
POS3441	SPH	2.82511e+08	2.00091e+08	1.10442e+08	2.7716e+08	2.33418e+08	1.23799e+08
POS3490	SPH	4.71029e+07	2.51564e+07	1.90212e+07	3.35462e+07	3.20185e+07	1.88165e+07
POS3517	SPH	8.94775e+06	6.20383e+06	3.925e+06	9.00592e+06	9.04984e+06	4.02236e+06
POS3610	TG	9.43848e+06	7.51475e+06	3.5937e+06	9.36503e+06	8.44388e+06	4.01654e+06
POS3670	TG	1.07175e+07	9.75188e+06	4.02773e+06	1.18494e+07	1.75566e+07	4.78469e+06
POS3712	TG	1.93674e+07	1.22135e+07	1.1438e+07	2.06199e+07	1.84291e+07	3.29705e+06
POS3737	TG	1.68437e+08	1.10048e+08	5.25167e+07	1.13806e+08	5.67679e+07	3.22709e+07
POS3782	TG	6.86711e+06	6.61249e+06	2.62437e+06	3.90064e+06	3.00318e+06	550887
POS3823	TG	1.61085e+07	8.86142e+06	3.90457e+06	1.42939e+07	4.83693e+06	1.00608e+06
POS3825	TG	5.78632e+06	5.36482e+06	3.18755e+06	4.25336e+06	960545	199975
POS399	ChE	5.47005e+06	2.80153e+06	2.86476e+06	1.42139e+07	1.4318e+06	3.38384e+06
POS415	Co	3.52154e+08	2.80615e+08	3.27551e+08	3.38161e+08	6.50055e+08	2.98891e+08
POS4161	TG	3.36331e+08	4.33144e+07	1.46135e+07	5.06827e+07	1.9992e+07	7.24091e+06
POS4298	TG	2.31984e+09	1.38745e+09	1.25033e+09	1.31812e+09	7.6788e+08	3.54111e+08
POS4355	TG	1.78497e+09	2.05901e+09	9.72694e+08	2.10766e+09	9.22089e+08	5.19029e+08
POS4415	TG	1.77891e+07	1.61133e+07	1.03164e+07	2.20065e+07	1.75206e+07	9.55766e+06
POS4521	TG	6.34674e+06	4.20249e+06	1.77727e+06	4.43685e+06	5.07959e+06	4.06272e+06
POS4649	TG	1.30774e+09	9.62204e+08	7.77622e+08	1.1746e+09	7.04112e+08	4.09888e+08
POS4712	TG	1.3503e+09	6.8074e+08	7.43912e+08	1.00059e+09	6.33645e+08	1.91151e+08
POS4798	TG	6.56396e+07	3.21365e+07	5.0672e+07	6.66234e+07	2.76167e+07	6.66956e+06
POS4805	TG	3.96636e+07	1.71158e+07	2.73476e+07	3.47905e+07	1.27638e+07	4.09142e+06
POS4899	TG	2.43112e+08	1.72403e+08	1.80551e+08	2.12039e+08	1.22416e+08	5.00884e+07
POS4970	TG	6.4982e+08	7.54952e+08	3.68288e+08	6.6879e+08	1.50826e+08	9.95668e+07
POS5011	TG	5.85717e+08	5.54585e+08	3.78601e+08	5.18261e+08	1.4194e+08	7.39044e+07
POS5037	TG	6.3437e+08	6.32205e+08	4.63325e+08	6.54215e+08	1.3199e+08	4.44955e+07
POS5039	TG	5.43425e+08	7.0497e+08	3.14106e+08	8.30872e+08	1.78041e+08	8.93544e+07
POS5056	TG	7.84178e+06	6.54525e+06	3.70004e+06	9.05732e+06	1.8082e+07	5.39895e+06
POS5102	TG	4.95298e+08	4.17343e+08	4.14807e+08	5.6855e+08	1.01609e+08	3.20856e+07
POS5103	TG	5.88895e+07	9.57267e+07	3.27145e+07	9.31897e+07	1.54542e+07	1.58038e+07
POS5117	TG	2.08777e+07	2.28592e+07	7.21499e+06	1.98915e+07	2.1718e+07	9.30521e+06
POS5148	TG	1.01263e+08	9.9667e+07	6.51872e+07	9.10093e+07	4.65181e+07	1.61662e+07
POS5167	TG	4.5466e+08	3.47496e+08	2.66063e+08	3.57655e+08	1.64391e+08	5.67609e+07
POS5197	TG	2.36407e+08	1.5101e+08	1.55015e+08	1.43905e+08	5.53671e+07	1.3233e+07
POS5218	TG	8.37811e+07	6.76791e+07	6.56177e+07	8.99273e+07	1.82778e+07	7.43195e+06
POS5221	TG	3.75325e+08	2.76788e+08	2.4597e+08	4.04594e+08	1.23827e+08	4.73005e+07
POS5277	TG	3.62422e+06	1.04682e+06	1.8818e+06	3.64176e+06	786930	320499
POS5283	TG	3.59136e+07	1.89117e+07	1.98074e+07	2.5585e+07	1.79968e+07	5.81669e+06
POS5291	TG	4.58684e+07	5.09991e+07	3.21682e+07	4.95827e+07	1.03227e+07	2.62224e+06
POS5332	TG	1.06311e+07	8.9136e+06	7.20126e+06	1.07599e+07	5.4157e+06	1.86318e+06
POS5336	TG	2.19623e+07	1.75191e+07	1.33626e+07	1.78625e+07	9.95348e+06	2.91688e+06
POS5346	TG	3.25681e+07	2.30098e+07	1.64762e+07	2.59526e+07	1.36038e+07	4.01391e+06
POS536	DG	1.2695e+07	1.56479e+07	6.5444e+06	1.59473e+07	7.2068e+06	3.96006e+06
POS5389	TG	3.57146e+06	5.14339e+06	2.46028e+06	4.86152e+06	1.88027e+06	961705
POS5392	TG	6.23057e+06	3.88515e+06	3.309e+06	5.22673e+06	2.00936e+06	978218
POS5393	TG	1.02335e+07	5.76416e+06	5.14755e+06	1.17211e+07	3.43406e+06	1.50039e+06
POS5394	TG	9.01902e+06	6.77703e+06	5.89403e+06	1.12674e+07	3.13329e+06	1.06463e+06
POS5399	TG	2.35601e+07	1.71856e+07	1.88807e+07	1.72955e+07	4.21868e+06	664215
POS5400	TG	4.78684e+07	5.39559e+07	4.48935e+07	6.50866e+07	1.00751e+07	3.22885e+06
POS5446	TG	7.03177e+06	3.93319e+06	3.68811e+06	5.30162e+06	1.988e+06	474509
POS627	DG	1.32307e+07	1.43328e+07	7.47504e+06	1.76381e+07	2.57179e+07	8.03507e+06
POS682	DG	3.87532e+08	4.30575e+08	2.2554e+08	3.80364e+08	1.49147e+08	8.73816e+07
POS802	DG	1.5329e+07	1.19718e+07	5.25898e+06	1.2201e+07	1.62713e+07	9.7466e+06
POS904	DG	7.98072e+08	6.37175e+08	3.17697e+08	7.0785e+08	1.40828e+08	3.22773e+07
POS952	DG	1.09011e+08	6.4898e+07	3.51076e+07	8.23363e+07	3.19119e+07	1.34316e+07
POS953	DG	4.49314e+06	5.44708e+06	2.15329e+06	4.00241e+06	2.7147e+06	969420
POS967	DG	1.39397e+07	1.1884e+07	9.60883e+06	1.46152e+07	7.95128e+06	3.43732e+06
POS969	DG	2.50158e+07	2.69928e+07	1.52285e+07	2.70636e+07	1.2174e+07	5.99844e+06
POS1	AcCa	23003.3	36383.5	33117.4	69580.9	1.89049e+06	3534.98
POS10	AcCa	218647	92360	150844	308683	797944	189912
POS100	CL	586500	741440	561911	695974	884211	499694
POS1005	DG	72647.6	343636	98207.6	251423	9484.74	111130
POS1006	DG	797612	763469	329626	1.65754e+06	167246	37382.5
POS1007	DG	106495	67640.4	68364.3	153821	19345.9	59182
POS1008	DG	328758	523704	185786	193403	22100.5	53510.8
POS1009	DG	3.58803e+06	4.92479e+06	2.8981e+06	5.38895e+06	756842	469899
POS1010	DG	1.81639e+06	3.35768e+06	1.57698e+06	3.14169e+06	626985	291108
POS1011	DG	568148	731043	534095	1.14037e+06	965051	45696.4
POS1012	DG	13599.6	30678	501.11	68830.5	5306.66	17647.6
POS1013	DG	1.37199e+06	546657	1.22594e+06	1.2921e+06	464985	508505
POS1015	DG	5.03071e+06	3.4571e+06	2.24676e+06	4.05309e+06	3.59046e+06	2.81182e+06
POS1016	DG	1.25828e+06	779946	2.10298e+06	1.66831e+06	459454	594074
POS1017	DG	9.48705e+06	5.69761e+06	1.1238e+07	8.5806e+06	2.28909e+06	1.81094e+06
POS1019	DG	296048	206275	336453	259528	96269.7	71633.8
POS1020	DG	1.29706e+06	452865	153569	728407	343534	16730.9
POS1021	DG	2.48496e+06	1.83928e+06	1.08326e+06	1.35911e+06	203285	113850
POS1022	DG	815493	521956	1.07279e+06	833770	567467	270085
POS1024	DG	587552	578090	267635	388835	522536	77747.7
POS1025	DG	484263	338996	358866	823486	239979	64919
POS1026	DG	1.23208e+06	392856	140972	648663	66900.8	296692
POS1027	DG	1.17475e+06	1.36789e+06	2.81642e+06	1.79806e+06	1.28294e+06	168327
POS1028	DG	688233	472293	146013	993023	592388	336253
POS1029	DG	1.32515e+06	1.24772e+06	487868	1.2935e+06	87372.8	473036
POS103	CL	147344	33459	167555	121869	94156.6	70266.6
POS1030	DG	1.60952e+06	578972	1.09585e+06	576811	1.31142e+06	684255
POS1032	DG	138945	154214	112908	52384.5	44649.4	20176.3
POS1033	DG	4.21505e+06	4.18208e+06	5.28007e+06	4.21802e+06	2.47161e+06	1.4137e+06
POS1034	DG	5.58076e+06	4.71942e+06	6.77487e+06	4.21998e+06	5.17291e+06	1.69736e+06
POS1035	DG	932937	525379	41457.6	879303	262975	639892
POS1036	DG	2.33599e+06	2.87339e+06	2.65645e+06	1.71674e+06	115636	107966
POS1037	DG	5.66332e+07	4.30067e+07	6.44313e+07	4.67105e+07	2.24734e+07	1.05363e+07
POS1039	DG	1.44415e+06	1.55969e+06	1.45061e+06	1.58193e+06	1.26173e+06	393692
POS104	CL	229431	131639	222148	20968.9	173919	80957.1
POS1041	DG	553358	365764	15624.8	397310	322880	52365.1
POS1042	DG	379776	286028	300494	179244	207178	380724
POS1043	DG	386661	381472	353662	286297	443760	120987
POS1045	DG	969970	507499	12008.9	499982	106334	107866
POS1046	DG	138427	63331.8	100933	268044	162174	149562
POS1048	DG	5.84658e+06	3.25748e+06	800177	6.05779e+06	1.92086e+06	447470
POS1049	DG	1.15207e+07	1.34454e+07	7.76516e+06	1.08315e+07	2.19085e+06	1.42125e+06
POS105	CL	42507.5	13376.6	109494	78813.7	220384	46854.7
POS1050	DG	7.031e+07	6.82707e+07	7.09081e+07	4.82287e+07	2.57685e+07	9.53623e+06
POS1053	DG	1.03069e+08	1.27665e+08	8.02033e+07	1.51899e+08	8.27961e+07	7.45829e+07
POS1055	DG	106230	232899	757804	703588	188206	3.2595e+06
POS1056	DG	512628	269375	106803	380174	66796	52106.9
POS106	CL	1.77774e+06	1.78389e+06	2.86271e+06	3.15442e+06	1.11611e+06	2.81734e+06
POS1066	DG	411911	357518	307249	549069	1.78548e+06	294098
POS1067	DG	1.16388e+06	694417	1.13215e+06	816094	639157	1.06439e+06
POS1068	DG	1.43234e+06	1.87744e+06	1.3259e+06	1.61541e+06	1.06293e+06	193588
POS1069	DG	790146	1.23424e+06	227714	1.11286e+06	156036	325296
POS107	CL	9.62602e+06	9.63201e+06	6.91527e+06	5.37574e+06	1.63808e+07	6.31224e+06
POS1070	DG	1.37741e+08	1.52652e+08	8.5815e+07	1.33338e+08	2.98278e+07	1.8341e+07
POS1073	DG	8.57383e+06	8.89624e+06	5.8346e+06	1.1248e+07	4.76579e+06	2.51669e+06
POS1075	DG	3.29656e+07	2.46073e+07	1.79748e+07	3.66092e+07	1.6833e+07	1.76217e+07
POS1076	DG	361546	219932	425394	551775	351536	517043
POS1077	DG	643163	386116	319425	844839	118648	202067
POS1078	DG	2.25512e+06	1.83802e+06	363228	1.95252e+06	6.72913e+06	338839
POS1079	DG	283118	422425	224020	232088	15802.7	14776.8
POS1080	DG	414401	235756	254651	677857	694751	295520
POS1081	DG	665586	1.03876e+06	430677	818989	252527	61804
POS1082	DG	1.41335e+06	1.17639e+06	1.28989e+06	1.29543e+06	671981	121297
POS1092	DG	6.46193e+06	5.23417e+06	3.09708e+06	5.79169e+06	1.17292e+06	765789
POS1094	DG	1.78399e+08	2.65653e+08	1.1435e+08	2.07872e+08	3.07621e+07	3.23817e+07
POS1099	DG	3.94059e+06	4.04762e+06	6.34181e+07	2.1502e+07	9.25926e+06	911155
POS11	AcCa	5.41933e+06	2.32251e+06	3.23452e+06	3.44172e+06	4.00635e+07	4.79134e+06
POS110	CL	383145	389295	620194	260875	5.49938e+06	111771
POS1103	DG	2.4806e+06	614115	675734	1.78199e+06	186428	183450
POS111	CL	566475	157508	141108	219181	581635	139904
POS112	CL	222577	119636	159780	186775	81241.7	283250
POS1120	DG	770912	581321	97585.2	8.95768e+06	8.13611e+06	378038
POS1121	DG	4.54671e+07	2.3976e+07	6.4761e+06	5.04151e+07	3.80914e+07	1.25606e+07
POS1122	DG	826660	1.93204e+06	578997	1.82513e+06	641338	924890
POS1123	DG	1.02662e+06	1.01427e+06	545160	836820	165891	574605
POS1124	DG	446893	530490	821171	1.0993e+06	1.31386e+06	1.08081e+06
POS1125	DG	1.71863e+06	1.07431e+06	611869	1.18756e+06	569570	336412
POS1126	DG	743743	455309	46310.8	123583	172922	99804.5
POS1127	DG	77238.9	58535.6	517363	83398.9	1.27563e+06	200944
POS1128	DG	471452	399472	748100	467076	571569	731901
POS1129	DG	1.2116e+06	1.33042e+06	1.00833e+06	833606	836336	343197
POS113	CL	261060	359208	253517	528031	5.96226e+06	310243
POS1130	DG	1.06471e+07	1.63046e+07	6.75532e+06	1.61716e+07	3.43451e+06	508162
POS1133	DG	1.35714e+07	2.19825e+07	161949	1.90558e+07	1.5948e+06	577611
POS1134	DG	1.4415e+06	1.41845e+06	66720.1	1.32518e+06	239066	61645.5
POS1135	DG	630129	497105	703571	537068	2.84878e+06	232176
POS1136	DG	731943	492633	500342	613551	556588	42934.1
POS1137	DG	657296	868502	595854	665780	111796	16082.5
POS1138	DG	541832	676657	1.26209e+06	1.02423e+06	7.84548e+06	1.33411e+06
POS1139	DG	1.15843e+06	822866	878818	1.06343e+06	2.45803e+06	241632
POS1140	DG	634673	520631	381799	656887	323524	131016
POS1141	DG	1.2179e+06	1.87947e+06	747335	1.84207e+06	410478	271608
POS1142	DG	3.61501e+06	2.85496e+06	1.94259e+06	3.18886e+06	430418	128413
POS1144	DG	702250	948742	525131	813546	82189.8	17153
POS1145	DG	410260	276365	286438	584901	133993	129984
POS1146	DG	1.81087e+06	1.52734e+06	2.09408e+06	1.78821e+06	3.15434e+06	1.52093e+06
POS1147	DG	1.30659e+06	1.88406e+06	1.02295e+06	2.29001e+06	405210	396448
POS1148	DG	234052	104281	198204	116637	99940.9	16042
POS1149	DG	227190	230045	295670	309798	134750	65681.2
POS1150	DG	39305.2	32983	286989	338212	30321.9	56695.4
POS1151	DG	358138	419341	443462	500180	377389	178600
POS1153	DG	506086	574981	404906	355559	245178	90002.4
POS1154	DG	1.04104e+06	595653	663846	642505	447929	192523
POS1155	DG	1.00347e+06	728904	851922	736944	188951	64130.4
POS1156	DG	1.73071e+06	1.24002e+06	1.10904e+06	2.35113e+06	419397	615988
POS1157	DG	2.97403e+06	1.26343e+06	1.95715e+06	2.1869e+06	754863	493304
POS1158	DG	262073	337975	175795	669779	752720	385308
POS1159	DG	57950.5	87161.7	29251.3	22748.6	115890	82006.5
POS116	CL	25897.1	12758.6	27367	6134.07	128926	22714.7
POS1160	DG	829124	1.98137e+06	839431	1.44113e+06	110038	11640.9
POS1162	DG	881018	433282	902037	373424	1.05177e+06	410364
POS1164	DG	880815	1.01149e+06	940366	1.1049e+06	942722	292969
POS1165	DG	1.39453e+06	916037	2.09367e+06	835270	907119	263453
POS1166	DG	71813.6	303869	190600	400925	799338	175507
POS1167	DG	881180	3.16715e+06	697903	625313	672359	89998.3
POS1168	DG	3.4798e+06	2.50797e+06	3.85618e+06	2.81721e+06	2.23136e+06	1.76207e+06
POS117	CL	325379	368822	32045.7	168558	98882.3	67501.1
POS1170	DG	504317	424480	587842	373226	289532	109171
POS1171	DG	112237	61743.2	99085.2	60786.1	26698.9	304689
POS1172	DG	2.08888e+06	1.6963e+06	305610	1.03785e+06	759549	99952.9
POS1173	DG	4.25772e+07	4.38206e+07	3.92039e+07	2.69282e+07	1.93534e+07	9.92603e+06
POS1175	DG	857252	1.6223e+06	1.10182e+06	2.1124e+06	1.48569e+06	760508
POS1177	DG	173352	106026	318423	185164	22546	555140
POS118	Cer	307456	190479	131691	229814	194478	122250
POS1180	DG	911133	419950	151695	626888	1.05875e+06	327108
POS1181	DG	3.4606e+06	2.43197e+06	1.70172e+06	2.36305e+06	1.10558e+06	29931.6
POS1185	DG	5.14374e+06	6.35043e+06	2.71886e+06	7.40989e+06	2.82559e+06	857149
POS1188	DG	3.23468e+07	4.39948e+07	3.87881e+07	3.75859e+07	1.68851e+07	2.84981e+07
POS119	Cer	7.92674e+06	5.40663e+06	3.92281e+06	6.07207e+06	5.71207e+06	2.99829e+06
POS1191	DG	964224	532791	441797	550215	349056	499661
POS1192	DG	730654	325271	223161	223043	1.43159e+06	428694
POS1193	DG	345728	332571	196345	159088	290658	236599
POS12	AcCa	7.07823e+06	3.60959e+06	4.15477e+06	3.56973e+06	9.96613e+07	1.25022e+06
POS120	Cer	9.34659e+06	6.38649e+06	5.29893e+06	7.76476e+06	6.76344e+06	4.30571e+06
POS1202	DG	379450	281679	299639	178674	216374	379925
POS1203	DG	307737	554771	669709	568266	681385	1.38283e+06
POS1205	DG	448439	1.18637e+06	240098	564028	63193.9	361803
POS1206	DG	4.76905e+07	7.72783e+07	2.45599e+07	3.57128e+07	2.27102e+06	1.17113e+06
POS1209	DG	2.55609e+08	2.83102e+08	1.65862e+08	2.32903e+08	5.46347e+07	2.74338e+07
POS121	Cer	718596	482970	257362	531350	507494	267487
POS1211	DG	2.48907e+06	5.27068e+06	6526.38	4.81634e+06	855726	746632
POS1212	DG	523871	2.25576e+06	5.22289e+06	1.86758e+06	2.11794e+06	532288
POS1217	DG	541988	455660	549484	775183	847392	579311
POS1219	DG	220490	105915	113810	87591.2	118082	322242
POS122	Cer	179241	112526	101497	158601	123992	74631.8
POS1224	DG	782215	429035	56127.5	222596	1.00362e+06	124822
POS1225	DG	278458	174595	154892	143980	135665	37896.2
POS1226	DG	665586	1.03876e+06	430677	818989	252527	61804
POS1227	DG	1.35673e+06	1.66976e+06	647565	2.57605e+06	243404	1.00684e+06
POS1228	DG	2.8419e+06	2.76236e+06	1.51775e+06	2.08806e+06	702254	251837
POS1229	DG	456143	352068	577377	520439	184505	169801
POS1230	DG	810334	1.01946e+06	587390	861683	182275	606533
POS1231	DG	927413	702135	947200	838063	1.84795e+06	771995
POS1232	DG	344565	232001	307027	108149	83073.7	17810.9
POS1233	DG	734414	387540	717113	709023	429630	279408
POS1235	DG	1.03255e+06	473716	598474	1.01066e+06	189943	153915
POS1236	DG	2.4454e+07	3.18584e+07	1.51379e+07	3.13746e+07	5.42889e+06	4.09007e+06
POS1238	DG	295198	42886.4	118142	153982	226236	122821
POS1239	DG	193296	45170.5	132805	197028	334477	206383
POS124	Cer	713373	608700	449007	379368	333324	337911
POS1240	DG	597633	213756	631279	406760	358877	288061
POS1243	DG	195980	217828	239551	146684	214492	172690
POS1244	DG	181259	88961.2	200912	200589	48804.9	35002.1
POS1245	DG	2.97962e+06	3.89475e+06	2.73152e+06	2.39253e+06	2.19802e+06	580232
POS1246	DG	971551	1.22208e+06	619113	656414	479344	143179
POS1248	DG	311944	205709	302501	183307	57179.7	67063.3
POS1249	DG	3.43759e+06	1.95536e+06	879820	1.69149e+06	430463	88323.6
POS1250	DG	175958	473385	64367.7	388667	225286	44846.5
POS1251	DG	1.05055e+06	762775	1.06805e+06	515152	269495	605939
POS1252	DG	1.81961e+06	1.15283e+06	1.63599e+06	1.06137e+06	919034	252109
POS1254	DG	261849	525848	438559	640122	958360	634685
POS1258	DG	8.6752e+06	6.53456e+06	9.32739e+06	5.81945e+06	2.35971e+06	1.10178e+06
POS1262	DG	2.78844e+06	2.78735e+06	988436	1.86471e+06	734904	1.38353e+06
POS1263	DG	404664	494623	287857	397307	774659	434607
POS1264	DG	1.07631e+07	1.15928e+07	7.04943e+06	7.908e+06	1.36242e+06	616663
POS1266	DG	2.36082e+06	1.70573e+06	370109	1.9602e+06	1.98197e+06	1.44952e+06
POS1267	DG	9.02273e+06	1.13082e+07	4.08393e+06	1.37793e+07	3.13502e+06	387934
POS1269	DG	23828.6	49922.6	44980.1	16798.7	124957	9484.37
POS127	Cer	159828	109724	22127.7	92554.6	73797.8	20969.9
POS1270	DG	3.10255e+06	1.795e+06	1.49755e+06	2.35005e+06	4.91728e+06	1.4854e+06
POS1272	DG	544097	661158	668027	2.186e+06	543608	99165.9
POS1273	DG	118227	137060	77752.6	629880	37698.6	130894
POS1274	DG	424365	163498	486081	161864	159176	99518.1
POS1276	DG	281945	176835	239128	184752	57712.4	7223.99
POS1277	DG	120062	106422	173619	49432.2	30128.2	5601.91
POS1278	DG	2.4565e+06	2.30362e+06	1.49957e+06	907865	812788	523828
POS1279	DG	734721	755333	383922	384338	279683	33491.7
POS1280	DG	169887	18775.8	70161.2	897509	448272	160318
POS1281	DG	3.06241e+06	2.73678e+06	2.63998e+06	4.70897e+06	1.1155e+06	5.01727e+06
POS1282	DG	1.86375e+06	2.08499e+06	2.40389e+06	3.60993e+06	620929	3.22402e+06
POS1284	DG	3.98534e+06	4.63866e+06	4.36844e+06	8.55048e+06	1.52526e+06	5.99669e+06
POS1285	DG	4.7204e+06	5.28022e+06	4.52763e+06	8.43261e+06	1.42652e+06	4.44862e+06
POS1286	DG	4.53016e+06	2.56573e+06	3.95674e+06	6.71104e+06	924545	3.99309e+06
POS1287	DG	103796	70782.3	60366.8	105020	29056.5	116008
POS1288	GM1	1.09669e+06	500045	202670	476988	46432.7	219280
POS1289	GM2	185114	199913	118950	371191	35575.9	177215
POS1290	GM2	48815	136287	107728	188654	210944	259650
POS1291	GM2	3.24029e+06	1.87753e+06	1.19856e+06	2.35153e+06	516596	488118
POS1292	GM2	1.95914e+06	762377	833706	2.7682e+06	122749	548876
POS1293	GM2	5.21759e+06	2.38321e+06	1.98708e+06	4.12454e+06	545184	1.274e+06
POS1296	GM3	224977	280443	22673.7	175980	125269	85777.1
POS1298	GM3	224977	280443	22673.7	176034	125269	85777.1
POS1299	Hex1Cer	36555.3	11900.1	29590.2	122676	128085	7213.51
POS13	AcCa	50903.1	97425.5	31689.5	82845.7	512617	25695.2
POS130	Cer	464085	309523	278922	371769	344760	177514
POS1303	Hex1Cer	2.7606e+06	2.07595e+06	1.82278e+06	6.0048e+06	5.47648e+06	3.58671e+06
POS1306	Hex1Cer	1.49643e+06	3.77412e+06	5.34384e+06	2.06612e+06	1.11524e+06	2.62558e+06
POS1309	Hex1Cer	1.27222e+06	1.09156e+06	2.19847e+06	2.95851e+06	1.07418e+06	2.65078e+06
POS131	Cer	4.50538e+06	2.57502e+06	821239	5.32418e+06	7.46186e+06	1.43408e+06
POS1317	Hex1Cer	5.10929e+06	2.37071e+06	3.27147e+06	5.8209e+06	3.23841e+06	4.52511e+06
POS1318	Hex1Cer	41662.9	55660.3	842624	842634	121757	52929.3
POS1323	Hex1Cer	235042	159506	241396	714579	2.68166e+06	258016
POS133	Cer	800280	500158	478866	796510	699026	343329
POS1330	Hex1Cer	2.53909e+06	3.81123e+06	418515	2.96718e+06	886339	202503
POS1331	Hex1Cer	1.65149e+06	678416	1.35315e+06	1.77478e+06	1.93258e+06	907609
POS1332	Hex1Cer	3.15784e+06	1.85758e+06	1.9247e+06	2.30849e+06	802922	1.87903e+06
POS1333	Hex1Cer	1.64842e+06	704079	880791	1.83006e+06	367156	1.6231e+06
POS1335	Hex1Cer	2.10957e+06	1.65177e+06	1.39453e+06	2.27883e+06	1.58791e+06	2.23478e+06
POS1336	Hex1Cer	122390	333477	173803	81834.2	29608.7	88450
POS1337	Hex1Cer	718097	408824	400539	618579	3.99895e+06	347843
POS1338	Hex1Cer	67335.6	283379	90546.1	633173	172052	190723
POS134	Cer	696260	67380.8	252028	150126	240667	235257
POS1348	Hex1Cer	618446	1.45419e+06	1.08178e+06	2.01755e+06	111652	12879.6
POS1350	Hex2Cer	49059.9	18502.9	20377.1	19973.9	2089.28	21806.5
POS1351	Hex2Cer	602142	406485	198723	545722	142757	277595
POS1352	Hex2Cer	476337	410927	292180	496321	134115	400149
POS1354	Hex2Cer	923039	693224	381818	590627	931750	373723
POS1358	Hex2Cer	713177	554189	338624	598055	298199	314749
POS137	Cer	1.57608e+06	1.46789e+06	670841	1.48173e+06	367509	649488
POS1371	Hex2Cer	9.38414e+07	9	197574	504875	85565.5	958.563
POS1374	Hex2Cer	459365	252051	108232	359966	353373	154209
POS1375	Hex2Cer	238003	147762	191902	110874	65095.1	84149.7
POS1376	Hex2Cer	198984	129548	94293	82862.5	252388	99402.6
POS1377	Hex2Cer	1.49348e+06	1.05359e+06	292186	862930	906589	458890
POS1378	Hex2Cer	873229	696541	215322	937259	1.54158e+06	832274
POS1379	Hex2Cer	4.93589e+06	2.48963e+06	2.12248e+06	3.79112e+06	1.65506e+06	543977
POS1380	Hex2Cer	129554	36589.8	63813.3	137225	43081.9	70558.1
POS1381	Hex2Cer	116003	85783.5	419223	367121	280425	17364.5
POS1382	Hex2Cer	485883	209488	226159	497466	156190	263366
POS1383	Hex2Cer	268917	120999	140253	242238	128790	117550
POS1384	Hex2Cer	1.30842e+06	651674	501872	671955	638798	114723
POS1385	Hex2Cer	85440.3	246850	120625	271007	1303.17	8891.66
POS1386	Hex2Cer	930984	547327	683519	324177	33255.8	1572.57
POS1388	Hex2Cer	177249	104484	131148	133892	113124	130353
POS1389	Hex2Cer	62179.1	69495.4	60771.3	28768.5	130459	98943.9
POS139	Cer	723324	789695	474217	1.25414e+06	261267	2.14453e+06
POS1390	Hex2Cer	261047	229898	191066	228997	440568	86719.3
POS1395	LPC	5.10475e+06	5.10356e+06	5.87504e+06	8.319e+06	2.0044e+06	969048
POS1396	LPC	374187	226464	456786	191620	604844	177030
POS1399	LPC	8.884e+06	7.89772e+06	5.09298e+06	6.13997e+06	3.99041e+06	2.02456e+06
POS14	AcCa	7.62696e+06	3.20601e+06	4.64876e+06	3.20745e+06	4.31832e+07	1.97065e+06
POS1400	LPC	653822	1.39537e+06	2.30554e+06	511021	936218	167811
POS1402	LPC	1.47656e+07	1.7646e+07	1.29843e+07	1.11272e+07	7.69573e+06	3.77516e+06
POS141	Cer	255806	159971	104095	159933	86635.2	162885
POS1414	LPC	154175	87196.6	351531	24693.4	118368	36330.5
POS1416	LPC	1.71299e+06	970103	1.89587e+06	1.02516e+06	1.15318e+06	274874
POS142	Cer	195466	64783.2	40114.5	69943.4	42295.9	56999.8
POS1434	LPC	315948	985440	424375	268374	3.84703e+07	108432
POS1435	LPC	47544.9	24065.9	127585	119895	795795	41186.3
POS1438	LPC	2.14017e+06	2.70112e+06	1.46039e+06	1.32181e+06	1.0903e+06	450555
POS1443	LPC	3.45867e+06	3.39868e+06	4.2081e+06	1.23579e+06	1.41647e+06	181324
POS1445	LPC	2.03639e+06	3.1035e+06	3.59158e+06	2.8366e+06	1.81172e+06	292376
POS1453	LPC	9.54324e+06	3.62449e+06	2.98115e+06	9.30218e+06	1.77816e+06	1.17516e+06
POS1455	LPC	57538	82813	90588.8	112088	72887.6	35032.5
POS1456	LPC	1.64842e+06	9.98387e+06	7.09614e+06	1.593e+06	1.34002e+06	677043
POS1458	LPC	411727	588031	771672	583095	549257	564101
POS146	Cer	212874	100573	99059.7	139605	130830	12334.9
POS1470	LPC	9.08938e+06	1.59689e+07	9.82381e+06	7.16739e+06	5.70991e+06	3.64045e+06
POS1472	LPC	3.16879e+06	3.97612e+06	2.90455e+06	5.29643e+06	2.52793e+06	1.04e+06
POS1480	LPC	9.48225e+06	8.48747e+06	6.80365e+06	4.1721e+06	4.40614e+06	5.55297e+06
POS1481	LPC	3.29327e+06	1.37297e+07	3.20714e+06	8.08192e+06	1.95873e+06	3.84707e+06
POS1484	LPC	1.30831e+06	740245	1.91413e+06	745950	6.83132e+06	363210
POS1486	LPC	676845	253789	493546	180360	2.7234e+06	359762
POS149	Cer	423424	325622	318109	389590	167110	121641
POS1493	LPC	637578	859487	652208	1.34838e+06	734575	528329
POS1497	LPC	246365	370716	82502.4	264044	531242	62897.2
POS1498	LPC	497760	470093	395731	992938	852346	171480
POS15	AcCa	350492	168897	139079	67390.4	4.04088e+06	23651
POS150	Cer	418566	482438	325391	741397	256099	328909
POS1501	LPC	50470.1	109188	49201.2	141486	53488.2	18757.5
POS1504	LPC	409648	531015	502078	491020	226701	47322.1
POS1511	LPC	763191	786066	870135	919599	1.16505e+06	116178
POS1513	LPC	148035	160531	58591	472479	93532.2	87640.4
POS1514	LPC	146253	169284	174507	204426	117175	116459
POS1516	LPC	1.37611e+06	1.76228e+06	1.5398e+06	1.66164e+06	843139	516563
POS1527	LPC	114944	229526	306527	78065.7	74994.2	36885.3
POS1528	LPC	142243	95462.2	44131.6	45343.1	11821.3	24708.7
POS1530	LPC	992036	717299	997285	711800	743093	402496
POS1532	LPC	612136	504838	775427	809503	224284	488685
POS1541	LPC	193060	231399	238346	286240	111239	23606.2
POS1542	LPC	111424	184038	126817	141896	347105	40954
POS1544	LPC	331152	399672	299277	461726	584109	74473.4
POS1555	LPC	9.64905e+06	1.52469e+07	2.82954e+06	2.59979e+06	1.24936e+06	1.24814e+06
POS1557	LPC	66979.1	77695.5	144370	13331.8	14830.1	8748.77
POS1559	LPC	4.47415e+06	5.72994e+06	2.54948e+06	368952	746022	227221
POS156	Cer	558677	399529	177417	391957	541656	158569
POS1561	LPC	1.16623e+06	179842	775159	627431	935922	390937
POS1570	LPC	212516	245594	315196	424036	126325	78199.8
POS1572	LPC	306400	101809	121007	390524	146764	285735
POS1573	LPC	1.63376e+07	1.13241e+07	1.23875e+07	2.22004e+07	1.04108e+07	2.65322e+07
POS1574	LPE	34396.3	16008	18807.6	113721	14557.4	14061.4
POS1578	LPE	1.48482e+08	1.62072e+08	1.31834e+08	1.72811e+08	1.59126e+06	3.93695e+07
POS1584	LPE	379099	333909	79162	148471	202664	18477
POS1586	LPE	2.39817e+06	2.7129e+06	1.88768e+06	2.71261e+06	470095	659293
POS159	Cer	1.04846e+06	798976	813134	1.80623e+06	246407	2.83282e+06
POS1592	LPE	5.65631e+06	7.66775e+06	4.23666e+06	3.5442e+06	2.05832e+06	741284
POS1593	LPE	3.09635e+06	5.18475e+06	3.98915e+06	3.01757e+06	1.99475e+06	666288
POS1595	LPE	481530	705758	986845	319121	31534.2	56520.1
POS1596	LPE	490388	3.12016e+06	2.92134e+06	517139	1.20875e+06	235606
POS1597	LPE	106140	133465	181437	99638.5	71762	175331
POS1598	LPE	80699.9	428532	193050	123338	23096.9	112872
POS16	AcCa	137006	89163.2	142369	138260	1.5743e+06	172833
POS160	Cer	122104	80857.2	76511.7	67763.8	54894.2	133467
POS1604	LPE	86090.9	109671	91513.5	121892	367943	11741.7
POS1605	LPE	3.73458e+06	1.33368e+06	3.67098e+06	2.00051e+06	8.94849e+06	1.01251e+06
POS1606	LPE	347641	598794	401504	372843	2.17923e+06	55791.2
POS1612	LPE	1.58815e+06	2.54918e+06	1.8571e+06	1.31446e+06	1.02145e+06	444102
POS1614	LPG	180896	23415.8	193358	591399	66545.7	414773
POS1615	LPG	301747	206461	200076	959499	1.02871e+06	772808
POS1622	LPI	636699	571639	129323	594433	306275	128594
POS1624	MG	75670.6	60660.3	39593.6	174814	181910	46430.1
POS1628	MG	720218	540550	373693	595696	751263	280215
POS1631	MG	3.20469e+06	3.66298e+06	4.15208e+06	4.3449e+06	1.64293e+06	2.76718e+06
POS1638	MG	1.95666e+07	2.40249e+07	1.47204e+07	2.10241e+07	7.04874e+06	4.19661e+06
POS164	Cer	166593	100485	35633.3	149190	156449	47038.1
POS1650	MG	362320	226767	193225	352437	332726	168556
POS1655	MG	729048	550343	806698	1.04629e+06	237049	652383
POS1656	MG	2.42875e+06	1.05563e+06	2.17604e+06	1.46076e+06	582231	1.57456e+06
POS1657	MG	2.97598e+07	3.00328e+07	2.39888e+07	2.50835e+07	8.75174e+06	5.65903e+06
POS1658	MG	807356	784839	772967	537951	303863	233599
POS1659	MG	1.79703e+07	2.74321e+07	1.22264e+07	69661.9	7.50398e+06	57685.5
POS1660	MG	1.96712e+06	1.71412e+06	1.52414e+06	517050	535141	409007
POS1661	MG	367659	694195	24019.3	1.18822e+06	204662	549885
POS1665	MG	580396	494191	543596	459370	122716	63592.8
POS1666	MG	553478	537283	575795	383402	189240	122736
POS1667	MG	1.33001e+06	1.01068e+06	1.49594e+06	1.26842e+06	2.26289e+06	1.21948e+06
POS1668	MG	10172.2	5233.15	13146.9	264685	11255.1	61807.8
POS1670	MG	298829	184610	3.12769e+06	6.74334e+06	1.09699e+07	798196
POS1672	MG	161359	85494.6	27197	60253.6	106055	33132
POS1678	MG	653240	416981	120419	224152	205480	221224
POS1679	PC	1.35726e+09	1.60729e+09	1.03455e+09	1.29248e+09	7.68905e+08	3.65024e+08
POS1680	PC	7.31482e+06	4.30065e+06	1.43754e+06	6.5889e+06	5.51166e+06	1.45846e+06
POS1681	PC	2.47215e+07	3.30717e+07	5.60801e+06	2.0472e+06	2.81336e+06	5.19377e+06
POS1682	PC	464470	251483	131099	348202	76375.4	44344.2
POS1683	PC	1.19987e+07	8.53241e+06	2.10577e+06	1.16301e+07	5.91652e+06	3.03871e+06
POS1686	PC	212415	318500	95917.6	409972	961576	81860
POS1687	PC	2.02754e+07	3.49339e+07	1.5162e+07	3.13935e+07	1.78056e+07	1.30045e+07
POS1688	PC	7.84216e+06	1.40103e+07	1.07629e+07	1.4249e+07	1.50087e+06	6.98394e+06
POS1691	PC	637636	1.13321e+06	297912	361533	92756	246415
POS1695	PC	44158.2	118510	100822	110694	14344.7	25765.6
POS1696	PC	4.51731e+08	4.62351e+08	3.64814e+08	5.18069e+08	4.87146e+08	2.04958e+08
POS1698	PC	3.36824e+06	6.74672e+06	4.24167e+06	3.05089e+06	2.36742e+06	1.99498e+06
POS1699	PC	244038	220167	1.39369e+06	982653	41507.3	1.11688e+06
POS17	AcCa	62544.3	61001.2	23888.1	38572.7	607466	133024
POS1701	PC	1.43494e+09	1.0811e+09	9.39147e+08	9.55982e+08	8.68476e+08	4.59892e+08
POS1705	PC	1.88092e+07	2.72836e+06	7.62927e+06	1.5588e+06	2.56092e+06	839248
POS1706	PC	1.28593e+07	1.11994e+07	1.12027e+06	7.00466e+06	746880	3.43359e+06
POS1708	PC	758473	619618	1.18202e+06	522627	6.37006e+06	355359
POS1709	PC	1.90826e+06	1.34233e+06	416534	980506	653659	485987
POS171	Cer	951653	594036	1.1894e+06	1.48983e+06	2.00264e+06	463580
POS1711	PC	1.16875e+06	1.27593e+06	1.36076e+06	2.20532e+06	1.32886e+06	303930
POS1712	PC	1.50591e+06	1.40357e+06	889449	695874	1.27746e+06	583112
POS1713	PC	1.73663e+06	1.0058e+06	2.38889e+06	1.48816e+06	1.63595e+06	259708
POS1715	PC	7.22471e+06	7.62315e+06	7.82939e+06	9.37534e+06	1.03349e+07	1.3496e+06
POS1716	PC	432039	386394	570858	457873	580945	41704.4
POS1717	PC	5.81035e+06	7.88329e+06	5.96721e+06	9.32894e+06	6.07071e+06	2.10674e+06
POS1718	PC	3.68051e+07	4.06557e+07	1.80063e+07	2.10098e+07	2.0591e+07	7.37824e+06
POS1719	PC	1.11493e+06	1.54478e+06	703140	797420	691265	131420
POS1720	PC	3.21212e+08	3.30211e+08	2.24617e+08	3.62633e+08	1.76168e+08	1.91293e+08
POS1722	PC	4.14692e+06	7.17568e+06	5.14524e+06	4.3302e+06	3.30885e+06	4.46667e+06
POS1723	PC	480186	367086	678258	491768	453822	235060
POS1724	PC	338785	359955	491844	605452	227303	125153
POS1725	PC	187561	253849	245884	234131	113175	24562.4
POS1726	PC	3.66065e+06	3.50649e+06	2.34183e+06	3.12079e+06	1.15378e+07	2.56886e+06
POS1727	PC	331152	399672	299277	461726	584109	74473.4
POS1730	PC	176483	120621	229275	217565	77731.7	106000
POS1731	PC	1.13915e+06	1.03634e+06	1.71603e+06	1.27019e+06	606431	935752
POS1732	PC	162434	139292	217652	281863	90687.3	127453
POS1733	PC	122749	150798	213514	243864	71132.3	48019.7
POS1734	PC	189010	347999	253036	313202	69805.8	24709.6
POS1735	PC	34023	46769.8	49644.9	37917	328184	55935.6
POS1737	PC	18322.4	24806	24407.2	14326.9	8155.7	25384.1
POS1738	PC	200202	54636.7	31203.7	259875	235893	274644
POS174	Cer	289998	282296	182758	264422	309781	812761
POS1741	PC	2.35884e+07	3.0186e+07	1.47344e+07	2.9993e+07	5.12181e+06	3.90284e+06
POS1744	PC	288612	80038.2	117065	471610	7072.21	30721.3
POS1748	PC	109776	108563	80968.2	160827	214313	64056.7
POS1749	PC	86796.9	40748.8	114977	134403	36674.3	176278
POS1751	PC	1.12927e+07	7.85041e+06	6.03539e+06	1.7054e+07	1.96305e+07	8.56816e+06
POS1752	PC	154784	115198	42908.2	320703	343458	48833.6
POS1753	PC	798934	958341	822180	1.28853e+06	2.33816e+06	456484
POS1758	PC	3.41064e+06	2.51263e+06	2.72122e+06	4.54358e+06	3.12683e+07	3.19158e+06
POS1759	PC	666935	249164	418403	577416	455262	36569
POS1760	PC	2.55779e+06	3.62206e+06	1.00773e+06	2.70015e+06	1.08347e+06	2.02635e+06
POS1765	PC	1.91953e+06	1.22401e+06	1.465e+06	1.01482e+06	1.45278e+06	844012
POS1766	PC	3.08842e+06	2.56758e+06	2.949e+06	1.62036e+06	1.76845e+06	2.47679e+06
POS1767	PC	502406	396170	671121	410646	1.51028e+06	251502
POS1768	PC	223770	52847.3	53395.7	47645.3	118357	1.66566e+06
POS1778	PC	35398.5	9.54305e+06	8.7342e+06	9	6.08666e+07	1.24704e+09
POS178	Cer	7.64683e+07	8.40627e+07	4.74027e+07	5.32545e+07	1.4621e+07	6.55448e+06
POS1780	PC	16024.5	48995.9	107082	88449.3	272703	66226.5
POS1781	PC	3.09898e+06	3.89713e+06	1.11071e+06	2.87485e+06	628803	219218
POS1786	PC	3.93528e+06	2.88216e+06	3.09067e+06	3.36983e+06	2.30394e+06	2.99767e+06
POS1787	PC	9.02273e+06	1.13082e+07	4.08393e+06	1.37793e+07	3.13502e+06	387934
POS1788	PC	6.78787e+06	1.77233e+06	3.28471e+06	7.79734e+06	1.59254e+06	1.58522e+06
POS1789	PC	389681	45933.2	15424.8	44398.1	105843	26631.2
POS179	Cer	1.76629e+07	1.0774e+07	7.45985e+06	1.28412e+07	1.04722e+07	8.30016e+06
POS1790	PC	72492.7	81005.6	45836.4	25654.7	130255	50753.8
POS1791	PC	9.94834e+06	6.23483e+06	8.21863e+06	1.0281e+07	2.01962e+06	9.51898e+06
POS1792	PC	36489.7	27987.7	65564.5	27260.3	90173.6	17202.4
POS1794	PC	2.30563e+06	1.12855e+06	1.55649e+06	3.72057e+06	2.35582e+06	637499
POS1795	PC	589248	310663	423050	1.23682e+06	836541	804853
POS1796	PC	1.47852e+06	498544	673231	2.10185e+06	2.8947e+06	1.29296e+06
POS1797	PC	749411	900504	1.00675e+06	4.25328e+07	1.22952e+07	2.09432e+07
POS18	AcCa	229118	199517	368394	304787	2.38462e+06	398081
POS1800	PC	1.76862e+06	1.02052e+06	1.1615e+06	1.07725e+06	570005	1.01885e+06
POS1801	PC	1.15682e+06	798887	1.19746e+06	874628	543681	485660
POS1803	PC	1.55913e+07	9.26494e+06	1.02514e+07	1.56288e+07	2.8204e+06	6.63588e+06
POS1804	PC	1.57487e+07	1.05014e+07	1.3104e+07	1.33795e+07	2.4584e+06	2.00952e+07
POS1805	PC	427814	117467	136233	325698	534000	25591.2
POS1806	PC	8.8457e+07	5.96124e+07	8.10475e+07	5.90219e+07	8.096e+07	4.50994e+07
POS1808	PC	2.23464e+06	1.95054e+06	2.40994e+06	1.5166e+06	2.36297e+06	2.12861e+06
POS181	Cer	6.05753e+06	2.67156e+06	2.50889e+06	3.8533e+06	2.66563e+06	1.58612e+06
POS1812	PC	2.05584e+06	1.13676e+06	206311	1.04785e+06	820702	331932
POS1813	PC	214919	117593	396284	107991	22211.3	24626
POS1814	PC	623612	408384	170553	484251	511256	213130
POS1815	PC	4.77292e+07	4.17102e+07	3.45308e+07	2.44549e+07	1.7945e+07	2.68537e+07
POS1818	PC	3.75983e+06	1.70999e+06	1.3517e+07	1.51018e+06	1.64682e+06	1.96188e+06
POS1819	PC	4.57205e+06	6.42305e+06	2.91666e+06	2.63331e+06	1.53469e+06	1.66e+06
POS182	Cer	1.32993e+06	762342	950993	1.03292e+06	549646	559752
POS1821	PC	643718	1.83845e+06	3.41857e+06	515750	1.27694e+06	1.10463e+06
POS1822	PC	100076	271546	766051	151450	51370.4	464326
POS1823	PC	148830	5847.04	340610	1.48733e+06	36512.7	32765.4
POS1832	PC	4236.02	185544	116088	17208.2	36754.1	8461.81
POS1838	PC	1.18394e+06	696537	89750.1	981040	534186	236281
POS184	Cer	1.63626e+06	901204	1.60683e+06	665421	334192	815806
POS1840	PC	319160	503229	174479	380750	439928	101443
POS1878	PC	1.15601e+06	758976	2.30758e+06	879850	83134.7	196538
POS1879	PC	164930	118381	195370	129241	25879.5	55610.7
POS1890	PC	628365	983971	714337	936034	569699	602280
POS1891	PC	1.43345e+06	2.13628e+06	245178	1.21223e+06	207756	607089
POS1893	PC	574975	397108	405711	909319	297404	788134
POS1894	PC	1.17354e+06	1.24766e+06	1.77853e+06	1.62849e+06	666363	850235
POS1895	PC	2.55682e+06	2.41877e+06	1.59292e+06	2.33867e+06	1.29199e+06	4.84596e+06
POS1896	PC	1.34211e+06	1.03171e+06	989753	1.9607e+06	469155	586097
POS1897	PC	177736	138967	140724	133577	263776	262557
POS1898	PC	1.55503e+06	767767	848771	2.12369e+06	1.60887e+06	986015
POS19	AcCa	390487	121585	357377	321388	1.58678e+07	365848
POS190	Cer	194293	198927	217908	164161	333546	300273
POS1900	PC	342865	229243	173956	171746	940305	39937.9
POS1901	PC	1.39198e+06	387496	367405	1.0127e+06	695726	183885
POS1904	PC	2.37268e+07	8.70961e+06	2.1369e+07	4.03941e+06	4.12367e+06	1.51589e+06
POS1905	PC	6.44447e+06	2.77446e+06	6.09874e+06	5.09625e+06	4.297e+06	3.60037e+06
POS1906	PC	412521	473490	564401	1.9298e+06	720624	805557
POS1908	PC	2.21225e+06	1.21814e+06	1.7902e+06	2.27617e+06	2.51366e+06	869642
POS191	Cer	6.26207e+06	3.91055e+06	2.71303e+06	3.20183e+06	2.57788e+06	2.47686e+06
POS1910	PC	1.86816e+06	891364	1.51082e+06	2.5684e+06	1.01405e+06	1.87934e+06
POS1911	PC	563172	280309	670132	1.39137e+06	1.61477e+06	762289
POS1913	PC	154708	259727	43597.3	506072	357645	147813
POS1916	PC	539688	251822	712541	1.07454e+06	1.01791e+06	313604
POS1917	PC	6.86751e+06	5.35981e+06	5.24524e+06	6.49576e+06	4.04358e+06	3.76232e+06
POS1919	PC	1.47869e+06	1.09278e+06	2.35285e+06	1.54231e+06	503578	1.67062e+06
POS1920	PC	4.45366e+06	3.64382e+06	4.01794e+06	1.0447e+06	1.75271e+06	3.9021e+06
POS1921	PC	1.80275e+06	701969	900358	1.7155e+06	1.37494e+06	904828
POS1923	PC	1.5368e+07	1.00612e+07	2.57091e+06	1.3426e+07	5.03172e+06	7.51321e+06
POS193	Cer	845133	731339	904003	858305	458666	866917
POS1930	PC	134746	52352.1	44418.3	39013.1	88349.6	9.4283e+06
POS1933	PC	2.6432e+07	2.72113e+07	2.10478e+07	2.74177e+07	2.04414e+07	2.88104e+07
POS1934	PC	1.17443e+09	9.85579e+08	6.36542e+08	1.36342e+09	7.32489e+08	9.73101e+08
POS1938	PC	3.40698e+08	3.36358e+08	1.98552e+08	3.58606e+08	3.39593e+08	4.30447e+08
POS1941	PC	2.49328e+06	3.21342e+06	1.58299e+06	2.29636e+06	1.91163e+06	3.78647e+06
POS1942	PC	265903	123427	156523	313398	254318	499904
POS1949	PC	938902	552040	83287.5	320454	90910.6	52648.4
POS1956	PC	2.09852e+06	6.90776e+06	3.66649e+06	4.5239e+06	4.15043e+06	1.17258e+07
POS198	Cer	3.50586e+06	1.59777e+06	1.66115e+06	1.59957e+06	910963	1.60119e+06
POS1984	PC	5.78555e+06	5.54222e+06	2.8962e+06	5.44126e+06	3.65378e+06	2.45984e+06
POS1985	PC	785654	507070	293692	552896	528422	229359
POS1986	PC	514873	495337	200268	397134	861355	192428
POS1987	PC	2.00434e+06	2.24372e+06	5.05737e+06	2.43949e+06	3.28565e+06	1.0986e+06
POS1988	PC	6.81179e+07	4.8234e+07	5.96936e+07	4.89881e+07	6.01547e+07	3.60456e+07
POS199	Cer	313762	197105	123582	188829	177909	118008
POS1991	PC	1.01753e+06	848426	670160	2.02036e+06	1.3572e+06	432539
POS1992	PC	1.641e+07	1.21786e+07	4.97679e+06	1.08554e+07	4.10196e+06	8.83882e+06
POS2	AcCa	131388	58356.3	101379	269989	1.43485e+07	40896.6
POS20	AcCa	46787.8	61391	67450.1	93113.3	1.52373e+07	110924
POS2005	PC	1.87406e+07	1.577e+07	7.85023e+06	1.40361e+07	1.44952e+07	9.91366e+06
POS204	Cer	2.16278e+06	1.27798e+06	2.12644e+06	2.3715e+06	709751	2.63211e+06
POS2040	PC	1.511e+06	986388	326052	784219	370024	278048
POS2041	PC	1.03816e+06	674688	311753	3.5499e+06	263239	1.28223e+06
POS2042	PC	278173	28153.3	389658	162001	98359.2	167970
POS2048	PC	1.78614e+06	1.61171e+06	565240	2.59094e+06	34027.6	139983
POS2049	PC	588930	314199	95052.9	503483	943157	97631.7
POS2050	PC	5.62139e+06	3.2621e+06	8.46149e+06	4.22759e+06	1.44667e+06	2.8011e+06
POS2054	PC	783015	491386	352039	827153	914227	854803
POS2058	PC	3.3105e+06	2.39479e+06	1.26965e+06	1.68543e+06	1.91328e+06	907208
POS2059	PC	441485	207920	212261	191483	120089	113267
POS2062	PC	311607	111507	65531.4	226674	992636	86928.8
POS2064	PC	984070	485398	964766	574904	369704	340862
POS2065	PC	238443	717569	736702	439301	27564.9	236288
POS2068	PC	1.34118e+07	1.12266e+07	9.27849e+06	2.0298e+07	6.47821e+06	1.48081e+07
POS2069	PC	2.82751e+06	2.16217e+06	2.17506e+06	4.90216e+06	2.66064e+06	1.40743e+06
POS2070	PC	455709	1.07786e+06	173700	490493	693613	258806
POS2071	PC	117919	228448	290886	230525	285998	18276.7
POS2072	PC	667405	442640	449875	826521	852261	353879
POS2075	PC	2.77972e+06	1.85686e+06	1.49511e+06	2.37685e+06	663701	1.06742e+06
POS2078	PC	1.00457e+06	512341	692075	982128	747883	1.13285e+06
POS2079	PC	147010	249082	318385	449102	635586	57121.6
POS2082	PC	58997.9	18412.1	30690.9	111672	399872	70418.6
POS2083	PC	1.92966e+06	953258	1.00383e+06	1.1631e+06	2.21231e+06	615369
POS2087	PC	2.1277e+07	1.75556e+07	1.48676e+07	1.56861e+07	6.61811e+06	1.40311e+07
POS2088	PC	1.46607e+07	4.18106e+06	3.22309e+06	3.35817e+06	3.28429e+06	1.11697e+06
POS2090	PC	4.89197e+06	1.61449e+07	3.14363e+06	2.91942e+06	3.62346e+06	2.29643e+06
POS2091	PC	1.06957e+06	875947	564266	351977	883990	1.32157e+06
POS2092	PC	672277	515676	1.28643e+06	492521	2.01937e+06	582616
POS2093	PC	316289	276956	192544	612703	365466	540665
POS2096	PC	3.75461e+07	3.60574e+07	3.08557e+07	2.66469e+07	1.02717e+08	6.36948e+07
POS21	AcCa	11495.9	1.27986e+06	20002.1	29055.3	1.22682e+07	14768.6
POS210	Cer	6.86676e+06	2.3113e+07	192479	147012	5.0836e+06	166728
POS2100	PC	3.09726e+06	1.35731e+06	1.5698e+06	3.73235e+06	833970	3.57818e+06
POS2102	PC	640213	5939.9	973277	893210	893951	1.28747e+06
POS2104	PC	214626	143703	262609	218298	493969	240981
POS2107	PC	624895	389818	207036	539435	214920	76714.6
POS2109	PC	140649	87849.2	119257	248951	202107	72138.9
POS211	Cer	4.00224e+08	3.37452e+08	2.79169e+08	3.42962e+08	1.00634e+08	2.85221e+08
POS2112	PC	175797	44208.6	21685.1	94645.4	92142.2	29573.3
POS2117	PC	3.96099e+06	4.90946e+06	4.31745e+06	4.08718e+06	5.16313e+06	4.49143e+06
POS213	Cer	219139	141382	97296.3	276810	38984.7	113503
POS2149	PC	6.925e+06	6.34841e+06	3.14937e+06	8.3579e+06	6.15267e+06	8.29419e+06
POS2151	PC	1.77113e+07	1.19473e+07	1.39472e+07	2.79248e+07	1.04811e+07	2.95348e+07
POS2152	PC	49801.7	7181.83	43256.8	110726	87232.8	156252
POS2155	PC	3.04626e+07	6.4656e+06	5.1782e+06	3.25867e+07	1.03715e+07	1.53156e+06
POS2156	PC	1.14894e+06	1.0036e+06	919609	1.45324e+06	1.59712e+06	1.70158e+06
POS2160	PC	175880	109144	150383	244413	118330	208748
POS2165	PC	815824	575344	270236	610643	308619	170982
POS2168	PC	139843	225336	201389	353950	250362	84312.3
POS2170	PC	229091	48388.2	31050.7	45881.5	92134.5	17795
POS2174	PC	6.63288e+06	5.24389e+06	2.00879e+06	7.22153e+06	5.86817e+06	2.18249e+06
POS22	AcCa	2869.62	1228.07	2437.21	892.368	26612.4	696.133
POS2208	PC	3.65004e+06	2.38433e+06	1.8741e+06	5.09435e+06	1.46249e+06	3.27675e+06
POS2211	PC	290262	790937	327154	706089	2.20559e+06	369793
POS2215	PC	1.84426e+07	1.53492e+07	7.99352e+06	1.40107e+07	1.64508e+07	1.00202e+07
POS2217	PC	1.15738e+06	2.2441e+06	1.674e+06	1.357e+06	2.56648e+06	1.18914e+06
POS2222	PC	5.18819e+06	3.59104e+06	3.77449e+06	3.3314e+06	2.57524e+06	1.67178e+06
POS2223	PC	2.38971e+06	1.52182e+06	713319	3.19902e+06	622075	1.55989e+06
POS2224	PC	200332	189382	413788	174843	36095.1	76399
POS2226	PC	728274	170674	676137	907207	2.99825e+06	1.36599e+06
POS2227	PC	1.57604e+06	829909	1.81585e+06	1.96359e+06	1.97145e+06	1.19513e+06
POS2228	PC	415933	226588	462495	506585	189909	505810
POS2229	PC	4.90821e+06	6.25189e+06	1.68185e+06	3.52446e+06	26375.6	5.34749e+06
POS223	Cer	471580	365668	739270	278060	345853	1.45138e+06
POS2230	PC	4.3138e+06	2.93224e+06	3.99684e+06	6.47515e+06	3.46187e+06	3.7401e+06
POS2232	PC	1.51133e+06	459051	908720	738785	748590	693899
POS2233	PC	2.99314e+08	2.31794e+08	2.69415e+08	2.94102e+08	5.61731e+08	2.58542e+08
POS2239	PC	1.16361e+06	521714	560662	590447	324520	1.3652e+06
POS2241	PC	430207	220186	274614	522173	439885	387176
POS2244	PC	1.12416e+06	843476	711817	2.5975e+06	4.26651e+06	995737
POS2245	PC	3.12002e+06	1.47466e+06	1.33475e+06	2.72708e+06	1.33619e+06	865340
POS2246	PC	1.14153e+06	701302	884147	960871	776178	1.26076e+06
POS2247	PC	847093	524155	574859	954945	572905	1.1196e+06
POS2248	PC	53253.6	1.5131e+06	1.29563e+06	1.54998e+06	18621.7	1.50508e+06
POS225	Cer	1.73774e+07	8.52519e+06	1.70385e+06	7.26107e+06	5.30969e+06	4.8561e+06
POS2250	PC	2.91112e+07	2.19205e+07	1.41389e+07	4.02612e+07	5.48835e+07	831112
POS2251	PC	2.7134e+06	2.69247e+06	1.81052e+06	1.81926e+06	1.43859e+06	1.47057e+06
POS2252	PC	1.15705e+06	1.09272e+06	971490	1.22497e+06	2.96137e+06	559934
POS2253	PC	3.45886e+06	2.6769e+06	3.65084e+06	1.37221e+06	5.6059e+06	577581
POS2256	PC	689792	356395	598334	416849	673893	313184
POS2257	PC	1.26191e+06	1.03684e+06	408055	1.31744e+06	784773	485004
POS2258	PC	3.55569e+06	2.64197e+06	2.44101e+06	2.86645e+06	5.07721e+06	835838
POS2261	PC	58440	110006	164434	67953.3	281857	45513
POS2262	PC	6.9165e+06	6.09093e+06	4.01747e+06	3.76945e+06	1.12469e+07	2.56991e+06
POS2264	PC	647274	419344	429332	768211	229534	708990
POS2267	PC	968886	471778	88914.1	966305	2.87131e+07	1.38709e+06
POS2269	PC	716355	354021	518817	1.00906e+06	114049	875789
POS227	Cer	4.68591e+06	2.23965e+06	2.26734e+06	1.65886e+06	1.58991e+06	1.19119e+06
POS2270	PC	391317	181304	226489	862472	3.88989e+06	552005
POS2278	PC	258642	50738.8	15846.8	39481.1	1.10056e+06	126431
POS2281	PC	320043	316416	367574	856441	494891	447169
POS2293	PC	5.55539e+06	4.27447e+06	1.62156e+06	3.87861e+06	3.72655e+06	1.5911e+06
POS2295	PC	165150	54792.9	71176.4	12365.9	398448	538279
POS23	AcCa	3.95471e+06	2.87231e+06	2.11181e+06	3.23584e+06	6.10315e+06	4.78803e+06
POS2324	PC	624895	389818	207036	539435	214920	76714.6
POS2325	PC	6.74235e+07	7.07136e+07	6.55123e+07	7.3959e+07	2.1321e+08	7.05627e+07
POS233	Cer	194716	157245	155717	176529	117014	652989
POS2330	PC	4.70686e+06	6.49978e+06	1.91299e+06	4.9881e+06	1.07381e+07	4.86564e+06
POS2332	PC	149863	96384	67503.1	98670.9	171262	161089
POS2339	PC	2.74219e+08	2.76375e+08	996940	2.66788e+08	1.00314e+09	2.25684e+08
POS234	Cer	1.48989e+07	6.5415e+06	6.5403e+06	9.85713e+06	5.11385e+06	1.18128e+07
POS2340	PC	1.84541e+06	1.00435e+06	777266	1.49251e+06	2.51191e+06	614736
POS2341	PC	131757	317759	83726.7	466574	616768	248377
POS235	Cer	669726	428680	363724	444651	174421	250297
POS2350	PC	6.63288e+06	5.24389e+06	2.00879e+06	7.22153e+06	5.86817e+06	2.18249e+06
POS2354	PC	19526.5	122504	52038.6	33461.1	661418	223124
POS2355	PC	333065	141177	241497	319497	460407	209043
POS2356	PC	272280	97402.6	284557	265743	261036	157211
POS2357	PC	97835.2	40840.7	11895.3	305935	43480.9	64879.4
POS2358	PC	618705	173135	403309	459337	649128	306399
POS236	Cer	0.135796	0.108146	34187	58922.5	157522	131108
POS2362	PC	443976	307968	349893	696679	2.31081e+06	951971
POS2363	PC	74982.9	17108	18667.9	87749.2	374669	77939.8
POS2369	PC	1.22954e+06	421396	3.10358e+06	5.14626e+06	5.21037e+07	3.1166e+06
POS2370	PC	318274	478954	88800.7	473957	1.27531e+06	192296
POS2373	PC	4.7029e+06	3.13312e+06	2.32625e+06	4.57347e+06	4.74204e+07	1.10726e+07
POS238	Cer	18044.6	14857.8	34018.5	41303.1	11400.1	56234.2
POS2380	PC	149931	77688.3	109705	48677.8	31848.1	321282
POS2382	PC	830180	952712	724109	678131	357967	716972
POS2384	PC	338488	202192	367458	199150	1.42444e+06	126283
POS2385	PC	168211	543757	963593	1.75018e+06	2130.88	589178
POS2388	PC	421137	287158	120811	332690	421812	231163
POS239	Cer	921282	423642	502432	672261	506785	471253
POS2395	PC	69655.8	89266.9	65549	121054	501168	177451
POS2396	PC	773921	483688	364664	868655	7.15194e+06	492810
POS2397	PC	60624.2	175398	121581	336208	106303	215588
POS24	AcCa	1852.13	55769	24580.6	7106.87	134811	74403.5
POS240	Cer	2.08821e+06	3.00139e+06	1.21461e+06	2.46897e+06	1.606e+06	1.79471e+06
POS2400	PC	248570	378433	120374	535747	112097	321596
POS2406	PC	150056	74983.7	116181	213311	134963	139872
POS2413	PC	3.19562e+06	1.13523e+06	208472	5.47628e+06	7.81819e+06	384556
POS2417	PC	2.36843e+06	1.62676e+06	624960	1.18772e+06	6.78529e+06	569560
POS2418	PC	740229	480345	203121	701026	1.29031e+06	465479
POS2419	PC	135061	111138	104545	209286	17594.3	216085
POS242	Cer	854966	1.5316e+06	807849	1.20401e+06	751390	949127
POS2423	PC	601264	398540	455066	789088	400365	614692
POS2427	PC	21239	89776.5	60622.5	54045.9	89648.6	18722.9
POS2430	PC	161046	159237	45539.7	562196	1.12289e+06	124862
POS2431	PC	196269	146471	66576.6	181754	89944.3	166226
POS2433	PC	250547	242937	286308	248049	422735	384679
POS2434	PC	82511.4	134773	83157.3	100864	166903	112929
POS2435	PC	190408	475506	149386	4.58975e+06	1.37571e+06	3.66819e+06
POS2436	PE	707659	606147	907649	1.5932e+06	231534	118990
POS2438	PE	2.93389e+08	2.99573e+08	2.47146e+08	3.39375e+08	6.8393e+07	7.45189e+07
POS2440	PE	2.62613e+06	3.77633e+06	3.03701e+06	1.79257e+06	335456	240652
POS2441	PE	943287	1.32711e+06	1.24815e+06	915436	225866	192634
POS2442	PE	207934	965060	770109	233674	1932.09	42034.7
POS2443	PE	379099	333909	79162	148471	202664	18477
POS2444	PE	2.98907e+06	3.41217e+06	2.85006e+06	4.36404e+06	1.26218e+06	218728
POS2446	PE	5.38747e+06	5.37262e+06	6.14836e+06	8.70139e+06	2.09018e+06	1.01678e+06
POS2447	PE	196033	186257	288070	539916	134570	174461
POS2448	PE	6.35136e+06	6.43183e+06	5.91767e+06	8.98376e+06	4.3831e+06	1.21901e+06
POS2449	PE	2.32099e+08	3.38799e+08	2.34082e+08	2.29614e+08	1.28405e+08	6.76195e+07
POS245	Cer	1.51688e+07	1.1286e+07	6.8557e+06	1.0731e+07	7.90367e+06	7.14796e+06
POS2450	PE	1.11725e+07	1.10922e+07	1.08169e+07	5.90737e+06	3.33071e+06	1.21893e+06
POS2451	PE	2.60837e+06	2.81703e+06	3.4105e+06	2.50414e+06	1.75315e+06	660932
POS2452	PE	481530	705758	986845	319121	31534.2	56520.1
POS2453	PE	490388	3.12016e+06	2.92134e+06	517139	289784	235606
POS2454	PE	1.46657e+08	1.95667e+08	1.67951e+08	2.50383e+08	8.8134e+07	2.69759e+07
POS2456	PE	1.48092e+06	1.61825e+06	1.77999e+06	1.53145e+06	425484	87288
POS2457	PE	1.37616e+06	836771	419070	424962	298535	47379.4
POS2458	PE	488538	383258	208749	424736	201086	35566.3
POS2459	PE	9.31505e+07	9.55284e+07	6.99553e+07	5.99445e+07	2.27602e+07	3.18656e+07
POS2460	PE	2.69827e+06	3.14604e+06	2.20496e+06	2.36113e+06	1.36282e+06	719984
POS2461	PE	255972	498050	299309	81982.8	197660	61420
POS2462	PE	1.07108e+06	2.0676e+06	1.15082e+06	585123	178099	669762
POS2464	PE	239954	235055	395260	136131	38854.1	72695.1
POS2465	PE	156197	1.98345e+06	225774	1.23219e+06	75128	268639
POS2466	PE	191736	166859	193225	243180	220825	279615
POS2468	PE	4.15968e+07	2.74726e+07	3.98519e+07	4.77331e+07	2.49888e+07	8.34415e+06
POS2469	PE	707659	606147	907649	1.5932e+06	231534	118990
POS247	Cer	194776	164596	94210.5	245052	59769.1	107745
POS2470	PE	3.45973e+06	3.4044e+06	4.19325e+06	1.22629e+06	1.44478e+06	179999
POS2471	PE	2.03639e+06	3.1035e+06	3.59158e+06	2.8366e+06	1.81172e+06	292376
POS2472	PE	1.50591e+06	1.40357e+06	889449	695874	1.28549e+06	583112
POS2473	PE	9.60434e+06	3.02279e+06	4.04698e+06	4.7728e+06	1.21522e+07	931638
POS2474	PE	1.18791e+06	1.33778e+06	1.42277e+06	1.5025e+06	687952	166198
POS2475	PE	3.23237e+08	3.93068e+08	2.44207e+08	3.0569e+08	2.46834e+08	1.07374e+08
POS2477	PE	775973	23754.2	75049.3	242913	68136.4	391676
POS2478	PE	1.58657e+06	2.54918e+06	1.8571e+06	1.31446e+06	1.02145e+06	444102
POS2479	PE	526067	721517	695356	233504	1.50053e+06	102565
POS248	Cer	373371	99894.3	167486	1.39765e+06	68992.3	2.32492e+06
POS2480	PE	223155	1.79362e+06	435279	396025	159007	195197
POS2482	PE	8.74089e+07	1.02068e+08	7.04195e+07	6.25565e+07	2.30515e+07	3.2559e+07
POS2483	PE	2.69827e+06	3.14604e+06	2.20496e+06	2.36113e+06	1.36282e+06	719984
POS2484	PE	1.0048e+06	979338	1.0398e+06	1.17471e+06	195074	296684
POS2485	PE	409652	543458	502065	491019	226682	47313.4
POS2486	PE	218998	327304	339471	372914	47327.1	67383.3
POS2487	PE	1.50591e+06	1.40717e+06	889449	695874	1.28549e+06	583112
POS2488	PE	72133	171968	113398	123828	318718	4558.35
POS249	Cer	335399	177404	177494	195998	111382	33564.9
POS2490	PE	1.04204e+06	408764	894444	3.04653e+06	46659.3	374246
POS2492	PE	185415	124233	138292	277487	2.97941e+06	197048
POS2493	PE	446499	380785	484840	524808	65942.4	347476
POS2495	PE	472733	483694	534981	462077	143007	291961
POS2497	PE	467592	126461	55867.7	334039	53878.3	85035.8
POS2498	PE	2.35884e+07	3.0186e+07	1.47344e+07	2.9993e+07	5.12181e+06	3.90284e+06
POS25	AcCa	15344.7	93220.7	36261.9	22852.9	3533.46	146340
POS250	Cer	353794	323134	407017	816645	75776.2	1.18154e+06
POS2502	PE	2.29996e+08	1.34483e+08	1.85849e+08	2.65811e+08	6.79817e+07	8.40333e+07
POS2503	PE	2.26125e+06	1.7553e+06	2.93547e+06	4.72641e+06	1.30784e+06	1.62341e+06
POS2506	PE	518558	507059	399618	969625	1.9283e+06	546647
POS2507	PE	156745	138269	142295	368620	6.47967e+06	246792
POS2508	PE	1.00997e+07	2.80691e+06	1.32948e+07	1.02887e+07	9.03995e+06	5.03648e+06
POS251	Cer	290476	96952.2	118444	200990	121923	18270.7
POS2511	PE	5.47671e+06	3.58991e+06	1.02149e+06	3.30712e+08	490321	2.31349e+06
POS2514	PE	93371.7	179152	149413	79939.6	570496	1.1336e+06
POS2515	PE	1.57228e+06	1.29287e+06	1.36715e+06	886449	1.93443e+06	693364
POS2516	PE	248004	182097	246392	257778	2.1978e+06	554116
POS2517	PE	271384	115271	42695.8	40836.6	1.9054e+06	65840
POS2518	PE	56438.9	247437	158435	105783	26940.1	109693
POS252	Cer	1.24698e+06	838192	224830	965347	598144	341464
POS2524	PE	3.41064e+06	2.51263e+06	2.72122e+06	4.54358e+06	3.12683e+07	3.19158e+06
POS2525	PE	1.62503e+06	1.0738e+06	3.43808e+06	2.26488e+06	570787	920129
POS2529	PE	758388	4.10271e+06	1.58147e+08	1.88471e+06	374983	201758
POS253	Cer	636105	1.1444e+06	382431	1.36121e+06	780599	2.46546e+06
POS2534	PE	533888	203218	369853	708431	188278	378297
POS2536	PE	1.46613e+06	508139	488347	2.13512e+06	7.18296e+06	391672
POS2537	PE	86780.4	29622.6	145203	156545	18957.4	37915.3
POS2539	PE	5.26441e+06	4.20063e+06	2.76471e+06	4.14133e+06	964328	2.56012e+06
POS254	Cer	303114	144289	102473	168254	56021.1	147710
POS2542	PE	666935	249164	418403	577416	455262	36569
POS2544	PE	6.18883e+06	4.16905e+06	3.91445e+06	6.42252e+06	2.7439e+07	6.16979e+06
POS2545	PE	325202	355807	40047.9	315870	50668.2	121676
POS2547	PE	1.55295e+06	1.36685e+06	1.20914e+06	3.97262e+06	3.0438e+06	2.75094e+06
POS2548	PE	90618.3	49356.1	32631.5	229757	1.5855e+06	156610
POS2549	PE	2.80156e+06	1.54636e+06	2.62251e+06	2.16682e+06	925071	1.43098e+06
POS255	Cer	14671.2	8906.11	30214.5	21955.6	59466.1	7471.29
POS2550	PE	9.01151e+06	1.12967e+07	4.77939e+06	1.37777e+07	3.13535e+06	387294
POS2554	PE	1.8486e+06	1.56769e+06	733289	783662	618681	576042
POS2556	PE	1.47852e+06	498544	673231	2.10185e+06	2.8947e+06	1.29296e+06
POS2557	PE	410049	291982	352203	1.28971e+06	720852	666859
POS2558	PE	68691.5	97251.1	104372	199086	824547	110492
POS2559	PE	719008	917945	509044	1.12166e+06	183131	764577
POS256	Cer	283719	236379	163806	479870	234387	398753
POS2562	PE	6.23968e+06	4.92498e+06	4.29691e+06	5.91514e+06	1.79965e+06	1.27822e+06
POS2566	PE	368910	368536	176923	599258	158219	411956
POS2567	PE	1.76094e+06	924629	574291	1.09526e+06	168224	753112
POS2568	PE	170024	211429	217491	391995	122046	143918
POS2569	PE	413046	181332	86050	163138	62171.7	368965
POS257	Cer	40834.7	28770.2	39971	10632.9	6784.7	94965.5
POS2570	PE	727936	1.60915e+06	130317	362821	89111.1	345294
POS2584	PE	809845	1.32511e+06	477341	1.6631e+06	3.80293e+06	3.34338e+06
POS2585	PE	1.76498e+07	1.40926e+07	9.62556e+06	8.49683e+06	1.17918e+07	1.37881e+07
POS2586	PE	2.14652e+06	1.21214e+06	1.79308e+06	3.15717e+06	2.73032e+07	2.35132e+06
POS2587	PE	606608	482553	1.12608e+06	920169	383442	783901
POS2589	PE	5.91588e+07	3.31417e+07	4.46821e+07	5.42003e+07	2.4649e+07	3.11388e+07
POS259	Cer	483391	498957	321775	409441	21450.1	879303
POS2594	PE	4.03173e+08	2.38835e+08	2.66806e+08	3.55073e+08	1.49243e+08	2.12913e+08
POS2595	PE	3.97865e+06	2.47495e+06	3.2203e+06	4.16626e+06	1.52633e+06	3.02876e+06
POS2596	PE	878020	477266	588009	794346	105968	195523
POS2597	PE	86740.8	397225	124760	451082	211577	151420
POS2598	PE	680709	482771	322935	1.15518e+06	230325	323796
POS2599	PE	458666	224270	111054	928615	110272	488499
POS26	AcCa	34817.1	31246.8	48263.3	55932.2	183605	63913.2
POS260	Cer	8674.17	5468.36	59301.2	368421	13211	74492.7
POS2607	PE	909299	791742	681308	1.38601e+06	2.09231e+07	5.60466e+06
POS2609	PE	2.51956e+07	2.05294e+07	2.78012e+07	3.47534e+07	2.6267e+07	1.87317e+07
POS261	Cer	1.41464e+06	1.03889e+06	1.14093e+06	1.20716e+06	1.12017e+06	1.25207e+06
POS2614	PE	1.07095e+06	1.10702e+07	2.09437e+06	853860	386326	1.35521e+06
POS2615	PE	960676	876443	3.95095e+06	450602	1.48445e+06	1.9552e+06
POS2616	PE	966245	1.00429e+06	351171	251897	291583	1.13351e+06
POS2617	PE	962797	480580	299416	537201	336543	206293
POS2618	PE	131814	93430.7	965431	3.75659e+06	301144	2.29045e+06
POS2619	PE	673130	596426	592818	834752	180860	875081
POS2620	PE	91195.9	606078	77372.4	296514	545091	167610
POS2621	PE	197278	80988.5	24154.7	546674	136488	52397.7
POS2628	PE	2.84663e+07	2.00675e+07	1.48052e+07	3.13539e+07	5.01336e+07	1.65835e+07
POS2629	PE	326604	516504	163708	237300	4.45933e+06	283928
POS263	Cer	164146	145244	154150	298658	105984	197504
POS2630	PE	266330	208367	152247	377617	241919	228637
POS2631	PE	357065	522476	452419	627922	142684	242654
POS2632	PE	342248	190762	156816	228307	44322.6	157837
POS2633	PE	2.99407e+07	3.63306e+07	3.20922e+07	2.33211e+07	1.54635e+07	1.15062e+07
POS2634	PE	5.9064e+06	1.7144e+06	5.39623e+06	7.23361e+06	7.30452e+06	1.63218e+06
POS2638	PE	1.9031e+06	3.02959e+06	2.50666e+06	2.9682e+08	638043	2.35116e+06
POS2639	PE	1.40755e+06	375150	295865	933079	247213	1.02115e+06
POS264	Cer	1.30259e+07	1.04667e+07	8.52668e+06	6.60532e+06	4.96432e+06	6.72432e+06
POS2640	PE	349195	1.14032e+06	542523	401761	1.91955e+06	3.8069e+06
POS2641	PE	357974	1.13763e+06	782575	373073	2.89304e+06	7.8054e+06
POS2642	PE	915413	157147	624669	690111	2.1752e+06	154656
POS2646	PE	6.42422e+07	3.95804e+07	3.62551e+07	6.69658e+07	4.52682e+07	4.28304e+07
POS2647	PE	290813	326799	153619	350220	25203.1	98993.5
POS2648	PE	112177	66050.3	236346	232763	25953.5	135061
POS2651	PE	1.57487e+07	1.05014e+07	1.3104e+07	1.33795e+07	2.4584e+06	2.00952e+07
POS2652	PE	15220.8	15640.2	30484.4	66511.7	45601.1	65162
POS2653	PE	223473	57091.6	72305.5	110532	497229	89056.9
POS2656	PE	178817	133994	106549	129807	361266	158959
POS2657	PE	9.11273e+07	5.90706e+07	2.43327e+07	6.44176e+07	8.29135e+07	580418
POS2658	PE	44108.5	149242	107854	166966	183988	103298
POS2659	PE	5.30406e+07	4.35453e+07	361819	5.98547e+07	2.07633e+06	1.42814e+06
POS266	Cer	172683	56922.1	122184	50327.9	5779.62	26881.7
POS2660	PE	5.04938e+07	3.61916e+07	3.18718e+07	7.11398e+07	6.18876e+07	6.03292e+07
POS2661	PE	530784	548585	108132	366423	171958	377628
POS2662	PE	4.23848e+06	4.00171e+06	3.5776e+06	3.0871e+06	1.29408e+06	845426
POS2664	PE	512279	303777	262353	526178	2.74257e+06	417785
POS2665	PE	2.29126e+07	1.6549e+07	1.21552e+07	2.37318e+07	5.5368e+07	2.84158e+07
POS2666	PE	4.18891e+07	3.55208e+07	3.59333e+07	4.02865e+07	1.98691e+07	2.35163e+07
POS2667	PE	1.41787e+06	879641	485143	657499	259880	540323
POS2668	PE	3.30309e+07	2.67224e+07	1.93749e+07	3.0642e+07	2.17318e+07	2.81714e+07
POS267	Cer	4.42174e+06	1.82253e+06	3.70126e+06	2.32897e+06	661582	1.5635e+06
POS2671	PE	3.87987e+06	781358	1.05171e+06	5.21155e+06	5.58056e+07	2.96442e+06
POS2672	PE	3.31029e+06	3.2819e+06	3.06552e+06	3.70436e+06	3.49921e+06	1.7151e+06
POS2674	PE	574975	397108	405711	909319	297404	788134
POS2677	PE	410711	470240	559752	1.9133e+06	715383	798217
POS2678	PE	1.72722e+06	1.35825e+06	910989	239878	366070	948651
POS2679	PE	2.27049e+07	1.09177e+07	2.14001e+07	3.88249e+06	4.20713e+06	2.55063e+06
POS2683	PE	3.07813e+06	1.69026e+06	1.67299e+06	3.79642e+06	2.11006e+06	2.61482e+06
POS2685	PE	575490	289351	692388	1.3715e+06	1.58658e+06	739970
POS2686	PE	3.59345e+07	3.74437e+07	2.79406e+07	5.20884e+07	1.80907e+08	2.60143e+07
POS2688	PE	1.92966e+06	953258	1.00383e+06	1.1631e+06	2.21231e+06	615369
POS2689	PE	1.41978e+06	471295	676627	2.10667e+06	3.32019e+06	1.2952e+06
POS269	Cer	225568	120634	190971	78920.8	114536	106299
POS27	AcCa	55721.9	85504.4	122046	117320	1.03923e+06	123627
POS270	Cer	315437	297291	395732	536561	148782	337464
POS271	Cer	2.04354e+06	2.47292e+06	1.71695e+06	1.04029e+06	477180	565899
POS2713	PE	1.64239e+06	1.01448e+06	837670	3.06533e+06	1.03626e+07	2.50817e+06
POS2714	PE	2.99093e+06	1.87163e+06	1.58872e+06	2.26463e+06	8.49618e+06	833537
POS2715	PE	1.99695e+06	1.17885e+06	1.21807e+06	912725	1.19816e+06	2.45054e+06
POS2716	PE	2.06413e+06	1.30601e+06	1.11612e+06	923091	1.60058e+06	1.4578e+06
POS2719	PE	3.41609e+06	2.46412e+06	4.55289e+06	2.58321e+06	1.36154e+06	672357
POS272	Cer	6.74281e+07	3.74117e+07	4.94189e+07	2.40114e+07	1.19857e+07	1.91765e+07
POS2720	PE	4.05592e+06	1.43691e+06	3.85997e+06	2.34622e+06	8.84023e+06	928673
POS2724	PE	6.98916e+06	7.63344e+06	943926	6.45584e+06	5.74304e+06	3.58486e+06
POS2726	PE	1.31573e+07	1.8143e+07	1.36472e+07	2.1799e+07	2.87598e+07	7.04873e+06
POS274	Cer	764762	430771	688752	498557	89813.7	2.48853e+07
POS2748	PE	416018	363175	252166	332485	1.06412e+06	321636
POS2749	PE	692838	413645	246941	610280	2.42524e+06	204156
POS275	Cer	144822	127939	111572	127836	10436	66717.6
POS2750	PE	2.05537e+07	1.6282e+07	1.27644e+07	2.1903e+07	1.37588e+08	2.58963e+07
POS2751	PE	1.16448e+06	314709	489324	1.19185e+06	3.65256e+06	667189
POS2752	PE	5.31711e+07	4.09145e+07	4.0685e+07	6.26195e+07	5.49954e+07	6.51603e+07
POS2753	PE	533290	313265	441242	660455	576082	849718
POS2755	PE	561081	412757	756744	924662	362160	644150
POS2757	PE	5.02778e+07	5.78256e+07	5.50268e+07	4.23126e+07	1.85792e+08	2.86177e+07
POS2758	PE	5.11907e+07	3.69994e+07	4.67616e+07	5.23489e+07	6.02735e+07	4.26794e+07
POS2761	PE	1.16448e+06	314709	489324	1.19185e+06	3.65256e+06	667189
POS2763	PE	2.84663e+07	2.00675e+07	1.48052e+07	3.13539e+07	5.01336e+07	1.65835e+07
POS2764	PE	3.10451e+06	2.54633e+06	543952	2.59961e+06	1.47508e+07	1.16769e+06
POS277	Cer	7.10864e+06	5.48637e+06	5.57841e+06	3.04932e+06	1.4135e+06	2.11372e+06
POS2782	PE	389034	185229	170243	513621	8.01869e+06	374831
POS2783	PE	2.72824e+07	2.87638e+07	1.38357e+07	3.33187e+07	1.78578e+08	3.36109e+07
POS2786	PE	972010	819204	2.16299e+07	1.75262e+07	427207	1.47822e+06
POS2787	PE	193579	191251	510007	321672	294397	263626
POS2788	PE	659277	344929	395199	785467	829776	738522
POS2789	PE	214626	143703	262609	218298	493969	240981
POS279	Cer	1.55975e+06	1.47301e+06	803229	832986	321491	599980
POS2790	PE	214997	418096	130114	457962	11272.2	35349
POS2791	PE	349649	246831	91524.1	284993	1.04282e+06	185194
POS2792	PE	3.50376e+07	4.07603e+07	4.0063e+07	4.91838e+07	5.49585e+07	2.47987e+07
POS2793	PE	4.82886e+07	3.65206e+07	2.85023e+07	5.8715e+07	2.42569e+07	4.33984e+07
POS2794	PE	967821	706733	370540	366335	9.18291e+06	641134
POS2795	PE	3.08396e+06	2.00205e+06	1.08261e+07	4.14386e+06	2.66978e+06	5.59174e+06
POS2796	PE	156116	141895	127693	220755	111703	185295
POS2797	PE	5.78555e+06	5.54222e+06	2.8962e+06	5.44126e+06	3.65378e+06	2.45984e+06
POS2798	PE	1.90798e+08	2.00908e+07	9.33507e+06	5.21355e+07	2.57503e+07	3.78563e+07
POS2799	PE	646006	3.09053e+06	2.51316e+06	214500	2.53882e+06	1.56762e+06
POS28	AcCa	13116.3	5247.13	19591	21158.9	2.56119e+06	54180.3
POS280	Cer	85514.7	118604	140696	72362.9	27060.7	59643.4
POS2800	PE	6.47443e+06	6.5696e+06	2.94342e+06	8.30802e+06	3.51751e+07	7.90809e+06
POS2801	PE	619718	471281	278035	842785	8.29911e+06	484453
POS2802	PE	3.11095e+06	2.53307e+06	1.58633e+06	2.91739e+06	5.91892e+06	1.77851e+06
POS2805	PE	2.72147e+06	3.29649e+06	2.63937e+06	2.28547e+06	1.64065e+06	1.92182e+06
POS2806	PE	5.31506e+07	3.92895e+07	3.21129e+07	5.96457e+07	2.61793e+07	6.05233e+07
POS2807	PE	2.34203e+06	2.74047e+06	1.16803e+06	2.25936e+06	1.11539e+06	1.16729e+06
POS2813	PE	910019	1.2686e+06	651020	254957	118164	751841
POS2816	PE	3.02509e+06	1.45394e+06	1.33914e+06	2.73631e+06	1.08637e+06	867942
POS2817	PE	626854	489052	1.1036e+06	400984	1.19993e+06	255900
POS2819	PE	847093	524155	574859	954945	572905	1.1196e+06
POS282	Cer	97373.3	73796.6	136610	101836	21911.9	82245.8
POS2820	PE	2.67842e+06	2.66358e+06	1.78394e+06	1.78923e+06	1.4145e+06	1.45876e+06
POS2821	PE	1.1625e+06	1.09679e+06	978732	1.23376e+06	2.98332e+06	564069
POS2822	PE	3.45941e+06	2.67792e+06	3.66423e+06	1.37251e+06	5.37369e+06	571548
POS2824	PE	5.00848e+06	1.53201e+06	2.0432e+06	2.90211e+06	930696	5.49937e+06
POS2825	PE	6.3772e+06	3.27023e+06	3.71592e+06	5.83486e+06	4.40865e+06	7.71684e+06
POS2826	PE	682529	344063	536629	403041	915718	285956
POS2827	PE	105226	46068.5	243356	92224	1.71714e+07	71797.9
POS283	Cer	1.48989e+07	6.5415e+06	6.5403e+06	9.85713e+06	5.11385e+06	1.18128e+07
POS2830	PE	1.92966e+06	953258	1.00383e+06	1.1631e+06	2.21231e+06	615369
POS2831	PE	1.00468e+07	6.58312e+06	7.41168e+06	4.43518e+06	8.10001e+06	1.31066e+07
POS2832	PE	983870	1.54355e+06	808634	1.1947e+06	3.16949e+06	462009
POS2835	PE	539046	298504	253812	524253	359668	374690
POS2836	PE	92812	61550.5	22703	51973.7	561878	90058.8
POS2837	PE	1.13735e+07	9.30166e+06	7.8713e+06	4.51917e+06	7.9419e+06	1.26744e+07
POS2838	PE	1.99345e+06	1.30039e+06	1.12522e+06	3.29605e+06	1.11228e+07	2.30599e+06
POS2839	PE	849947	1.0063e+06	819790	1.00097e+06	1.21594e+07	419774
POS284	Cer	1.18682e+06	405235	752264	785349	154986	579441
POS2840	PE	1.37096e+06	1.08646e+06	743444	863298	819644	788508
POS285	Cer	215748	254696	160516	206338	68343.8	172168
POS286	Cer	2.26925e+06	691235	2.14241e+06	817550	286440	514564
POS2861	PE	334066	233666	164988	328138	543545	209373
POS2862	PE	622445	414590	351917	695919	3.68776e+06	340866
POS2863	PE	3.04148e+06	1.91422e+06	1.09129e+06	2.26058e+06	8.52579e+06	839116
POS2864	PE	289653	198307	28186.6	91539.6	418632	28070.5
POS2865	PE	2.05949e+07	1.6314e+07	1.27706e+07	2.2036e+07	1.3758e+08	2.59477e+07
POS2866	PE	1.88016e+06	1.22004e+06	2.12975e+06	1.43361e+06	807992	1.29465e+06
POS2868	PE	8.03826e+06	7.29215e+06	9.9456e+06	1.14442e+07	1.24415e+07	4.12351e+06
POS2869	PE	4.05592e+06	1.43691e+06	3.85997e+06	2.34622e+06	8.84023e+06	928673
POS2871	PE	8.03758e+06	9.79196e+06	3.38277e+06	1.20111e+07	8.58167e+06	8.21567e+06
POS2872	PE	5.09123e+06	3.10449e+06	2.32443e+06	3.84416e+06	1.36245e+06	2.62351e+06
POS2873	PE	1.12522e+07	1.91691e+06	916650	4.59614e+06	2.87925e+06	2.08871e+06
POS2877	PE	9.55499e+06	8.26644e+06	4.88171e+06	1.02284e+07	8.61744e+07	1.09069e+07
POS2878	PE	14228.9	28131.8	16099.6	41286.7	64175.4	24666.5
POS288	Cer	5.46347e+07	1.95541e+07	3.89232e+07	3.99131e+07	6.34052e+06	2.98763e+07
POS2882	PE	387660	217294	168995	514205	7.46568e+06	361393
POS2884	PE	197620	126290	180217	358148	72053.5	342288
POS2885	PE	61482.3	54260.4	53526.5	107485	1.04498e+06	231015
POS2886	PE	570879	1.10874e+06	718331	1.55209e+06	653328	441301
POS2887	PE	50698.2	100645	83176.3	409468	131443	319036
POS2888	PE	659277	344929	395199	785467	829776	738522
POS2889	PE	196803	121671	322916	280228	584736	296131
POS289	Cer	4.54542e+06	2.58043e+06	3.73016e+06	3.23232e+06	805274	1.89423e+06
POS2890	PE	1.77113e+07	1.19473e+07	1.39472e+07	2.79248e+07	1.04811e+07	2.95348e+07
POS2891	PE	1.15787e+07	2.03137e+06	132853	2.11063e+06	312575	767216
POS2892	PE	3.45791e+06	2.64671e+06	1.94274e+06	2.64006e+06	9.28731e+06	1.71995e+06
POS2893	PE	1.13177e+06	612171	731919	663436	1.13256e+07	1.34032e+06
POS2894	PE	572288	1.11521e+06	993681	2.71497e+06	3.8298e+06	1.35822e+06
POS2896	PE	2.74588e+06	2.83626e+06	1.66417e+06	2.35685e+06	2.94151e+06	1.53705e+06
POS290	Cer	237079	148938	77788.1	243152	173655	87909.9
POS2900	PE	4.37356e+06	776736	98305.5	956970	627540	310440
POS2901	PE	103871	86352.7	96117.1	175981	839434	89495
POS2902	PE	728274	170674	676137	907207	2.99825e+06	1.36599e+06
POS2903	PE	331640	183551	310580	291750	336273	113017
POS2904	PE	412580	222858	458922	501648	203936	501029
POS2905	PE	4.90821e+06	6.25189e+06	1.68185e+06	3.52446e+06	26375.6	5.34749e+06
POS2906	PE	523213	309595	429703	686085	202933	792950
POS2907	PE	2.72146e+08	2.11663e+08	2.39336e+08	2.56435e+08	4.89061e+08	2.22985e+08
POS2909	PE	732594	464828	525112	566228	299217	1.31594e+06
POS291	Cer	516608	392928	486243	438697	129147	216968
POS2910	PE	530739	231501	400073	132075	209916	430274
POS2912	PE	1.13666e+06	710830	891503	983587	776200	1.26557e+06
POS2913	PE	2.3359e+06	1.1581e+06	1.43086e+06	1.86271e+06	1.93688e+06	1.85145e+06
POS2914	PE	191026	244296	152017	365144	621959	231529
POS2918	PE	9.73124e+06	6.7577e+06	8.08024e+06	7.96731e+06	1.21302e+07	1.45004e+07
POS2920	PE	34069.3	15705.8	9	2.67692e+06	6.846e+07	9
POS2922	PE	290782	302038	466511	520623	2.17467e+06	279065
POS2923	PE	730384	430609	549753	593229	2.57597e+06	261170
POS2925	PE	3.55312e+06	3.08372e+06	3.51602e+06	3.70524e+06	9.07484e+06	1.28108e+06
POS2926	PE	849873	1.00605e+06	820104	1.00134e+06	1.20768e+07	390838
POS2927	PE	1.52325e+06	744225	941707	1.252e+06	3.03729e+06	592828
POS2929	PE	55978.1	15621.8	68496	63112.3	109547	62440.2
POS2930	PE	1.07292e+06	595171	760830	1.04685e+06	3.86126e+07	1.41883e+06
POS2932	PE	190094	174644	119722	123801	923689	319141
POS2933	PE	197620	126290	180217	358148	72053.5	342288
POS2934	PE	62749	3564.83	5013.4	6178.41	441396	24464.7
POS2935	PE	1.80211e+06	1.29253e+06	872946	1.57138e+06	2.01253e+06	767678
POS2937	PE	906716	656455	907754	662809	2.73697e+06	287231
POS2939	PE	4.75797e+07	3.16804e+07	2.33717e+07	3.22051e+07	5.41289e+07	2.4628e+07
POS294	Cer	685888	968356	846648	687189	725563	399230
POS2941	PE	128341	146637	33932.9	356401	25019.4	110529
POS2943	PE	325570	278582	313466	436843	169012	776358
POS2945	PE	89408.1	22360.6	383179	257194	1.45082e+06	1.17662e+06
POS2946	PE	189613	464910	149452	4.49797e+06	1.53817e+06	4.50145e+06
POS2947	PE	165367	184725	103085	953026	421173	888502
POS2948	PE	148887	30267.9	80342.3	1.45858e+06	9561.12	1.2432e+06
POS2949	PE	18658.2	14842.4	0.329182	166606	5523.82	125639
POS2950	PG	4.7693e+07	5.76293e+07	3.57924e+07	4.50344e+07	3.46476e+07	1.58001e+07
POS2951	PG	117417	83569.5	69365.9	117213	88489.4	61311.3
POS2952	PG	10138.8	23294.4	43891.8	34085.9	55868.6	113354
POS2954	PG	742456	506122	513971	622078	504986	332945
POS2955	PG	877194	534526	539447	823839	709075	371136
POS2956	PG	609068	396612	325413	456528	132361	247587
POS2957	PG	305969	239226	83081.1	52694.2	84087.8	606573
POS2958	PG	611487	74044	79334.7	430881	130795	113513
POS2959	PG	489675	1.19702e+06	301106	2.25783e+06	391916	192229
POS296	Cer	5.38647e+07	3.34627e+07	5.64781e+07	3.85217e+07	1.135e+07	3.25625e+07
POS2960	PG	433412	279344	271941	530295	386071	211667
POS2961	PG	226244	167596	424943	298279	397562	212417
POS2963	PG	34565.3	3507.6	47429.2	3979.52	65142	5863.17
POS2964	PG	240129	120970	264650	466413	421322	208290
POS2965	PG	51913.6	2876.93	8321.8	71615.3	2198.18	3152.56
POS2966	PG	1.04178e+06	1.07188e+06	903188	678606	161678	349949
POS2970	PG	96453.9	23883	86849.6	13383.1	27703.3	5581.92
POS2978	PG	52010.6	18121.1	46352.7	188210	3379.96	35482.9
POS2979	PG	105079	56654.2	157693	48915.5	5316.43	36170.2
POS298	Cer	3.56774e+07	5.95789e+07	6.25486e+07	2.22949e+07	1.22242e+07	3.37192e+07
POS2984	PG	690710	358489	677449	841307	67666.2	283904
POS299	Cer	206724	21478.2	80151.2	19701.2	9077.08	45703.6
POS2999	PG	64461.9	101874	207502	156791	56350.4	112322
POS3	AcCa	25402.1	28020.4	47574.5	137697	7.50264e+06	7623.33
POS30	AcCa	221723	252954	113037	331738	687992	271549
POS300	Cer	1.99367e+06	2.06827e+06	1.52513e+06	1.63402e+06	685798	1.90905e+06
POS3000	PG	532390	234778	744380	476999	92995.9	97106.7
POS3001	PG	757326	539065	696236	625337	113539	748026
POS3005	PG	543652	492170	1.19043e+06	744438	73697.3	393996
POS301	Cer	9.79198e+07	7.92258e+07	7.19081e+07	6.8769e+07	2.54677e+07	6.56049e+07
POS3013	PG	261716	263099	312046	332156	121601	137821
POS3018	PG	740485	245340	571684	642898	113485	158451
POS3019	PG	199252	162152	87897.8	225448	448121	235744
POS3020	PG	734272	657897	907920	846438	121765	1.06245e+06
POS3022	PG	402865	258424	670155	475666	64868.3	198387
POS3023	PG	434950	378047	758105	741611	41221.4	396630
POS3027	PG	2.6349e+06	1.6417e+06	8.32195e+06	3.20882e+06	541871	2.38428e+06
POS303	Cer	2.73834e+07	2.73893e+07	740913	6.7096e+07	2.63578e+07	6.17512e+07
POS3036	PG	155886	103442	111346	143805	28384.9	76343.6
POS3037	PG	41803.7	234180	97394.4	192426	2238.83	76526.8
POS3038	PG	18433	95411.1	14910.8	156031	17790	8508.01
POS3044	PG	829510	441127	919418	1.15937e+06	323193	463864
POS3049	PG	33580.4	9062.64	50619.2	19672	119822	66005.3
POS305	Cer	291012	354038	180984	57235.8	240571	118127
POS3050	PG	8566.01	20084.3	47624.8	103998	130199	77213.9
POS3051	PG	295399	316476	377054	440436	29651.4	4249.35
POS3052	PG	434915	475724	387110	670897	885.822	11646.9
POS3053	PG	235293	628740	237860	453150	99170.5	25880.5
POS3054	PG	27251.6	32414.8	74178	51632.4	112415	70586.4
POS3055	PG	21812.5	49545.9	20817.5	52986	902.867	46894.1
POS3056	PG	31057.4	60530.5	54526	188109	141389	74034.8
POS3057	PG	28583.1	139041	41737.8	387759	12314.2	3034.28
POS306	Cer	3876.68	306617	44403.4	68105.8	80075.4	31311
POS3065	PG	15147.7	3115.74	23728.7	0.15884	52601.7	29521.9
POS3066	PG	16850	97074.8	16952.9	60555.1	2178.46	69371.3
POS3067	PG	348573	68256.6	248569	131417	591824	18411.4
POS3068	PG	2.98303e+06	1.02802e+06	1.43326e+06	1.53458e+06	149307	381600
POS3070	PG	486156	665004	820964	1.08856e+06	12021.7	12045
POS3072	PG	318329	332909	505777	1.2303e+06	4533.44	471935
POS3074	PG	654047	822826	821778	483727	44554.4	64002.1
POS3075	PG	1.01013e+06	3.46558e+06	1.69738e+06	4.75535e+06	125308	17002.4
POS3078	PG	680867	359751	80345.2	738149	740373	165112
POS3079	PG	296414	452251	507713	252078	1638.03	258878
POS3080	PG	1.0064e+06	489769	2.69935e+06	852694	474441	102929
POS3082	PG	1.55467e+07	2.81791e+07	1.34916e+07	2.66288e+07	1.94944e+06	471383
POS3084	PG	324906	211066	299552	385721	19939	151382
POS3085	PG	9425.92	28430.4	31045.3	24699.1	76774.1	49008.7
POS3086	PG	27401.5	16756.6	40409.7	61521.7	70439.8	4314.84
POS3087	PG	88682.8	184548	250670	272883	2215.78	13330.2
POS3088	PG	490402	684119	815366	1.09651e+06	4426.27	13118.5
POS3089	PG	199726	290718	220514	533344	9847.86	245965
POS3090	PG	367421	761456	416499	1.18729e+06	64410.7	9194.26
POS3091	PG	555561	518984	702829	552938	115235	36087.5
POS3092	PG	2.03651e+06	965953	4.53159e+06	4.78082e+06	123861	43914.3
POS3093	PG	53298.7	43064.2	108490	56701.7	1659.85	10294.7
POS3094	PG	115833	69831	69707.5	71757.8	1075.58	31117.9
POS3095	PG	1.12717e+06	383881	1.1815e+06	6.05514e+06	117826	66753.6
POS3096	PG	206469	426710	389035	1.07278e+06	13321	31844.7
POS3097	PG	162685	141899	326261	289522	11710.6	16838.4
POS3098	PG	324473	200583	609906	439668	20016.1	4353.93
POS3099	PG	257567	305506	336547	654943	581816	7193.68
POS31	AcCa	102531	70495.6	112319	203762	147934	124079
POS3100	PG	216953	476483	226596	413380	4313.13	33903.3
POS3101	PG	610555	782752	80852.8	651113	34057.6	305832
POS3102	PG	209856	295268	335670	451511	7977.32	27608.2
POS3103	PG	160310	25766.1	113146	220524	6074.89	79680.3
POS3104	PG	76000.1	209284	143493	144562	49.2757	125064
POS3105	PG	108028	384297	95355.8	292469	365361	196077
POS3106	PI	1.71753e+06	1.12786e+06	174305	2.69873e+06	1.13207e+06	492582
POS3107	PI	1.9365e+06	1.62715e+06	468918	1.94937e+06	1.07289e+06	398171
POS3108	PI	66153.5	45401.7	65683.6	107754	128336	16544.7
POS311	Cer	2.27912e+07	1.85737e+07	1.60539e+07	1.49825e+07	7.62088e+06	1.38679e+07
POS3114	PI	1.88659e+06	982556	488405	2.29408e+06	559379	635710
POS3116	PI	200570	211175	40294.4	57556.3	443896	271393
POS3120	PI	3.00811e+06	2.55419e+06	1.3342e+06	2.68284e+06	3.28237e+06	1.46375e+06
POS3123	PI	128266	189242	42173.4	153389	151315	134474
POS3125	PI	97420	107007	59508.5	174678	183777	30387.5
POS3126	PI	806609	532266	326603	479210	518342	596703
POS3129	PI	126392	106085	34092.6	230539	6.35162e+06	53950.5
POS313	Cer	878087	807326	665315	483196	575340	284251
POS3137	PI	265768	195796	96815.2	198233	1.46649e+06	102759
POS3140	PI	292833	21652.9	211925	1.21718e+06	209198	33815.2
POS3141	PI	5.31774e+06	2.62876e+06	1.07511e+06	5.47476e+06	1.48778e+06	909366
POS3142	PI	106893	355879	95807.4	60862.8	2.03713e+06	119200
POS3146	PI	1.46941e+06	1.27127e+07	837024	2.57946e+07	2.01428e+06	1.08631e+06
POS315	Cer	641509	578006	354310	1.11946e+06	346733	814051
POS3151	PI	73110.4	37830.3	40940.5	206165	66954.5	43745.8
POS3156	PI	2.04891e+06	918210	273197	2.13061e+06	888102	176370
POS316	Cer	887815	436788	1.05773e+06	611806	147067	615483
POS3161	PI	393526	512440	87432.6	456010	427641	172961
POS3163	PI	1.44391e+06	574977	510525	1.89983e+06	755905	461672
POS3169	PI	520618	496518	270142	572545	31449.6	21368.7
POS317	Cer	993282	641562	964727	1.01003e+06	194530	1.10387e+06
POS3172	PIP	11471.1	6484.62	19824.6	8979.42	54229	1926.86
POS3173	PIP	63245	84925.6	78153.5	103547	83159.6	49300.8
POS3174	PIP	579169	514786	269218	229700	224954	4178.06
POS3175	PIP	516655	532329	550594	585508	141867	316384
POS3176	PIP	1.30646e+06	1.19252e+06	801572	708537	555872	7900.86
POS3177	PIP	5.4877e+06	3.85255e+06	2.29384e+06	2.5447e+06	1.37222e+06	514428
POS3178	PIP	1.11868e+06	390145	541945	338256	962880	55815.3
POS3179	PIP	1.10948e+07	7.3594e+06	6.3502e+06	6.58105e+06	9.30585e+06	1.09201e+06
POS318	Cer	145275	111269	98462.2	123653	69693.9	93366.7
POS3180	PIP	1.43383e+06	1.05601e+06	2.74708e+06	3.03776e+06	1.0039e+06	760771
POS3184	PIP2	1.26705e+06	1.77261e+06	117262	342020	186787	131867
POS3185	PIP2	1.34438e+06	319051	173978	150086	69794.9	45913.7
POS3187	PIP2	0.835812	45157	16293.3	13777.3	1.17414e+06	95132.5
POS3189	PIP3	83205	465154	248117	572875	9099.1	69361
POS319	Cer	1.53023e+06	1.28805e+06	941289	1.04196e+06	784580	667993
POS3190	PS	982472	660300	228011	1.38958e+06	1.14925e+06	675655
POS3191	PS	380388	274237	0.0433431	253357	439013	141261
POS3192	PS	870068	245747	167576	101669	1.23881e+06	809442
POS3193	PS	73660.1	7997.43	17501.4	28047.7	8155.19	16467.8
POS3194	PS	208634	90830.6	228057	108015	16939.3	50930.7
POS3195	PS	484519	356320	277672	475937	488350	242880
POS3196	PS	6.39984e+06	8.35147e+06	1.99588e+06	3.91345e+06	1.09692e+06	2.40526e+06
POS3197	PS	2.67791e+06	2.8888e+06	450990	1.18489e+06	107050	812745
POS3198	PS	156599	120414	176033	120884	14607.9	30555
POS3199	PS	82774.9	37180.8	248665	37044.6	237413	142760
POS32	AcCa	31373.3	45815	51300.5	89612.3	216628	52001
POS320	Cer	120890	42523.5	69536.9	50487.5	17380.2	63143
POS3200	PS	380150	293371	542714	397829	27260.2	286040
POS3201	PS	587104	482051	707198	656173	34205	647807
POS3202	PS	422534	279930	674973	535386	23676.3	357343
POS3203	PS	34246.5	14787.1	59252.4	25592	46487.1	20856.8
POS3204	PS	487469	445196	419768	521879	65886	342077
POS3205	PS	504476	273114	43683.6	697506	90849.6	79501.6
POS3206	PS	2.37789e+07	1.88793e+07	3.99996e+06	2.27697e+07	1.35625e+07	1.99645e+07
POS3207	PS	53805.5	54797.8	56017.2	1.25178e+06	2.28149e+06	306321
POS3209	PS	390370	441623	579334	2.46414e+06	174294	2.37423e+06
POS321	Cer	339071	127993	303054	345708	225083	564094
POS3210	PS	256819	331013	298657	479860	155640	218869
POS3211	PS	599076	612047	259379	80306.8	168709	232266
POS3212	PS	378254	148497	20087.6	145288	63434.2	228788
POS3215	PS	1.44752e+06	1.52484e+06	1.906e+06	1.78089e+06	495594	774779
POS3216	PS	2.19698e+06	1.63799e+06	668222	2.36537e+06	549682	651939
POS3217	PS	1.42822e+06	361003	140673	2.12282e+06	1.1822e+06	557751
POS3218	PS	1.7651e+07	1.15768e+07	6.335e+06	9.57949e+06	2.79241e+06	3.65391e+06
POS3219	PS	4.79452e+06	3.7408e+06	2.09901e+06	3.74889e+06	556940	1.19e+06
POS322	Cer	162089	159173	210914	183762	62877.9	363594
POS3221	PS	2.67791e+06	2.8888e+06	450990	1.20862e+06	107050	812745
POS3222	PS	68720.9	32924	93875.3	54125.4	99877.7	39500.8
POS3223	PS	86193.8	92784.9	332093	192334	27809.8	114306
POS3224	PS	587104	482051	707198	656173	34205	647807
POS3225	PS	652008	664679	854561	1.0819e+06	141024	773831
POS3226	PS	1.33195e+06	599096	765790	1.6786e+06	104131	562258
POS3227	PS	244751	112980	44458.4	360427	1.60174e+06	160668
POS3228	PS	2.67452e+06	1.97407e+06	8.39505e+06	3.21908e+06	543224	2.84002e+06
POS323	Cer	234924	111172	68154.7	175222	36658.3	215917
POS3230	PS	353777	381778	48882.7	182417	91477.4	46477
POS3231	PS	1.14517e+07	5.96592e+06	820137	8.43795e+06	1.65097e+07	2.71591e+06
POS3233	PS	2.34328e+06	3.2393e+06	533849	2.74669e+06	2.16684e+06	2.23119e+06
POS3235	PS	1.65855e+06	1.12588e+06	402906	1.32601e+06	509037	643195
POS3236	PS	273021	177639	2.65878e+06	191633	206673	390134
POS3237	PS	94693.6	12152.3	21178.9	83154.7	68546.8	25938.4
POS3239	PS	765843	459625	819235	569792	336791	668482
POS324	Cer	329444	195554	198393	538405	412076	565985
POS3241	PS	4.4393e+06	4.36596e+06	1.37471e+06	5.27775e+06	1.58186e+06	3.18944e+06
POS3242	PS	390370	441623	579334	2.46414e+06	174294	2.37423e+06
POS3243	PS	323835	192151	539343	711158	336114	369730
POS3244	PS	392089	246019	190515	308066	124740	369686
POS3248	PS	86535.7	92784.9	332093	192334	23500	114306
POS3249	PS	543077	269183	501903	867730	295282	435252
POS325	Cer	227665	14541.9	153841	768448	67451.3	114712
POS3250	PS	829510	441127	919418	1.15937e+06	323193	463864
POS3251	PS	139617	112680	87682.4	99371.1	30709.4	53319.2
POS3252	PS	135137	139815	118864	310756	23283.3	102284
POS3253	PS	889551	210477	63285.2	707451	954177	190434
POS3254	PS	34312.4	143272	89212.1	172981	6003.75	86140.8
POS3257	PS	214130	161736	279198	287628	46714.1	133039
POS3258	PS	4.41498e+06	2.14837e+06	1.26645e+06	3.2264e+06	1.0003e+06	1.12449e+06
POS326	Cer	713373	608700	449007	379368	333324	337911
POS3261	PS	6.97736e+06	380093	878129	2.86559e+06	1.90249e+06	928967
POS3262	PS	205485	76610.3	2.49114e+06	135157	193374	19253.2
POS3263	PS	429687	378319	31935.4	345661	221396	48728.3
POS3264	PS	501135	174971	495368	131538	71912.8	89940.8
POS3265	PS	289986	236583	73114.6	178988	393769	80964.1
POS3269	PS	2.13721e+06	1.16403e+06	3.0984e+06	2.28084e+06	672113	1.96244e+06
POS327	Cer	4.05336e+06	2.55165e+06	2.04673e+06	3.36426e+06	3.25383e+06	1.60487e+06
POS3271	PS	376202	247072	330801	484989	295150	231581
POS3272	PS	233126	279337	328271	505822	76084.3	324316
POS3273	PS	62323.1	54671.3	124271	209135	18253.8	136658
POS3274	PS	829510	441127	919418	1.15937e+06	323193	463864
POS3275	PS	550495	521252	770381	1.11379e+06	109869	901514
POS3276	PS	104773	126599	205463	122744	81806.2	35021.7
POS3277	PS	192723	72712.4	255989	151145	230204	63198.9
POS3279	PS	29016.2	35797.7	62792.6	170774	6424.88	45550.8
POS328	Cer	3.61622e+07	2.69361e+07	1.58695e+07	3.57338e+07	1.54747e+07	1.23887e+07
POS3280	PS	298641	266274	396436	916481	72613.9	644948
POS3281	PS	70024.9	45165.6	75519.6	127084	1047.2	63832.9
POS3282	PS	207608	302068	387761	511064	4324.64	6088.9
POS3284	PS	301107	349797	291629	88342.2	3668.42	13145.3
POS3285	PS	178228	117407	16196.1	21023.4	131527	76465
POS3286	PS	84432.3	263367	135949	287937	1841.24	10057.3
POS3287	PS	19259.6	265362	23923.2	224395	348075	186268
POS3289	SM	65190	81012.5	111272	63805.1	41368.6	169426
POS329	Cer	189907	654071	453962	1.05108e+06	194618	1.97771e+06
POS3290	SM	24981.7	22990.4	40128.3	76015.4	6678.83	42506
POS3293	SM	62246.3	53159.8	62889.3	30516.3	24570	55554.8
POS3299	SM	4.19432e+06	971485	1.43014e+06	1.55366e+06	1.90505e+06	2.84568e+06
POS330	Cer	260598	204563	15442.9	233602	198894	86039.6
POS3307	SM	166039	162683	115729	221960	103322	212425
POS331	Cer	1.76139e+06	1.18276e+06	610156	1.48694e+06	1.44043e+06	683867
POS3310	SM	301471	189181	55400.9	420414	96888	452647
POS3313	SM	570322	876295	500712	873634	2.98027e+08	3.07773e+06
POS3317	SM	507781	314336	293510	516999	148967	421157
POS3318	SM	2.17669e+06	1.6013e+06	432697	4.08345e+06	1.57648e+06	2.4654e+06
POS3319	SM	658950	377985	363630	447209	607742	539604
POS3321	SM	381288	190552	437302	332286	172220	213387
POS3325	SM	1.64111e+06	995952	87383.6	1.2418e+06	1.18639e+06	625639
POS3328	SM	650930	300043	870872	831364	183387	650621
POS333	Cer	1.04846e+06	798976	813134	1.80623e+06	398921	2.83282e+06
POS3330	SM	794426	535915	750355	1.00377e+06	460297	818970
POS3336	SM	830374	318900	245082	300499	295490	133941
POS3337	SM	9.68822e+06	5.02031e+06	6.36097e+06	7.48293e+06	215444	720562
POS334	Cer	168928	107443	86100	143998	133089	74282.7
POS3340	SM	116170	148154	55735.6	142029	132824	124322
POS3341	SM	2.05001e+06	1.64856e+06	851697	1.27228e+06	1.27568e+06	583078
POS3346	SM	2.39617e+06	1.10814e+06	1.1826e+06	2.49371e+06	677669	1.25453e+06
POS3347	SM	451718	121047	472925	273415	80408.2	673949
POS3348	SM	5.78225	135078	48678.1	55633.9	97075.7	453987
POS3354	SM	3.60821e+06	1.41628e+06	1.88388e+06	2.24008e+06	1.48268e+06	2.14602e+06
POS3355	SM	1.31681e+06	757569	677163	717587	617139	887840
POS336	Cer	136188	61802	179339	94184.4	55630.2	505107
POS3364	SM	7.52978e+06	1.54264e+07	1.94774e+07	2.04012e+07	4.38185e+06	169489
POS337	Cer	160100	608592	335901	502100	367936	99608.7
POS3374	SM	229215	43861.8	250957	147237	512729	728620
POS3386	SM	2.74623e+07	1.15856e+07	9.12961e+06	1.33012e+07	1.10806e+07	7.58189e+06
POS3387	SM	1.2924e+06	1.88312e+06	412148	1.21851e+06	321266	1.25187e+06
POS3394	SM	298744	127892	182975	171337	75010.6	401629
POS3395	SM	2.98795e+07	1.3035e+07	1.19478e+07	2.49642e+07	9.58377e+06	1.33442e+07
POS3396	SM	2.42405e+06	1.16954e+06	1.12635e+06	2.09336e+06	913172	1.97693e+06
POS3397	SM	62431.6	27131.3	23457	69374.5	90724.1	63895.2
POS34	CL	1.95547e+07	8.42761e+06	1.22958e+07	1.66027e+07	805480	8.59249e+06
POS3400	SM	4415.04	17968.3	12474.7	3070.13	23386.8	33310.6
POS3404	SM	276171	180682	213675	280335	233972	386770
POS3405	SM	445830	317127	375414	169383	416750	1.57354e+06
POS3408	SM	3.25861e+07	2.86197e+06	2.36264e+06	3.19557e+06	2.25219e+06	3.42688e+06
POS3409	SM	5.26065e+06	3.63781e+06	1.82303e+06	5.05392e+06	3.33133e+06	2.55651e+06
POS3411	SM	47801.3	30737.2	36845.9	112237	18897.3	47293.1
POS3414	SM	1.97595e+07	1.46272e+07	1.15416e+07	1.42363e+07	1.55698e+07	8.14278e+06
POS3416	SM	209204	121814	147358	574635	378053	675481
POS3417	SM	379246	212571	318369	304967	5.31487e+06	705986
POS3418	SM	2.11838e+06	1.50356e+06	1.1413e+06	2.33319e+06	3.73387e+07	3.51164e+06
POS342	Cer	152665	83527	345764	167398	88241.2	743555
POS3420	SM	192673	124348	167898	475155	166861	461770
POS3425	SM	96846.4	102979	108934	95488.9	32097.7	124355
POS3428	SPH	638158	197253	87439.8	344910	323785	246945
POS3429	SPH	15845.9	25606.4	17775.2	63197.2	1768.6	348431
POS3430	SPH	73986	126065	300346	96285.1	1.37686e+06	57990
POS3431	SPH	45515.9	78160.9	34505.3	17314.4	25143.1	8733.9
POS3432	SPH	91584.9	62341.7	23260.5	69715.3	32573.2	33228.2
POS3433	SPH	12973.2	12401.7	11690	8825.24	9246.23	4584.99
POS3434	SPH	21269.5	16654.9	178749	247638	2.50009e+06	86757
POS3435	SPH	47421.1	27402.1	66064.8	334090	358100	261563
POS344	Cer	130271	46371.3	83605.3	540737	38358.7	75638.8
POS3469	SPH	1.76629e+06	1.07015e+06	529244	1.57399e+06	1.24638e+06	628330
POS3470	SPH	1.61504e+08	9.62213e+07	5.10409e+07	1.74527e+08	1.44703e+08	7.84541e+07
POS3473	SPH	1.14953e+06	488982	508972	6.71168e+07	1.79102e+06	193016
POS3474	SPH	740004	302964	260820	469447	177938	1.89645e+06
POS3475	SPH	223749	125764	79807.2	148983	235181	131684
POS3476	SPH	212275	80880	1.12941e+06	6.22959e+06	188997	301494
POS3477	SPH	69955.7	20145.3	22122.2	23995.8	20377.6	11066.7
POS3478	SPH	92753.2	365554	241174	608951	517182	145304
POS3479	SPH	1.35956e+07	9.02257e+06	1.01913e+07	9.97174e+06	4.06079e+06	1.06328e+07
POS348	Cer	1.73774e+07	8.52519e+06	1.70385e+06	7.26107e+06	5.30969e+06	4.8561e+06
POS3481	SPH	637514	4.45559e+06	2.64601e+06	3.98788e+06	930701	6.56227e+06
POS3482	SPH	250092	94138.3	115877	564449	337103	321823
POS3483	SPH	1.2369e+06	1.11868e+06	253186	497682	84736.4	372970
POS3484	SPH	1.37794e+06	113278	780985	68592.6	169705	96978
POS3485	SPH	436145	212639	224857	214806	76518.7	349272
POS3486	SPH	181740	130563	85946	176725	121481	72295.5
POS3487	SPH	8.92769e+07	3.68693e+07	2.71549e+07	7.82579e+07	7.75326e+07	5.65969e+07
POS3489	SPH	4.38503e+06	158470	130296	2.69357e+06	498701	1.45904e+06
POS35	CL	1.08573e+07	5.38529e+06	2.20654e+06	4.0652e+06	1.51546e+07	1.18788e+07
POS3509	SPH	1.7078e+07	8.2678e+06	4.37722e+06	1.37133e+07	1.549e+07	1.03669e+07
POS351	Cer	3.07736e+06	799568	2.49867e+06	1.36631e+06	427367	1.2917e+06
POS3510	SPH	1.3238e+06	1.11356e+06	1.01657e+06	1.00345e+06	804827	529235
POS3511	SPH	1.14851e+06	661389	246743	921725	908654	623223
POS3512	SPH	173472	117501	75680.1	157215	128564	63375.7
POS3513	SPH	1.35318e+06	271857	66741	426422	965755	888437
POS3514	SPH	1.16895e+06	709621	339089	652089	613669	587324
POS3515	SPH	451597	193920	90803.4	308165	317062	200866
POS3516	SPH	69282.2	49106.4	59425.2	115646	11473.7	65603.2
POS3518	SPH	229589	550188	79713.4	115856	65056.3	55639.3
POS3519	SPH	445593	202983	6993.7	20722.7	12877.3	13825.3
POS3520	SPH	96208.4	94952.3	970782	123019	44890	56682.5
POS3521	SPH	157212	90480.1	342413	49742.2	54283.2	151063
POS3522	SPH	45378.9	25809.2	230207	149723	127885	253030
POS3527	SPH	7.51382e+07	5.44541e+07	3.29982e+07	7.32916e+07	6.60571e+07	3.37598e+07
POS3528	SPH	887570	417522	418559	1.17944e+06	840502	614898
POS353	Cer	784068	411972	297320	671679	271157	763277
POS3530	SPH	1.38379e+06	571618	1.21658e+06	1.0511e+06	1.13863e+06	1.49409e+06
POS3532	SPH	620284	1.2402e+06	434757	1.60091e+06	357071	397073
POS3533	SPH	63863.9	54677.3	799595	67435.4	35583.7	68249
POS3535	SPH	490560	258155	593667	736498	602367	1.01322e+06
POS3536	SPH	276580	123879	346290	216946	505938	490036
POS3537	ST	819378	563956	1.0965e+06	1.02806e+06	87296.6	456336
POS3538	ST	1.79988e+06	1.28651e+06	502641	1.30407e+06	956113	776750
POS3539	ST	817013	718009	195414	716440	392620	444652
POS354	CerG2GNAc1	79493.1	103775	52034.5	56826.3	90248.5	39676.7
POS3540	ST	981504	582554	255915	614067	321074	290756
POS3541	ST	198984	129548	94293	82862.5	252388	99402.6
POS3542	ST	122374	76393.5	16245	125781	880592	12631.3
POS3544	ST	89686.3	0.126462	124515	0.157263	618614	164350
POS3545	ST	22658.6	7904.79	22957.2	60255.3	73222.5	27107
POS3546	ST	112582	42972.4	177742	149496	9479.47	55888.7
POS3547	ST	3.86975e+06	619227	960129	1.04718e+06	297885	158733
POS3548	ST	1.22958e+07	6.30588e+06	1.79535e+06	1.14179e+07	1.11302e+07	3.2836e+06
POS3549	ST	1.79988e+06	1.28651e+06	502641	1.30407e+06	956113	776750
POS355	CerG2GNAc1	516665	180033	314268	285756	28060	53757.7
POS3550	ST	3.30628e+06	2.92388e+06	200754	3.39366e+06	923866	31099.6
POS3552	StE	584404	331689	465254	632847	387919	278867
POS3553	StE	403341	287183	273239	228011	764367	51672.2
POS3554	StE	153389	78838.1	44194.1	85634.9	39884.2	44484.1
POS3559	TG	329571	364486	319145	571960	2.31498e+06	88266.2
POS356	CerG2GNAc1	100565	107105	46136.8	229822	115418	22118.2
POS3561	TG	59868.8	61271.7	130521	8168.63	123619	62345.4
POS3564	TG	704839	998810	823773	682920	1.38897e+06	75115.1
POS3565	TG	1.41345e+06	978268	615191	1.65761e+06	1.21211e+06	569338
POS3568	TG	216326	93286.7	123500	330395	94286.1	79248.2
POS357	CerG2GNAc1	241116	60888	140328	316483	5733.32	38600.3
POS3571	TG	5.77854e+06	3.48287e+06	2.5753e+06	4.71466e+06	5.71721e+06	2.71376e+06
POS3572	TG	135565	167297	172640	829363	67471.3	452497
POS3573	TG	205529	85158	455636	216026	372994	34028.3
POS3576	TG	42956	18886	10441.7	37084	27750.4	12617.7
POS3577	TG	8.57838e+06	5.50911e+06	3.20476e+06	6.40797e+06	6.94395e+06	3.46012e+06
POS3578	TG	112092	51040.2	81404.3	46702.9	63518.5	28715.9
POS3579	TG	13251.2	8066.17	11175.9	10477.3	1214.8	9069.73
POS358	CerG2GNAc1	317561	142204	175770	390363	29012.9	63914.8
POS3580	TG	13118.9	10446.1	8703.2	10377.8	26401.4	4301.1
POS3586	TG	114885	39210.5	115639	63058.2	75562.8	24499.2
POS3588	TG	235083	67526.1	273372	163709	177555	23602.3
POS3589	TG	36546	28409.8	30882.3	202078	14795.5	24556.2
POS359	CerG2GNAc1	468660	361084	82577.3	402933	304258	154609
POS3590	TG	112092	51040.2	81404.3	46702.9	63518.5	28715.9
POS3591	TG	1.09959e+06	557009	218798	1.1652e+06	683893	112092
POS3592	TG	115129	13057.2	132706	351845	138570	253055
POS3593	TG	28316.1	4078.91	34379.1	590355	12558.1	156493
POS3596	TG	22037.6	106835	12016.6	99856.1	20348.1	12601.3
POS3599	TG	14071.5	25459.2	16926.2	11775	7685.2	2213.78
POS360	CerG3GNAc1	130704	172719	200758	284675	208399	118114
POS3600	TG	32066.3	42548.8	36258.2	65646.7	2130.77	4991.9
POS3601	TG	9.62399e+06	8.27279e+06	5.61478e+06	9.32633e+06	9.7207e+06	4.66903e+06
POS3603	TG	49672.1	18420.5	67176.2	105814	35271.2	17344.1
POS3604	TG	31197.6	27140.9	46124.7	206086	6215.21	24535.8
POS3605	TG	49179.7	27998.2	112139	60141.5	140372	67045.8
POS3606	TG	200494	136634	264096	320590	296771	39702.5
POS3608	TG	33430	23506.4	20526	102843	2385.36	13051.1
POS3609	TG	69065.1	31167.7	4749.62	50411.1	12633.9	2609.2
POS3611	TG	983666	176836	52605.3	1.07538e+06	115887	346494
POS3612	TG	273981	21335.7	212174	873141	15109.2	250944
POS3613	TG	52030.2	36160.4	76904.7	124061	19557.3	89105
POS3614	TG	82401.4	37104.1	99071	204309	9418.84	121873
POS3615	TG	139198	30521.3	201340	304022	25520.4	208435
POS3616	TG	63766.4	14648.6	86972.7	283308	199176	342788
POS3617	TG	45596.8	26366.3	6029.09	153425	36988.1	38339.5
POS3618	TG	84367.3	11490.6	87597.2	273069	98969.1	103979
POS3619	TG	81699.4	9372.88	77204.4	453932	124517	207154
POS362	CerG3GNAc2	69326.6	49662.6	165549	115597	107245	50546.2
POS3620	TG	87606.7	4969.26	115715	266569	3714.44	81377.3
POS3621	TG	176226	5118.63	14786.1	839994	85206.2	289547
POS3624	TG	43342.9	27706.2	11178	64154.6	13214.1	28639.3
POS3625	TG	9904.43	11883.5	32171.7	44641.6	56014.9	22604.2
POS3626	TG	2.77537e+06	3.48213e+06	863769	1.98438e+06	2.58085e+06	929889
POS3627	TG	268935	351862	269957	457103	135149	130236
POS363	CerG3GNAc2	3.24029e+06	1.87753e+06	1.19856e+06	2.35153e+06	516596	488118
POS3630	TG	22268.7	43251.8	106153	7003.94	7093.5	13890.2
POS3631	TG	97332.5	99062.4	103283	48711.8	7497.6	15304.9
POS3632	TG	42849.6	26440.1	57589.6	32979	43158.2	33658.5
POS3633	TG	190157	753602	424657	314537	155230	351009
POS3634	TG	1.33473e+06	1.02517e+06	428241	1.64593e+06	4.96144e+06	168983
POS3635	TG	252117	85934.8	227684	392343	99295.4	178577
POS3636	TG	1.68603e+06	1.14753e+06	175075	1.71265e+06	1.21329e+06	249037
POS3637	TG	9.62399e+06	8.27279e+06	5.61478e+06	9.32633e+06	9.7207e+06	4.66903e+06
POS3639	TG	1.09428e+06	909820	610949	916778	38735.4	400141
POS364	CerG3GNAc2	1.95914e+06	762377	833706	2.7682e+06	122749	548876
POS3640	TG	20873.1	749.056	33260.7	199001	1316.3	59477.6
POS3641	TG	48678.6	54355.5	48917.2	31981.3	30379.5	3339.36
POS3642	TG	58531.9	10163.7	5199.43	29962.3	1872.73	21066.7
POS3643	TG	143909	94469.9	153514	219511	212312	35081.4
POS3644	TG	38160.7	53074.4	37936.5	37290.5	0.113125	7407.95
POS3645	TG	226737	14701.1	380166	837884	1449.64	366515
POS3646	TG	59135.9	7435.76	53131.2	587875	130156	81841.4
POS3647	TG	1.3252e+06	1.2479e+06	487762	1.29341e+06	87630.6	472994
POS3648	TG	61897.8	2100.2	35772.1	370605	1046.31	93557.1
POS3649	TG	91837.7	4216.81	185241	2.3093e+06	422.589	672227
POS365	CerG3GNAc2	5.21759e+06	2.38321e+06	1.98708e+06	4.12454e+06	545184	1.274e+06
POS3650	TG	313774	9105.01	463259	501366	7180.74	219447
POS3652	TG	430907	223668	297078	739546	222272	341797
POS3653	TG	281980	22706.8	164536	864288	14967.1	206216
POS3654	TG	173891	5611.35	168539	549880	3005.06	185043
POS3655	TG	38578	16145.7	20007.9	39775	25184.2	17318.1
POS3656	TG	11791.6	28445	11861.1	35565	376913	36746.3
POS3657	TG	52919.1	37991.3	82680.8	143376	3037.71	20864.4
POS3658	TG	76205.6	89340.1	126333	157728	9946.74	27107.9
POS3659	TG	494713	301142	267384	405784	325193	97125.6
POS366	CerG3GNAc2	987350	806343	234800	1.44061e+06	281398	251279
POS3660	TG	89891.9	30850.6	66485	23648.2	193260	16622.9
POS3661	TG	5.20402e+06	6.08593e+06	3.85346e+06	4.6439e+06	883521	616967
POS3662	TG	2.16203e+06	3.57479e+06	2.65765e+06	2.93371e+06	1.39654e+06	858379
POS3664	TG	255223	154920	316097	288168	7106.24	50689.1
POS3665	TG	99930.9	18725.8	167832	62345.7	37160.6	66411.1
POS3666	TG	417471	316147	148902	479109	471898	77720.8
POS3667	TG	2.80555e+07	2.84882e+07	2.29942e+07	2.37007e+07	7.99295e+06	5.79934e+06
POS3668	TG	1.12895e+07	1.63552e+07	8.69405e+06	9.39276e+06	2.64451e+06	2.02847e+06
POS3669	TG	664210	654481	145678	632636	670916	160088
POS367	CerP	103515	132239	181706	236807	190208	296097
POS3671	TG	84241.4	58600	115280	88348.5	15460.7	39782.1
POS3673	TG	173583	100189	433149	567461	23078.8	25020.6
POS3674	TG	206483	254990	344071	84182.1	833354	14471.8
POS3675	TG	1.75015e+06	969699	1.1919e+06	1.89065e+06	169296	621667
POS3676	TG	2.52079e+06	2.69066e+06	1.40686e+06	3.04501e+06	3.63254e+06	1.43527e+06
POS3677	TG	3.77846e+06	2.87197e+06	1.88269e+06	3.28845e+06	2.93537e+06	1.98871e+06
POS3678	TG	400263	164396	208760	180521	28228.8	152621
POS3679	TG	2.95793e+07	2.22235e+07	1.96581e+07	2.8087e+07	6.87282e+06	1.8365e+06
POS368	CerP	1.46089e+06	58535.3	161909	151117	1.03107e+06	244931
POS3680	TG	2.50641e+06	3.55671e+06	1.79498e+06	3.27354e+06	748748	793374
POS3682	TG	1.57265e+07	1.53953e+07	5.33392e+06	1.50558e+07	1.44734e+07	2.74372e+06
POS3683	TG	1.01761e+06	647481	422142	881948	832849	827332
POS3684	TG	10719.1	29971.4	98148.7	31655.7	6564.87	12036.2
POS3685	TG	100582	101235	98951.8	80567.6	6996.76	14852.6
POS3686	TG	95455.1	42085	93472.6	190892	208326	12485.1
POS3687	TG	139921	65766	383922	160448	17530.6	22019.9
POS3688	TG	2.52099e+06	2.93042e+06	1.4781e+06	2.23868e+06	155116	113155
POS3689	TG	2.27198e+06	1.43964e+06	1.31254e+07	7.61361e+07	8.68621e+06	6.25341e+07
POS369	CerP	426595	382251	143118	240755	290620	174897
POS3690	TG	25719.4	30347.2	20103.1	73674.4	24003	35153.8
POS3691	TG	16400.3	50877.6	26146.4	31244	47905.5	9665.09
POS3692	TG	3.70375e+06	6.63044e+06	25404.5	7.07314e+06	654506	404129
POS3693	TG	107706	145891	148826	127363	140284	15006.5
POS3695	TG	28455.6	17703.4	30722.2	75303.1	5785.13	44586.9
POS3696	TG	568148	731043	534095	1.14037e+06	965051	45696.4
POS3697	TG	584176	362931	107225	343583	397564	125476
POS3698	TG	40368.7	120782	62070.1	187798	50430.7	5.3849e+06
POS3699	TG	2.48496e+06	1.83928e+06	1.08326e+06	1.35911e+06	203285	113850
POS370	CerP	43001.9	5723.68	62146.2	1917.78	46682.2	0.193733
POS3700	TG	415382	574844	287922	348118	446529	105399
POS3701	TG	241459	346592	29123.2	317079	77706.4	81179.4
POS3702	TG	525674	412273	184524	931036	492951	247618
POS3703	TG	2.16211e+06	308725	684601	2.20909e+06	5.3218e+06	1.14535e+06
POS3704	TG	584774	511865	434418	294855	513395	247377
POS3705	TG	1.32529e+06	1.24799e+06	487952	1.29357e+06	87804.9	473154
POS3706	TG	74925.7	53055.4	66058.6	66635.2	525291	41009.8
POS3707	TG	42295.8	151840	70987.2	176439	1.31093e+06	28383.6
POS3709	TG	368422	62365.8	108454	88755.7	28144.7	153634
POS371	CerP	1.538e+06	1.24887e+06	512733	1.26965e+06	747661	670861
POS3710	TG	71897.1	88745.8	78385.3	77759.8	116082	10219.9
POS3711	TG	4109.68	26601.1	3947.16	33312.8	2325.9	24277.7
POS3713	TG	74431.3	54728	50996.8	45753.3	3995.91	5874.52
POS3714	TG	216807	796605	443583	1.17343e+06	2.3887e+06	45941.2
POS3716	TG	4.21505e+06	4.18208e+06	5.28007e+06	4.21802e+06	2.47161e+06	1.4137e+06
POS3717	TG	313888	148210	222267	349948	19242.1	56999.7
POS3718	TG	82745.6	188635	93522.9	226168	366506	7343.21
POS3719	TG	1.59248e+06	1.06584e+06	1.67573e+06	1.07552e+06	477084	241247
POS372	CerP	141498	131073	197843	336041	182077	370855
POS3720	TG	1.09918e+06	879069	1.16979e+06	1.74978e+06	342930	1.52022e+06
POS3721	TG	344248	89358.4	164568	423545	261058	26811.1
POS3722	TG	137504	177726	72781.1	166726	209259	82694
POS3723	TG	682727	848901	427971	986203	1.23634e+06	549275
POS3724	TG	1.25644e+06	1.40717e+06	1.08044e+06	525908	310366	176382
POS3725	TG	5.9127e+06	5.92604e+06	4.10023e+06	6.86414e+06	4.60791e+06	3.21325e+06
POS3726	TG	2.56516e+06	485793	78709.1	66966.5	23195.2	385277
POS3727	TG	18684.3	20919.5	2185.41	2350.02	15175.3	1149.12
POS3728	TG	141136	151744	103070	141471	21906.1	122086
POS3729	TG	788724	1.24385e+06	227535	1.14656e+06	156078	329025
POS373	CerP	820834	633950	551684	1.46753e+06	932689	1.14605e+06
POS3731	TG	1.25128e+08	1.43907e+08	8.28838e+07	1.22871e+08	2.77476e+07	1.81766e+07
POS3732	TG	3.8257e+07	3.15441e+07	1.53491e+07	3.00286e+07	2.0901e+07	7.58358e+06
POS3733	TG	361546	219932	425394	551775	179478	256098
POS3734	TG	168585	144435	203297	234507	9876.88	30504.9
POS3736	TG	4.77962e+06	3.95219e+06	2.60623e+06	4.06593e+06	864392	252209
POS3739	TG	123289	88827.2	63083.7	127324	85851.8	57563.6
POS374	CerP	101111	137710	58109.3	187833	167890	147564
POS3740	TG	234389	185178	150321	280992	17910.9	28435.4
POS3741	TG	1.39098e+06	907052	333274	932380	1.3142e+06	620486
POS3742	TG	3.61501e+06	2.85496e+06	1.94259e+06	3.18886e+06	430418	128413
POS3743	TG	1.02313e+06	2.21577e+06	779530	1.88318e+06	105326	89887.2
POS3744	TG	376772	1.00085e+06	600439	1.34555e+06	195362	255777
POS3745	TG	1.33891e+06	2.98132e+06	1.87458e+06	3.88513e+06	608646	304459
POS3746	TG	520692	324371	626866	1.40617e+06	50339.9	251978
POS3747	TG	298900	989598	552757	1.7316e+06	37733	13491.9
POS3748	TG	1.00476e+06	647174	991501	1.75424e+06	86273.6	192572
POS3749	TG	213125	246627	302089	313359	135385	66615.9
POS375	CerP	376687	196776	183479	154843	100583	153683
POS3750	TG	1.00347e+06	728904	851922	736944	188951	64130.4
POS3751	TG	233359	95807.2	79567.2	216424	40969.1	30567.1
POS3752	TG	1.01012e+06	1.0871e+06	737609	766895	58668.6	653825
POS3753	TG	1.06853e+06	2.71971e+06	556873	4.1532e+06	268898	738190
POS3754	TG	130799	91548.6	105643	442738	351903	45173.3
POS3755	TG	44721.1	439427	278387	552177	895958	13663.7
POS3756	TG	126292	87363.3	66650.3	123055	83140.8	55941.1
POS3757	TG	116455	476313	243864	565328	1.42173e+06	6529.72
POS3758	TG	873328	2.42933e+06	1.84902e+06	3.68679e+06	2.05546e+06	30867.3
POS376	CerP	1.2389e+06	548346	466320	799773	473604	955061
POS3760	TG	263551	152978	87865.5	164331	1.44796e+06	48510.6
POS3762	TG	6347.74	37029.3	44120.5	71306.2	1.18158e+06	7633.87
POS3763	TG	866431	1.00325e+06	937735	1.1071e+06	944950	294530
POS3764	TG	305721	468924	279148	685283	1.49979e+06	210389
POS3765	TG	40933	92170.1	46113.1	188120	17533.4	19435.2
POS3766	TG	1.11211e+06	300232	537659	220195	716740	320573
POS3767	TG	181530	413897	168947	173750	160040	121386
POS3768	TG	1.61951e+06	1.51154e+06	1.33096e+06	897089	514195	244452
POS3769	TG	1.4148e+06	775626	653032	833814	531639	154688
POS377	CerP	1.07403e+06	673426	397101	433407	1.18209e+06	146294
POS3770	TG	2.72821e+06	1.39367e+06	1.02208e+06	1.08901e+06	2.0805e+06	365541
POS3771	TG	117868	95046	27811.9	65467.2	66554.7	38889.2
POS3773	TG	912849	439763	151458	626063	1.0571e+06	326601
POS3774	TG	6.87284e+06	5.69414e+06	3.69759e+06	4.4676e+06	1.54444e+06	470127
POS3775	TG	1.16917e+06	1.31744e+06	1.18777e+06	1.17678e+06	584044	778582
POS3776	TG	1.4962e+07	7.4715e+06	8.52321e+06	9.40714e+06	5.85099e+06	1.99238e+06
POS3778	TG	190483	178298	256121	368688	52303.3	112548
POS3779	TG	225977	167515	424873	299117	397646	212480
POS378	CerP	265486	59169.5	161242	151306	73864.3	103084
POS3780	TG	68963.4	69675.4	80061	234892	167708	0.807879
POS3781	TG	6.57866e+06	6.4266e+06	5.54454e+06	7.16298e+06	1.40846e+06	671167
POS3783	TG	1.00602e+07	7.45843e+06	3.10132e+06	1.16456e+07	1.01449e+07	4.53565e+06
POS3784	TG	284439	166932	215819	379116	176580	104859
POS3785	TG	27410.2	49546.6	10902.9	34336.3	22100.5	3198.85
POS3786	TG	164244	134024	64519.7	135959	90717.2	76935.5
POS3787	TG	2.59874e+06	2.74235e+06	1.51326e+06	2.16328e+06	716160	260107
POS3788	TG	226717	562855	257563	600524	109911	97388.4
POS3789	TG	30899.3	203895	131434	395489	126219	43613.4
POS379	CerP	180755	69653	20477	60489.1	83408.1	32623.8
POS3790	TG	486242	1.11735e+06	362350	1.25982e+06	225077	83451.7
POS3791	TG	514428	1.19189e+06	1.15929e+06	1.38853e+06	330709	265317
POS3792	TG	850384	1.1647e+06	1.54525e+06	2.18433e+06	273812	192801
POS3793	TG	258483	132848	320655	515019	13872.8	70908.6
POS3794	TG	1.09417e+06	1.23209e+06	2.0869e+06	2.32912e+06	119835	124499
POS3795	TG	1.17092e+06	936406	1.27728e+06	1.92261e+06	448577	334155
POS3796	TG	1.12759e+06	417604	852535	1.50924e+06	51200.5	357766
POS3797	TG	6.76216e+06	5.08515e+06	4.18227e+06	9.21669e+06	7.25702e+06	8.24623e+06
POS3798	TG	365089	461949	114049	538458	1.15704e+06	126806
POS3799	TG	205679	568051	274811	806164	369131	19116.5
POS380	CerP	94298.7	26688.3	105518	39471.6	117854	28263.9
POS3800	TG	905722	2.0661e+06	938602	3.18442e+06	1.42831e+06	172656
POS3801	TG	87259.2	22794.8	22865.2	123033	6203.37	4426.66
POS3802	TG	342477	518528	254504	504690	78120.1	39500.1
POS3803	TG	98260.1	639625	333011	580679	688574	564518
POS3804	TG	1.48994e+06	4.07869e+06	2.81735e+06	7.70214e+06	919622	185978
POS3806	TG	126877	259797	218710	446347	741274	36284.3
POS3807	TG	888942	1.82076e+06	1.48792e+06	2.98108e+06	933414	25747.5
POS3809	TG	150398	348042	214289	433252	59942.6	50417
POS3810	TG	359118	157712	227369	258544	579781	202217
POS3812	TG	23305.3	311917	196517	462168	43740.6	8527.54
POS3813	TG	196152	229791	247219	173659	223696	177086
POS3814	TG	27354.8	115870	66578.9	131796	22984.2	9182.64
POS3815	TG	2.97962e+06	3.89475e+06	2.73152e+06	2.39253e+06	2.19802e+06	580232
POS3816	TG	683991	713769	497849	533040	118933	94581.8
POS3817	TG	416439	149444	274526	92099.7	437769	125122
POS3818	TG	39882.8	274429	37557.1	280286	41294.4	141171
POS3819	TG	3.45196e+06	1.96112e+06	872664	1.71288e+06	426227	87987.1
POS3820	TG	2.81448e+06	4.46919e+06	2.80244e+06	3.69433e+06	3.24557e+06	3.3158e+06
POS3821	TG	2.25291e+06	2.07019e+06	1.46881e+06	1.58107e+06	1.33945e+06	236614
POS3822	TG	847085	405169	150802	436427	697602	119742
POS3826	TG	1.38624e+06	1.06424e+06	810044	622349	533366	168186
POS3827	TG	516017	316359	259030	233508	401181	28632.4
POS3828	TG	3.91689e+06	2.75359e+06	1.03708e+06	4.1646e+06	248852	30383.2
POS3829	TG	181530	413897	168947	173750	160040	121386
POS3830	TG	40192.8	96228.4	63069.4	257770	162990	42524.5
POS3832	TG	232896	545951	341468	658355	67619.3	74158.5
POS3833	TG	227816	664694	522306	1.38295e+06	271715	142855
POS3834	TG	478630	651408	420098	766159	155866	58301.5
POS3835	TG	146644	190125	401070	750313	44337.8	44715.4
POS3836	TG	8226.54	23313.5	19871.2	43189.4	55656.6	5085.44
POS3837	TG	539096	387613	464556	761036	100686	81931.3
POS3838	TG	114727	166065	129406	226249	82837.9	32100.3
POS3839	TG	141506	267293	159274	215043	37934.3	31284.3
POS3840	TG	212761	595713	328524	739568	10971.9	48030.9
POS3841	TG	200288	207487	244363	479986	9298.62	45592.8
POS3842	TG	467060	400327	181427	854236	3.89764e+06	341539
POS3843	TG	2.30485e+06	4.54961e+06	1.76561e+06	5.78053e+06	3.5035e+06	439923
POS3844	TG	118538	73825.1	289250	309768	10786.6	186620
POS3845	TG	666902	250882	416313	575828	452563	36308.7
POS3846	TG	2.0153e+06	1.08458e+06	584400	1.38583e+06	1.61684e+06	344171
POS3847	TG	21421.1	134720	48949.1	150042	58353.1	7927.35
POS3848	TG	853389	1.80385e+06	905083	2.86952e+06	364869	83598.6
POS3849	TG	8.53236e+06	1.83547e+07	6.89551e+06	2.4199e+07	4.62638e+06	1.05842e+06
POS3850	TG	81008.9	549301	18578.3	264973	101867	22817.1
POS3851	TG	1.81569e+06	4.0994e+06	2.7845e+06	6.07093e+06	580814	133838
POS3853	TG	4.69941e+06	1.24662e+07	2.72056e+06	29717.8	474016	3890.82
POS3854	TG	395602	272871	233565	281402	293810	138941
POS3855	TG	1.52471e+06	1.73743e+06	2.71363e+06	6.18454e+06	170152	108960
POS3857	TG	433573	978520	1.50921e+06	2.14684e+06	203637	268629
POS3860	TG	139394	417147	89948.8	541475	27279.7	4696.3
POS3861	TG	11821.6	32862.6	49238.6	113213	5051.19	154711
POS3862	TG	150921	65783.8	20085.5	63526.4	702638	289355
POS3863	TG	70605.9	331434	171804	401081	12574.5	393358
POS3864	TG	50519.8	140417	21281.7	106090	9333.34	7639.57
POS3865	TG	1.92392e+06	1.61862e+06	1.30416e+06	1.43495e+06	1.48799e+06	761913
POS3866	TG	200356	646921	414059	2.01538e+06	189816	86133.9
POS3867	TG	1.22311e+07	1.015e+07	6.89091e+06	1.11871e+07	1.02823e+07	6.77736e+06
POS3868	TG	545458	673386	599434	510696	235487	58206.5
POS3869	TG	109236	181618	58316.6	216212	164590	14165.4
POS3870	TG	278644	122016	371604	136339	76113.2	52686.5
POS3871	TG	275930	672679	144868	376289	86114.8	8860.86
POS3872	TG	848525	632049	628193	446010	367506	143962
POS3873	TG	678565	506101	237043	192423	82393.3	23998.6
POS3874	TG	89549.4	204073	138433	397657	110375	34361.6
POS3875	TG	626917	1.0787e+06	584818	2.78682e+06	630442	138373
POS3876	TG	44753.4	133761	109050	107374	32467.3	3447.71
POS3877	TG	133626	1.35277e+06	880062	657256	168806	23808.4
POS3878	TG	170911	442294	150040	954311	106207	47308.1
POS3879	TG	863.934	6682.2	5055.24	4331.24	11809.9	20577.9
POS3880	TG	5004.74	25229.6	14117.8	110455	5884.38	3166.83
POS3881	TG	52951.9	315611	77551	211728	6940.41	19666.7
POS3882	TG	10788.6	173205	123647	187786	37904.8	31623.3
POS3883	TG	19722	71317.5	34835.3	155316	115749	26124.6
POS3884	TG	162573	124658	164235	401529	18303.5	58212.2
POS3886	TG	2.44068e+06	1.68818e+06	4.80038e+06	1.93148e+06	162992	472477
POS3887	TG	111030	99833.3	20027.5	33080	84624.8	50898.6
POS3888	TG	2.54016e+06	2.10939e+06	1.14537e+06	4.13597e+06	1.96879e+07	1.70176e+06
POS3889	TG	71130.7	64833.4	135756	288341	761372	38058.5
POS3893	TG	392983	327992	271455	419464	821092	313619
POS3894	TG	5.47158e+06	7.07161e+06	2.7605e+06	1.1109e+07	1.57561e+07	1.25589e+06
POS3895	TG	126223	77099.2	175141	1.37874e+06	197064	1.24277e+06
POS3901	TG	2.53948e+06	1.1751e+06	1.19478e+06	2.48838e+06	3.63542e+06	1.14919e+06
POS3902	TG	123474	95980.8	169803	105512	46045.3	78224.7
POS3903	TG	302471	245881	10946.2	1.54815e+06	30954.9	10211.7
POS3904	TG	5.56359e+06	3.67758e+06	4.4106e+06	1.30135e+07	1.60518e+06	165120
POS3905	TG	2.50729e+07	4.43135e+07	1.60464e+07	6.08379e+07	1.83497e+07	3.40287e+06
POS3907	TG	4919.28	11132.4	8628.46	23932.7	2.65403e+06	1127.91
POS3913	TG	982899	2.07169e+06	728484	2.3593e+06	290667	33856.4
POS3914	TG	2.8105e+07	5.71128e+07	2.57819e+07	6.88701e+07	6.4275e+07	3.18465e+07
POS3916	TG	822874	2.88269e+06	2.38906e+06	5.61935e+06	548470	127398
POS3918	TG	2.42693e+06	2.62585e+06	3.22091e+06	3.54565e+06	219375	23981.9
POS3920	TG	124493	878141	395699	1.36461e+06	19079.6	71446.2
POS3921	TG	59461.3	127808	92244.3	308230	27237.8	250418
POS3924	TG	627450	449394	309818	574866	366793	384911
POS3925	TG	3311.17	26133.5	10927.1	34049.6	2.2284e+06	59140
POS3926	TG	44393.9	74829	8330.43	82165.1	313.958	2607.92
POS3927	TG	46118.3	218484	86597	279517	44729.1	94034.2
POS3928	TG	5.9479e+06	4.47864e+06	2.34883e+06	4.47934e+06	5.36163e+06	2.25249e+06
POS3929	TG	973497	536895	417576	2.03322e+06	3.24001e+06	523870
POS3930	TG	5.04344e+06	2.92075e+06	3.71516e+06	6.55071e+06	4.0144e+06	7.09656e+06
POS3931	TG	589102	450826	334218	1.94583e+06	2.04198e+06	226134
POS3932	TG	87155.1	173634	74134.8	269821	59843.7	6626.8
POS3933	TG	2.81289e+06	1.76919e+06	4.89807e+06	1.87286e+06	980177	803873
POS3934	TG	311989	226787	164268	1.48557e+06	65730	67356.5
POS3935	TG	65220.1	226843	93378.5	419028	55227.4	6738.35
POS3936	TG	1.62787e+06	1.95257e+06	1.01916e+06	5.71619e+06	2.08486e+06	270313
POS3937	TG	933927	1.46431e+06	734894	2.50343e+06	706149	77163.4
POS3938	TG	143436	187182	57596.4	29789.8	74461	6.87209e+07
POS3939	TG	104066	124002	2.6369e+06	1.32938e+06	1.06852e+06	674803
POS3940	TG	249796	856911	469409	1.73653e+06	34093.3	46843.2
POS3941	TG	26367	103230	40209.1	191815	138047	20532.6
POS3942	TG	16528.2	56620.2	25270.1	76837.3	499288	10743.6
POS3943	TG	104641	78859.3	1496.33	730.928	7341.4	1973.72
POS3944	TG	2.91449e+06	1.46028e+06	1.89836e+06	2.96326e+06	880832	1.58198e+06
POS3945	TG	4.51173e+07	3.16728e+07	2.32868e+07	5.10466e+07	1.36714e+08	3.30293e+07
POS3947	TG	6.56157e+06	6.69338e+06	3.34934e+06	8.17864e+06	6.78095e+07	1.60119e+07
POS3955	TG	1.97291e+06	1.26712e+06	1.56082e+06	2.72104e+06	1.24426e+06	2.86846e+06
POS3957	TG	129667	112971	22603.2	98918	504559	77996.1
POS3958	TG	606751	738877	426202	853996	203691	45253.9
POS3959	TG	3.00358e+07	3.35312e+07	1.44452e+07	4.83258e+07	7.83737e+07	9.20036e+06
POS396	ChE	2.24333e+07	1.82264e+07	1.58218e+07	1.47124e+07	7.48172e+06	1.36249e+07
POS3960	TG	3.63503e+07	4.10268e+06	1.57384e+06	5.09767e+07	7.18421e+07	8.72036e+06
POS3961	TG	157963	151006	921357	1.07553e+07	224280	5.4486e+06
POS397	ChE	221408	117904	163688	552693	30205.5	223945
POS3970	TG	8.09817e+06	8.05741e+06	8.11528e+06	1.07947e+07	1.16661e+07	5.14191e+06
POS3971	TG	361211	190790	383478	833241	36099.3	820514
POS3972	TG	5.951e+06	4.48434e+06	2.31068e+06	4.44165e+06	4.70839e+06	2.18464e+06
POS3973	TG	819378	563956	1.0965e+06	1.02806e+06	87296.6	456336
POS3974	TG	230007	88735.7	147081	654862	419253	1.22964e+06
POS3977	TG	211188	365936	106015	576789	157547	15508.6
POS3978	TG	9.01728e+06	1.69789e+07	5.41504e+06	2.21339e+07	1.08821e+07	920619
POS3979	TG	5.91279e+07	7.93591e+07	3.96319e+07	1.45347e+08	9.60944e+07	1.29039e+07
POS398	ChE	313167	22094.9	19491.6	228735	227454	138547
POS3981	TG	5.20657e+06	2.54981e+06	2.51436e+06	7.76134e+06	1.79287e+08	1.03524e+06
POS3982	TG	891617	3.94043e+06	61884.1	1.7355e+06	8.49764e+07	122438
POS3995	TG	643523	41778.1	1.03616e+06	29446.7	558533	1.43395e+06
POS3996	TG	1.50325e+07	1.83227e+07	9.61818e+06	2.20121e+07	3.66317e+06	749665
POS3998	TG	4.91566e+07	8.50216e+07	3.0692e+07	1.15409e+08	3.73354e+07	3.88471e+06
POS4000	TG	45164.1	428970	271027	223434	360136	3514.4
POS4003	TG	1.58217e+06	6.54075e+06	3.35333e+06	2.86071e+06	2.1094e+06	407664
POS4005	TG	5.48868e+07	9.31907e+07	4.83341e+07	1.06037e+08	1.51462e+07	3.30024e+06
POS4007	TG	3.10069e+06	4.57206e+07	4.06698e+06	3.02519e+07	3.2068e+06	1.81902e+06
POS401	ChE	4.88032e+06	717264	2.75064e+06	1.06929e+07	1.42711e+06	2.68975e+06
POS4010	TG	4.21067e+06	2.87766e+06	3.41325e+06	4.77904e+06	3.91093e+06	5.88024e+06
POS4011	TG	6.93695e+06	4.25703e+06	2.67773e+06	4.5791e+06	9.37698e+06	1.20054e+07
POS4013	TG	254021	270661	106875	350136	5.52321e+07	3.03294e+07
POS4014	TG	587826	1.02051e+06	768449	4.80459e+06	68280.8	27575.6
POS4016	TG	646281	1.65671e+06	1.06445e+06	1.84233e+06	7159.63	31831.8
POS4017	TG	57282.3	328594	102074	388718	105453	196349
POS4018	TG	22952.6	185136	24829.4	151446	3195.36	251928
POS4019	TG	4.34734e+07	3.5569e+07	2.68749e+07	4.26273e+07	2.84959e+07	3.30927e+07
POS4020	TG	2.95297e+06	1.7793e+06	1.7461e+06	5.5542e+06	5.68477e+06	1.54446e+06
POS4022	TG	98064.6	114345	112602	257238	28465.3	215939
POS4023	TG	1.05742e+07	1.02756e+07	6.23078e+06	2.2866e+07	1.49711e+07	2.80077e+06
POS4025	TG	1.56846e+06	1.30165e+06	224067	596263	461346	302049
POS4026	TG	60040	28184.5	186117	1.61149e+06	295651	178675
POS4029	TG	97470.3	9467.83	148828	6029.01	7231.44	6239.48
POS4030	TG	1.12003e+06	619280	461265	1.15378e+06	1.42934e+06	553779
POS4031	TG	166665	570640	58990.8	509225	165636	11566.3
POS4032	TG	1.73082e+07	1.68142e+07	9.31695e+06	3.84081e+07	1.22594e+07	2.52332e+06
POS4034	TG	174107	332518	147539	624290	140539	5293.27
POS4039	TG	58822.8	134772	67011	195300	34337.2	10098.4
POS404	ChE	481931	38508.9	228977	705390	65897.8	421902
POS4040	TG	7.23473e+06	8.19699e+06	4.52589e+06	1.70098e+07	5.23592e+06	923599
POS4041	TG	6.80654e+06	5.20851e+06	5.62415e+06	1.55105e+07	2.82374e+06	244741
POS4042	TG	4.09267e+06	4.84258e+06	4.04332e+06	8.46863e+06	438414	231655
POS4043	TG	68375.1	5428.28	57717	185289	1039.61	32292.7
POS4044	TG	717056	1.10152e+06	1.2466e+06	2.14855e+06	75647.6	115356
POS4045	TG	28403.9	54084	28665.1	277198	12369.9	16006.1
POS4046	TG	184934	186347	163728	502081	77000.8	40074.9
POS4047	TG	97060.2	42979.5	22749.6	69811.8	24213.7	19182.5
POS4048	TG	97759.8	10692.9	107726	31360.6	63101.6	21929.9
POS4049	TG	3.90371e+07	3.11767e+07	2.17969e+07	4.85524e+07	7.24097e+07	3.04094e+07
POS4052	TG	477178	788099	716209	1.02031e+06	1.30733e+06	760608
POS4057	TG	3.4206e+06	3.01595e+06	2.9334e+06	5.1997e+06	1.27365e+06	5.64329e+06
POS4063	TG	144796	112540	48828.5	190756	366316	210961
POS4066	TG	156262	303909	713753	832710	80190.7	115407
POS407	Co	5.886e+06	5.31598e+06	4.35642e+06	7.0307e+06	6.53314e+07	1.4891e+07
POS4070	TG	3.40737e+06	2.76178e+06	1.48664e+06	4.38654e+06	550983	556503
POS4073	TG	2.47714e+08	2.72714e+08	1.90678e+08	3.6632e+08	4.4999e+08	2.38618e+08
POS4078	TG	106629	450063	549369	1.07661e+06	398844	333329
POS408	Co	1.03544e+06	732387	1.11392e+06	980017	1.70797e+06	846456
POS409	Co	4.64977e+06	6.27722e+06	5.09601e+06	5.16041e+06	3.87389e+06	1.62804e+06
POS4090	TG	1.31843e+06	1.07528e+06	1.37676e+06	2.08268e+06	184640	2.26799e+06
POS4091	TG	1.36033e+06	938912	1.02738e+06	2.35483e+06	528628	1.78139e+06
POS4093	TG	1.02483e+07	5.2666e+06	7.75696e+06	1.07419e+07	5.51759e+06	1.57266e+07
POS41	CL	2.4778e+06	9.23921	5.02917	4.06537e+06	1.29574e+06	1.32514e+06
POS410	Co	936578	681398	907179	786764	1.50597e+06	734947
POS4101	TG	50750.6	28063	2195.59	7567.86	84358.5	20781.1
POS4103	TG	796014	286322	440354	497862	1.13527e+06	241315
POS4108	TG	36686.9	17389.6	1350.65	1209.51	3205.09	803.735
POS4110	TG	333860	1.05238e+06	34071.8	141379	276731	125238
POS412	Co	6.21013e+07	4.79778e+07	4.81021e+07	5.4125e+07	2.67496e+07	3.23018e+07
POS4121	TG	373606	226610	292323	170349	221025	33093
POS4125	TG	1.30415e+06	2.30647e+06	631370	2.55722e+06	1.21449e+06	87767.6
POS4128	TG	4.00742e+08	4.23786e+08	2.0944e+08	5.49343e+08	6.03794e+08	9.78398e+07
POS413	Co	342811	263353	367234	278240	516549	235368
POS4155	TG	2.68299e+06	1.61786e+06	2.15873e+06	3.59518e+06	2.50578e+06	6.03514e+06
POS4156	TG	370699	66041.2	145443	214058	370738	53185.6
POS4157	TG	603495	964994	486738	1.04162e+06	378685	81746.4
POS4159	TG	2.55233e+08	3.52469e+08	1.55444e+08	4.15099e+08	2.42072e+08	4.06751e+07
POS4162	TG	2.22453e+07	4.02168e+06	1.69244e+06	2.059e+06	340926	109282
POS4163	TG	443739	635257	3.17977e+06	9	171218	9
POS4168	TG	129813	159585	74511.5	160512	421772	1.10699e+06
POS4169	TG	26811.1	38098.3	55274.5	88829.5	29304.9	1.22924e+06
POS4171	TG	1.97249e+08	3.08279e+08	1.39653e+08	3.46885e+08	1.02295e+08	2.24717e+07
POS4173	TG	833757	1.23757e+06	314871	2.78336e+06	539807	93979.1
POS4174	TG	629173	1.01809e+06	241240	2.07839e+06	104190	216040
POS4178	TG	107007	169560	163664	315915	814861	422977
POS4179	TG	7.77696e+07	1.57117e+08	6.55701e+07	1.69029e+08	1.9308e+07	4.4764e+06
POS418	DG	4190.79	17639.2	0.00730498	4839.23	893885	2480.17
POS4181	TG	876870	1.58593e+06	841994	1.06763e+06	145402	49930.2
POS4182	TG	1.22474e+06	516619	542299	1.13074e+06	618575	662706
POS4184	TG	2.63155e+07	6.558e+07	8.72179e+06	8.24731e+07	3.20463e+06	1.06235e+06
POS4185	TG	6.87609e+06	2.19594e+07	9.62048e+06	2.65507e+07	1.26377e+06	679961
POS4187	TG	22989.5	121236	33366.6	711137	5821.7	4714.08
POS4189	TG	963716	1.24654e+06	857920	2.42183e+06	168674	61735.7
POS419	DG	58051.5	63193.1	105168	93359.6	62247.9	88856.1
POS4190	TG	1.82279e+06	957463	710611	2.57472e+06	4.43474e+06	2.64773e+06
POS4191	TG	2.52683e+06	1.51876e+06	1.49528e+06	2.80306e+06	5.13135e+06	1.13513e+06
POS4194	TG	5.90117e+07	5.62055e+07	3.77581e+07	1.1005e+08	5.51494e+07	1.73009e+07
POS4199	TG	283636	207245	118246	237295	73572.9	16195
POS42	CL	6.51831e+06	2.47493e+06	5.87937e+06	6.24579e+06	421431	2.63172e+06
POS420	DG	122720	199793	53644.9	278826	145604	73983
POS4200	TG	2.24754e+06	1.19895e+06	4.005e+06	2.78927e+06	892796	2.49766e+06
POS4201	TG	296252	184058	820103	375727	128044	194380
POS4202	TG	308484	708547	223726	512420	414.413	7417.21
POS4203	TG	650859	672237	305162	857704	301243	88082.5
POS4206	TG	772106	545494	202348	1.08353e+06	1.64343e+06	160331
POS4207	TG	1.35099e+08	1.46592e+08	9.16037e+07	2.87793e+08	9.90294e+07	2.72221e+07
POS4210	TG	816720	130724	1.9696e+06	630314	1.67184e+06	91013.9
POS4221	TG	916924	1.44511e+06	372771	1.69769e+06	169352	45833
POS4222	TG	5.83536e+07	7.26733e+07	3.88538e+07	1.14008e+08	3.11211e+07	8.77629e+06
POS4224	TG	729497	1.48112e+06	605595	1.69145e+06	940566	207006
POS423	DG	12322.2	4494.45	5811.81	0.00507687	1.3692e+06	13676.3
POS4232	TG	4.98775e+07	6.28027e+07	3.62983e+07	9.96271e+07	1.78847e+07	5.64184e+06
POS4234	TG	1.14922e+07	1.91718e+07	9.75262e+06	2.6986e+07	3.68043e+06	920287
POS4235	TG	82691.2	182387	125479	164230	21191.6	1644.18
POS4236	TG	2.30992e+06	6.79233e+06	3.81163e+06	8.45251e+06	676391	173042
POS4237	TG	532831	923231	596501	1.35902e+06	350771	72658.8
POS4238	TG	1.37565e+06	2.50252e+06	814506	4.1277e+06	173528	57223.3
POS424	DG	45401.5	63432	8754.12	63898.3	953364	24170.6
POS4240	TG	34340.6	177555	109124	514495	204251	31141.9
POS4241	TG	99771.5	86439.9	113553	219417	3546.48	108686
POS4243	TG	31250.2	77143.2	36821.9	64782.6	17566.2	58496.2
POS4244	TG	5.30637e+06	2.70129e+06	2.60332e+06	3.09046e+06	8.79451e+06	3.23397e+06
POS4245	TG	7.19492e+07	5.8227e+07	3.28794e+07	7.03256e+07	7.31165e+07	3.24255e+07
POS4248	TG	1.86375e+06	2.08499e+06	2.40389e+06	3.60993e+06	620929	3.22402e+06
POS4255	TG	50377.6	258731	80998.1	644323	252983	313714
POS4259	TG	3.47944e+06	1.65873e+06	2.29345e+06	3.97162e+06	1.52298e+06	5.214e+06
POS426	DG	1.99802e+06	1.43997e+06	1.98475e+06	1.52154e+06	2.50155e+06	864378
POS4262	TG	1.98091e+09	1.51089e+09	8.29742e+08	1.75353e+09	4.02939e+08	2.39524e+08
POS427	DG	536.234	7183.24	15721.1	505469	3.4382e+06	4316.14
POS4271	TG	187927	269764	159388	842271	59815.3	28570.4
POS4272	TG	283530	326887	252842	472561	211242	743359
POS4275	TG	1.09098e+06	310800	225537	374237	428268	269366
POS428	DG	153788	263906	126984	167724	2.40371e+06	52771.7
POS4280	TG	5130.89	84976.6	53005.7	60279.2	82405.1	8652.14
POS4289	TG	611270	93130.2	56040.8	262334	174485	3235.84
POS429	DG	1581.58	22599.1	17936.1	27319.1	2.4848e+06	17678.3
POS4291	TG	736475	251980	344887	559121	91782.3	366341
POS43	CL	2.40125e+06	1.36066e+06	1.34594e+06	1.49665e+06	32676.4	1.17662e+06
POS430	DG	697353	493978	691715	635298	1.25503e+06	556034
POS4303	TG	227232	209680	44933	239229	320090	273334
POS431	DG	499983	351061	514758	429774	870004	337398
POS4315	TG	1.36225e+07	8.80156e+06	1.06045e+07	1.7451e+07	6.10664e+06	2.25788e+07
POS432	DG	23520.1	10204.3	42395.6	171246	4516.91	71124.3
POS433	DG	24082	1.20979e+06	59829.2	1.3698e+06	9.05119e+06	6866.44
POS434	DG	22623.9	27086.6	7478.3	79571.5	8.19702e+06	2430.99
POS435	DG	935495	6302.55	20764.8	622426	2.8725e+06	1.00094e+06
POS436	DG	198783	68338.1	238160	155826	199942	1978.49
POS437	DG	92500	75502.9	111728	100107	9.79758e+06	5579.46
POS438	DG	1.33001e+06	1.01068e+06	1.49594e+06	1.26842e+06	2.26289e+06	1.21948e+06
POS4385	TG	132557	24348.7	179026	159413	133771	473955
POS439	DG	1.04994e+06	573484	522047	654959	815096	368824
POS4392	TG	1.28137e+06	952185	213482	186901	393135	270210
POS4394	TG	24589.2	151627	978.897	829.557	4093.67	710.63
POS4397	TG	1.29918e+06	840608	30337.7	289240	143866	136049
POS44	CL	2.44526e+06	161674	412866	827468	2.19026e+06	2.57785e+06
POS440	DG	110645	34402.6	297868	274685	25220.9	107248
POS4409	TG	411013	250833	106586	259129	184003	43422.8
POS441	DG	208845	164846	222186	212579	353745	158460
POS4411	TG	908166	338636	185661	967465	650001	265736
POS4412	TG	209495	176968	403596	577387	133368	141161
POS4414	TG	2.68571e+06	3.05043e+06	2.12936e+06	2.89042e+06	175430	157270
POS4418	TG	4.17647e+07	3.56339e+07	7.30332e+06	3.15047e+07	2.7334e+06	2.17522e+06
POS442	DG	54530	419752	5868.42	26316.2	3.16486e+06	190900
POS443	DG	47903.2	155401	112629	340343	2.2845e+07	170554
POS4431	TG	2.76703e+06	975555	1.95761e+06	1.75047e+06	2.74795e+06	5.02824e+06
POS4435	TG	101340	413509	100725	180550	419122	116477
POS4436	TG	748457	493737	623360	627288	276620	128139
POS4437	TG	3.50098e+06	2.99753e+06	1.37573e+06	4.08631e+06	1.05378e+06	459685
POS4439	TG	9.57159e+08	1.36223e+09	6.71419e+08	1.29314e+09	5.44376e+08	6.74443e+07
POS444	DG	119157	10683	177677	741016	112433	244490
POS4442	TG	944863	4.81537e+06	155591	1.35982e+06	1.23475e+06	32965.2
POS4443	TG	1.01963e+06	1.02241e+06	260999	3.17643e+06	848832	723420
POS4453	TG	40848	722680	20288.6	1.88545e+06	740234	10646.8
POS4454	TG	70972.7	108355	35855.4	98132.1	66833.3	11550.8
POS4456	TG	2.42839e+08	3.12011e+08	2.0218e+08	2.56156e+08	3.87007e+07	8.20516e+06
POS4458	TG	1.19282e+07	2.29339e+07	5.4686e+06	3.09525e+07	4.90226e+06	2.85433e+06
POS4459	TG	767157	173922	288861	474131	591230	31709.5
POS446	DG	182848	17343	265977	977427	2395.35	372234
POS4461	TG	7.75821e+07	5.61042e+07	5.18881e+07	9.76014e+07	9.52505e+06	1.00254e+06
POS4462	TG	73961.3	110853	209165	379141	12198	6084.11
POS4463	TG	345668	1.15249e+06	657196	1.488e+06	49102.3	3079.83
POS4464	TG	6.50137e+06	1.94266e+07	1.42106e+07	3.10873e+07	2.18644e+06	687677
POS4465	TG	2.8444e+06	2.11225e+06	3.60419e+06	2.80881e+06	4.70743e+06	2.53844e+06
POS4466	TG	46570.9	108444	53342.2	585770	13734.6	5256.43
POS4467	TG	1.62321e+06	3.71909e+06	3.699e+06	1.03655e+07	700711	109911
POS4469	TG	291934	1.03123e+06	362267	1.2387e+06	22132.7	7385.52
POS447	DG	5.41933e+06	2.32251e+06	3.23452e+06	3.44172e+06	4.00635e+07	4.79134e+06
POS4470	TG	946385	481507	422476	592338	1.20272e+06	356415
POS4471	TG	1.13979e+06	877066	470052	1.60399e+06	2.35921e+06	416723
POS4472	TG	1.40079e+07	1.0599e+07	9.71228e+06	2.0386e+07	1.54398e+07	4.96082e+06
POS4476	TG	196183	67021.2	71522.7	233210	572774	56933.8
POS4477	TG	404814	101707	356293	436757	500819	228546
POS4478	TG	5.39228e+06	2.92755e+06	2.7672e+06	3.09729e+06	1.06527e+07	3.52977e+06
POS4479	TG	850965	535159	326111	897183	2.1789e+06	391524
POS448	DG	446977	57057.5	490131	299154	1.46777e+07	159293
POS4480	TG	6.81457e+07	7.3622e+07	5.09922e+07	1.21297e+08	4.06e+07	1.63616e+07
POS4481	TG	485091	254389	345446	178624	346682	125169
POS449	DG	38179.2	26200.5	66999.9	271500	1.05313e+06	128475
POS4491	TG	1.67894e+06	1.1378e+06	546474	1.39125e+06	2.19037e+06	333775
POS4492	TG	1.33352e+08	1.27341e+08	1.00158e+08	2.2685e+08	6.3112e+07	2.36438e+07
POS4494	TG	420114	777208	85641.9	886693	123107	380834
POS45	CL	2.35314e+06	2.55899e+06	2.30485e+06	2.13883e+06	3.89665e+06	1.7126e+06
POS450	DG	216820	120581	146098	471807	280760	252174
POS4506	TG	1.87605e+06	2.25207e+06	1.0654e+06	2.3757e+06	689777	97515.4
POS4507	TG	8.98826e+07	7.89693e+07	6.79757e+07	1.26804e+08	3.62459e+07	1.47448e+07
POS451	DG	220575	223986	265637	229106	408342	206165
POS4510	TG	964874	1.70833e+06	490171	1.50445e+06	337655	24388.7
POS4511	TG	4.24141e+07	5.45175e+07	4.1784e+07	7.19254e+07	1.53172e+07	3.16043e+06
POS4513	TG	2.17327e+06	1.33234e+06	1.11923e+06	1.68677e+06	815363	250966
POS4514	TG	3.68533e+06	2.37755e+06	4.06877e+06	6.59068e+06	4.67054e+06	1.7425e+06
POS4515	TG	162063	254640	196375	209614	194309	228200
POS4516	TG	1.65733e+07	2.26978e+07	1.53455e+07	1.91236e+07	2.39905e+06	1.09822e+06
POS4517	TG	9.3687e+06	9.84876e+06	2.99657e+06	9.70314e+06	1.45003e+06	541754
POS4518	TG	5.06683e+06	1.65599e+06	2.20517e+06	5.44793e+06	6.18808e+06	671019
POS4519	TG	7.2862e+06	1.46006e+07	6.38752e+06	1.44991e+07	2.07218e+07	5.30639e+06
POS452	DG	1.33232e+06	1.09939e+06	909227	1.65804e+06	961943	697284
POS4520	TG	3.89346e+06	2.36458e+06	1.83064e+06	2.6392e+06	1.29179e+06	359261
POS4522	TG	68643.9	59905.1	294195	189498	68948.1	20165.4
POS4523	TG	2.32569e+06	3.17027e+06	2.10647e+06	3.83908e+06	215301	45066.5
POS4524	TG	594014	97608.7	123831	119404	960203	437099
POS4526	TG	295385	426538	341005	1.08837e+06	14502.7	13299.7
POS4527	TG	3.41073e+06	2.69121e+06	923128	1.20116e+06	752703	992173
POS4528	TG	13247.9	58064.7	194732	199565	1581.52	13313.2
POS4529	TG	1.06295e+07	7.26751e+06	5.05558e+06	8.41608e+06	1.10696e+07	6.1731e+06
POS453	DG	158072	81774.8	38383	166666	85051.6	54421.3
POS4532	TG	1.06888e+06	1.24934e+06	1.16231e+06	1.71263e+06	253160	1.15961e+06
POS4533	TG	5.49597e+06	813845	290848	735359	33925	1.08698e+06
POS4534	TG	1.23308e+06	351882	131127	649416	2.40573e+06	1.65987e+06
POS4535	TG	7.16425e+07	8.79079e+07	4.5231e+07	7.63807e+07	6.30299e+07	2.8625e+07
POS4537	TG	1.32103e+08	9.21553e+07	7.16607e+07	1.29209e+08	1.8394e+08	8.13596e+07
POS454	DG	1.70809e+06	835993	418410	940908	1.04594e+06	325881
POS4545	TG	19237.6	69803.7	0.0314639	315554	9970.71	49048.6
POS4546	TG	1.46136e+06	7.50822e+06	1.40241e+06	7.14904e+06	369381	99483.9
POS4548	TG	353548	68883.4	270243	142336	632422	19358.3
POS4549	TG	2.17345e+06	1.66367e+06	1.12769e+06	1.37286e+06	1.18636e+06	1.37462e+06
POS455	DG	1.25955e+06	916137	1.20038e+06	1.16652e+06	1.93881e+06	929831
POS4550	TG	332269	364915	251538	949582	2603.17	4680.35
POS4551	TG	2.8281e+06	2.13209e+06	3.58149e+06	2.78414e+06	4.63925e+06	2.16651e+06
POS4552	TG	2.75757e+06	978293	1.50906e+06	1.45178e+06	128904	375256
POS4553	TG	39148.8	152887	60642.2	261845	9519.05	158170
POS4554	TG	115060	46430.4	160360	30069.8	198441	6076.49
POS4555	TG	3.46793e+06	4.48807e+06	4.32545e+06	7.18823e+06	1.15292e+06	5.1287e+06
POS456	DG	123747	22953.8	3964.15	52729.1	97635.4	51812.5
POS4565	TG	3.28282e+08	3.60475e+08	2.34188e+08	3.88854e+08	2.89753e+08	1.1805e+08
POS457	DG	11595.2	21990.3	111800	16311.6	440125	326979
POS4574	TG	6.17656e+06	7.08425e+06	6.70745e+06	1.12005e+07	1.93165e+06	8.451e+06
POS458	DG	18045.8	31013.9	24654.9	97841.6	25870.7	0.2333
POS459	DG	18616.9	4312.41	11034.7	27536.7	2.12496e+06	12042.4
POS4596	TG	8.11681e+08	6.39317e+08	5.66455e+08	7.82396e+08	5.16853e+08	2.04386e+08
POS460	DG	31623.7	22034.1	13979.6	43932.4	5503.46	5557.06
POS461	DG	72316.6	44257.5	45877.8	86160.3	2.41539e+06	18558.7
POS4612	TG	805082	82439.8	142398	728893	327261	444531
POS4613	TG	6.29728e+06	5.19117e+06	5.74947e+06	8.56337e+06	2.11265e+06	1.01295e+07
POS462	DG	173058	27890.1	181655	1.12117e+06	139516	468193
POS4621	TG	39256.9	61937.9	10128.6	66785.3	112484	71345.4
POS4624	TG	420903	221709	83548.4	207605	316643	211112
POS4626	TG	71014.4	56734.7	24060	9853.97	13970.2	5845.48
POS4628	TG	5.40897e+06	3.05075e+06	17380.5	155741	40589.5	60549.3
POS463	DG	24387	63889.1	37918.4	168556	12851.4	70175.7
POS464	DG	1.03164e+06	870979	1.14014e+06	954404	1.81353e+06	770450
POS4643	TG	1.92654e+06	1.21878e+06	1.7026e+06	5.60429e+06	206295	543579
POS465	DG	1.33232e+06	1.09939e+06	909227	1.65804e+06	961943	697284
POS466	DG	407.993	14576.9	1723.49	3981.26	1155.76	11927.3
POS467	DG	32743.9	63777.6	21370.7	15445	35306.1	109775
POS4673	TG	246703	912378	205602	1.24061e+06	205331	4193.98
POS4674	TG	1.35742e+06	1.55644e+06	932636	1.40527e+06	1.46206e+06	354009
POS4676	TG	6.31914e+06	3.07364e+06	4.075e+06	6.08504e+06	1.75912e+06	1.29824e+07
POS468	DG	44211.6	196052	86679.8	196865	369527	199623
POS4684	TG	9155.6	73644.7	6301.19	25127.6	12582.4	12189.9
POS4686	TG	214996	145726	42988.7	37628	72733.9	40376
POS4688	TG	143925	421373	71345.5	300857	465499	244813
POS469	DG	36974.6	31714.8	29362.6	36397.2	10410	1803.07
POS4690	TG	40479.1	105649	174313	8830.91	7357.76	86194.5
[truncated: 2,457 more rows]
