# Supplementary material for: Lipopolysaccharide binding protein resists hepatic oxidative stress by regulating lipid droplet homeostasis
Source: Nat Commun. 2024 Apr 13;15:3213. doi: 10.1038/s41467-024-47553-5 (PMC11016120; doi:10.1038/s41467-024-47553-5)
Supplement: Supplementary file 10 — Source Data [file 41467_2024_47553_MOESM10_ESM.xls]

## Sheet: Fig1
Fig.1b							Fig. 1d
Symbol	Relative ratio of protein	Log2 fold change of transcript	-Log10(Protein P-value)	-Log10(Transcript P-value)				qPCR data
Abcc9	87.2778	0.698383	1.66047	3.46455			NT	1.13448	1.07631	0.818963
Abtb2	50.3756	0.883903	1.71517	3.38575			+Bodipy C12	0.374862	0.321662	0.539711
Acly	-38.5148	-2.81354	2.24189	38.6453			+PC	0.903264	0.981188	0.867454
Acot3	66.0213	1.74504	2.24763	21.6863			+Bodipy C12+PC	0.559261	0.706382	0.626453
Acot4	36.7755	0.80467	1.32109	5.3064			+PA	0.311642	0.408591	0.313479
Afm	-70.0698	-1.14432	1.93616	16.935
Ak4	33.6617	-0.759028	1.34845	2.6915
Amy1	85.0215	0.709816	2.60152	4.47295
Apob	-46.3177	0.812926	1.32659	2.39384
Aqp1	75.3785	-1.02716	2.43462	7.1988			Fig. 1e
Bcat2	-41.9972	0.915185	1.73822	4.09065				qPCR data
Bri3bp	97.5644	-0.665669	2.28062	4.68494			NT	1.13448	1.07631	0.818963
C8a	-46.1926	-1.09968	1.68708	12.4843			+Tunicamycin	0.758204	0.548501	0.895445
Cd68	93.7829	-1.06535	1.40336	2.88985			+H2O2 2h	2.75305	4.20111	3.0009
Chmp7	47.4576	-0.627598	1.42428	3.91489			+H2O2 4h	4.97837	6.23698	5.65503
Chpt1	100	0.592233	3	2.7629			Starve	2.9334	2.3146	2.08224
Coro1c	-43.7696	-0.630121	1.62964	2.8535			Heat	2.63548	2.05909	3.84504
Cpt1b	100	3.67243	3	16.1347
Ctps2	-60.9598	0.88855	1.94458	3.37852
Cyp2c29	67.0023	-2.28731	2.46125	28.4946
Cyp2j5	65.7898	-0.486886	3.67695	3.10867
Cyp3a13	75.9286	1.01	1.93949	9.72841
Cyp3a25	84.2882	0.594849	1.4973	2.61381
Cyp4a10	94.4084	2.73752	2.45876	32.9948
Cyp4a14	89.2295	2.88502	2.07168	47.2524
Enpep	40.6547	-0.981229	1.59673	6.83854
Errfi1	57.6488	0.426796	1.62799	2.90275
Fabp5	-53.2741	-3.88421	1.75729	12.6374
Gclc	-45.9916	-0.829325	2.63876	4.05212
Gldc	54.815	0.879408	2.3661	5.51511
Golm1	-44.1975	-1.23758	1.4168	2.50257
Gstm7	-35.1832	-0.816442	1.68471	4.55657
Hsd17b10	41.548	1.68897	2.05676	8.73776
Hsd3b2	-62.64	-1.50312	1.55668	7.52606
Hsdl2	41.1116	0.633717	2.1599	2.8767
Iigp1	-43.776	-0.899173	1.36667	4.47991
Ilvbl	77.639	0.507032	1.61189	3.36831
Jpt2	-65.1886	-0.968489	1.94932	4.61536
Lbp	100	0.994321	3	7.95216
Ldlr	66.275	-0.747734	1.89527	4.57861
Lsm6	-38.5153	-0.723737	1.33627	2.3947
Map3k5	75.8479	0.702939	1.41104	3.48379
Mbl2	-39.3611	-0.559575	1.79157	3.4666
Mid1ip1	-87.5438	-1.95874	1.73527	20.0919
Mrps27	-48.7432	-0.622856	1.73548	2.69116
Mt2	100	2.69695	3	6.48381
Mug1	36.9907	1.00665	2.64605	4.04287
Nceh1	65.6357	0.662033	1.8973	5.29696
Nid2	-64.7088	-1.09954	1.32364	3.69344
Nsdhl	-58.6591	-3.61602	1.73703	60.9276
Nucks1	-58.7036	0.690294	1.52389	5.0408
Palmd	-41.1968	0.4178	2.3636	2.39232
Paox	-47.7405	-1.43813	1.73356	7.09208
Pck1	57.2778	0.60998	1.35672	2.89417
Pcsk9	-100	-3.41057	3	41.6494
Pdk4	100	2.71748	3	2.61398
Pltp	-51.5629	-1.06386	1.53151	3.4931
Pmvk	-64.3771	-2.15306	2.45721	17.5693
Prrc1	54.4953	0.761035	1.52017	3.31776
Psmb9	-47.7619	-1.12798	1.39696	3.41257
Pter	-46.2568	-0.69449	1.43006	3.27165
Ptgr1	54.8224	-1.79095	1.43437	5.78858
Pzp	-37.929	-0.55146	3.06032	4.17253
Rbp4	62.9712	0.81864	2.64518	6.94366
Saa4	-44.7842	-0.912437	2.12095	8.54259
Sat2	-53.0835	0.75786	1.59516	3.69412
Sdf2l1	-32.4763	-2.23683	1.35997	13.6007
Sec23a	38.8181	0.622355	1.75013	4.21942
Serpina3m	72.9554	0.670225	1.62923	4.61923
Sfxn5	51.4161	-0.595878	1.39796	5.36979
Slc22a5	100	1.21662	3	9.69769
Slc27a2	71.2384	0.940933	1.64445	9.28246
Srxn1	-39.4158	0.681454	1.35935	5.0389
St3gal5	91.4199	1.2171	2.8701	9.71489
Tlcd4	65.765	0.98272	1.59834	3.69258
Tmed5	51.3452	0.831916	1.34934	3.67937
Tram1	86.3426	-0.518323	1.57223	2.68732
Trim24	85.1881	1.13184	1.85777	8.9524
Trim25	48.9145	-0.491781	1.95675	2.92691
Ttc39c	41.1204	-0.915873	2.52286	2.80071
Ttpa	68.9613	0.98726	1.53152	5.08183
Ttr	-55.7897	-1.06959	2.42395	11.3126
Ube2l6	-60.4577	-1.02014	2.10802	5.00537
Unc45a	52.6047	0.673216	2.18015	2.72976
Vnn1	39.2182	0.912753	1.36993	6.03021
Wrnip1	57.5264	0.655318	2.2494	4.9122

## Sheet: Fig2
Fig.2a
	TG level(mmol/gprot)
NT	0.0933048	0.0554861	0.129121
Fast 24h	1.07116	1.39604	1.09041
LPS	0.971603	1.05527	0.908844
Fig.2e
	TG level(mmol/gprot)
OE GFP	0.298767	0.18483	0.398571	0.35852	0.210772	0.411224
OE LBP- GFP	0.85557	0.73473	0.905021	0.723017	0.775548	0.829602

## Sheet: Fig3
Fig.3b								Fig.3c								Fig.3d					Fig.3f
length	WT			LBPKI/KI				c=c bond	WT			LBPKI/KI					LBP-/-	WT	LBPKI/KI		Time(minutes)	OE GFP				OE LBP-GFP
25	6.78764e+06	5.51154e+06	2.80822e+06	3.39759e+06	3.78412e+06	2.93159e+06		0	33246352034	48138074213	25947345589	23588842827	18259829211	16704521364		C8:0	3.14207	1	0.54437		1.34	72.13	61.17	117.05	114.16	123.9	128.61	136.79	126.83
26	9.07465e+06	7.94115e+06	3.7257e+06	4.17143e+06	7.5574e+06	4.04837e+06		1	12140028109	11098546856	6913719437	9729078229	13924010310	10789600794		C10:0	0.918936	1	0.195962		7.98	68.73	49.38	105.1	103.7	113.49	114.02	124.17	120.25
27	6.08223e+06	5.27125e+06	2.43836e+06	3.07917e+06	4.79011e+06	2.72716e+06		2	25491884488	8155779846	5302095128	33536157079	55713137393	49167377133		C11:0	1.31496	1	0.46568		14.62	70.62	49.12	98.83	103.33	109.93	113.38	120.16	113.23
33	1.51346e+06	1.45498e+06	1.23461e+06	1.71684e+06	1.49857e+06	1.64113e+06		3	27071448690	7270593764	4799713967	33965419944	53047245275	47657354323		C12:0	1.46547	1	0.34107		21.26	69.76	47.34	101.65	100.27	107.34	109.52	118.2	112.91
36	3.29475e+08	1.09263e+08	6.51249e+07	1.28957e+08	3.6798e+08	1.82526e+08		4	12881565547	2695143610	1661336244	18308894973	27715562095	26002818943		C13:0	1.13285	1	0.702189		27.9	69.62	46.91	97.21	97.99	105.24	108.1	116.08	109.97
37	5.58519e+07	5.53868e+07	33201797	2.87325e+07	5.06733e+07	4.36413e+07		5	6482682764	1001722164	6.96416e+08	7114032020	15287381666	11565121963		C14:0	1.68339	1	1.01768		34.55	68.83	47.37	96.4	97	104.25	107.57	112.78	107.38
38	1.80417e+07	4.56511e+06	9.55556e+06	4.58598e+06	1.4861e+07	4.90312e+06		6	6044127688	7.59379e+08	470926583	5723558862	11721256224	8890558851		C14:1N5	0.544492	1	1.49422		41.31	66.55	45.28	92.36	94.31	102.13	118.46	107.43	103.55
39	1.39659e+08	1.27229e+08	1.03675e+08	1.15517e+08	1.29096e+08	1.21936e+08		7	3880081026	761942838	4.17157e+08	4338369800	4053939486	3819320464		C23:0	1.08187	1	1.20432		47.99	66.35	45.48	90.36	95.87	100.4	110.72	107.88	104.89
40	8.63121e+07	2.96185e+07	1.89849e+07	3.15166e+07	6.23404e+07	4.2767e+07		8	2766931293	5.04891e+08	4.13644e+08	2664048916	3878587315	2988905171		C22:5N3	1.25121	1	1.55582		54.64	66.41	44.52	90.44	93.91	99.1	111.21	105.49	101.46
42	8.00785e+07	3.10353e+07	1.45864e+07	3.60535e+07	4.80806e+07	4.21258e+07		9	1035697538	3.37073e+08	2.77294e+08	1187763690	1627243694	1344383656							61.31	65.68	45	89.28	92.4	98.62	110.42	105.23	99.7
44	7.24626e+07	6.54403e+07	7.10351e+07	8.22627e+07	8.81565e+07	8.1581e+07		10	214097303	7.45375e+07	4.30181e+07	2.784e+08	3.3711e+08	3.24278e+08							67.97	65.48	45.19	87.97	90.65	97.21	106.47	102.93	100.98
46	2.48193e+07	6.31066e+06	6.0586e+06	2.47254e+07	8.13791e+07	6.77495e+07		11	8.54781e+07	6.62835e+06	6.05594e+06	7.7836e+07	1.45695e+08	1.22882e+08							74.65	64.88	43.92	86.05	89.74	96.57	107.22	101.19	97.63
47	5.51891e+06	1.10125e+06	1.26103e+06	4.49493e+06	1.54871e+07	1.20031e+07		12	6.01742e+07	1.55583e+07	9.85004e+06	6.37107e+07	7.6808e+07	9.84149e+07							81.44	37.44	43.2	59.75	59.86	64.45	70.29	66.41	66.27
48	2221025860	4429623525	2753729496	3155241220	3406627651	2939600817		13	3.47115e+07	5.35082e+06	4.93587e+06	3.23399e+07	4.90793e+07	4.01838e+07							88.12	38.14	43.48	61.14	59.82	62.27	70.66	65.73	66.19
49	2.0899e+08	198066288	1.45962e+08	2.56837e+08	4.59734e+08	3.83887e+08		14	1.69342e+07	2.79887e+06	1.9901e+06	1.68433e+07	2.14628e+07	2.11182e+07							94.8	38.05	43.57	60.58	59.62	63.12	71.19	66.35	66.1
50	29024894371	34427924173	17534717833	26485115333	32812705832	29622612302															101.59	79.83	59.54	86.75	88.96	104.78	143.59	108.65	109.25
51	1302243336	4.65158e+08	4.04239e+08	1611170400	3821204896	2887297259															108.29	80.38	67.17	89.85	94.61	110.01	145.29	114.82	126.35
52	56546080617	28961778155	17359952312	66251218637	90500551440	77980257942															114.99	77.62	64.47	87.88	93.56	107.58	140.59	109.82	128.95
53	924243089	3.15581e+08	3.05477e+08	9.52806e+08	2161849806	1854190229															121.78	30.46	36.27	51.37	50.1	55.22	61.51	57.53	58.07
54	23522008992	7766950979	5326600622	25147573431	44437167268	40607893830															128.5	29.32	36.87	50.62	50.3	54.69	58.63	56.52	58.56
55	5.87132e+08	3.25422e+08	2.98866e+08	3.15821e+08	5.86383e+08	4.79236e+08															135.21	29.3	35.68	49.16	49.92	54.13	57.25	56.69	57.42
56	10777010679	2124632873	1415164110	11932903931	20090711187	16426077143
Fig.3i								Fig.3j
length	-H2O2			+H2O2				c=c bond	-H2O2			+H2O2
22	2.5095e+07	2.41712e+07	2.5794e+07	2.70188e+07	26466366	2.95372e+07		0	1.29648e+06	1.93706e+06	1.17486e+06	7.6131e+06	1.9594e+06	2.43002e+06
23	1.90028e+06	1.71575e+06	1.87396e+06	2.03691e+06	2.0075e+06	2.14262e+06		1	3.76209e+07	3.75825e+07	3.82508e+07	6.957e+07	4.08928e+07	4.61074e+07
24	8.3007e+06	8.57029e+06	8.49027e+06	2.12852e+07	8.06229e+06	8.00478e+06		2	2.33847e+06	2.95266e+06	2.05211e+06	1.64644e+07	3.09843e+06	4.76535e+06
25	1.12672e+06	1.06371e+06	1.17272e+06	1.17702e+06	1.1975e+06	1.31837e+06		3	923705	1.08155e+06	846187	5.31545e+06	1.11534e+06	1.68363e+06
26	3.33626e+06	3.04979e+06	3.34488e+06	1.08482e+06	1.00529e+06	976853		4	1.94936e+06	1.94382e+06	2.04288e+06	1.89288e+06	997805	1.12881e+06
27	74409.7	59955.7	74277.2	69118	67329.2	80088		5	246864	263497	146133	450200	250465	227223
28	7.05192e+06	7.00426e+06	6.82632e+06	1.82429e+06	1.79725e+06	1.82805e+06		6	222288	124627	162572	167064	176108	250661
29	130084	113916	111003	156245	41450.8	67032.5		7	1.02311e+07	9.89513e+06	9.95487e+06	2.23355e+06	2.42342e+06	2.44813e+06
30	94018.3	156479	92726.2	333193	87276.8	125903		8	139915	123549	163525	182602	173099	127306
31	77545.1	61223.7	76952.1	79690.7	69725.7	81626.3		9	211924	166476	227507	217015	221227	274142
32	47412.6	45320.5	50388	50757.3	54604.9	56275.2		10	100323	80317.4	110949	116279	89672.6	112449
33	68842.1	61492.5	67736.3	296475	55367.3	117851		11	10344.1	9306.83	11344.9	9964.5	9489.51	10276.6
34	81908.6	71474	82648.5	75788.1	87858.6	88724.6		12	125550	118951	127101	90673.6	105998	120160
35	18495.1	6624.13	16623.4	6200.25	9783.29	6029.56		14	2.81807e+06	2.76579e+06	2.93804e+06	2.96465e+06	3.14406e+06	3.19502e+06
36	174439	160449	185041	182993	200863	205626
37	24134.7	10934.7	16663.3	20670.9	15744.9	15294.7
38	141846	179413	99589.6	95163.7	112578	107240
39	96465.2	76994.4	106760	112768	86410.7	108552
40	40008.9	32132.4	36427.4	31486.3	53479.6	87736.5
42	177069	95204.1	156255	181675	160221	259238
43	68245.5	69641.9	52549.4	48709.4	48393.4	59009.5
44	63299.8	76922.3	59379.9	310337	70225.4	127612
45	55576.6	65188.9	54746	165749	59183.7	79815.1
46	349459	368848	291756	1.75228e+06	426258	604005
47	135859	182115	119598	566170	164564	228155
48	739667	984484	659971	4.83998e+06	1.02532e+06	1.4087e+06
49	200809	284278	229473	1.38321e+06	267596	424428
50	1.34942e+06	1.8226e+06	1.18392e+06	9.41598e+06	1.90836e+06	2.76591e+06
51	282787	382228	245194	2.20133e+06	392773	616764
52	2.0476e+06	2.69534e+06	1.79549e+06	1.44134e+07	2.79751e+06	4.18331e+06
53	220381	315882	199418	1.98036e+06	320484	484301
54	1.20323e+06	1.61096e+06	1.05375e+06	8.76103e+06	1.66013e+06	2.48139e+06
55	2.87761e+06	2.83483e+06	2.98569e+06	3.36867e+06	3.21463e+06	3.29647e+06
56	251645	320887	231563	1.4718e+06	304591	461079

## Sheet: Fig4
Fig. 4a
mrna_id	pep_id	mrna_log2fc	pep_log2fc	part	Genes_Pvalue	Proteins_Pvalue		Fig.4b			Fig.4c			Fig.4d
Mfsd10	Mfsd10	-0.2219	-0.0969617	5	0.672601	1		Up-regulated			Down-regulated				Relative protein carbonylation level
Mmab	Mmab	-0.976446	-0.413115	7	0.00926679	0.0112275		Biological Process	-LOG10(Pvalue)		Biological Process	-LOG10(Pvalue)		WT	1.74292	1.78534	1.89571
Plscr1	Plscr1	0.336739	0.183963	2	0.379239	0.0128711		lipid localization	6.9494		cholesterol biosynthetic process	18.8727		LBPKI/KI	1.18806	1	1.04329
Ppp6c	Ppp6c	-0.175018	0.10165	5	0.669841	0.0270862		triglyceride transport	5.53875		lipid metabolic process	12.2208		LBP-/-	2.67043	2.59359	2.62638
Ppic	Ppic	0.192778	0.324235	6	0.787787	0.056373		cellular oxidant detoxification	3.98235		lipid biosynthetic process	11.7694
Ppm1g	Ppm1g	-0.133266	-0.0634092	5	0.714489	0.0262434		response to hydroperoxide	3.94012		phospholipid biosynthetic process	4.55876
Prdx3	Prdx3	0.501081	0.147958	2	0.328595	0.0159712		cellular response to oxidative stress	3.74114		oxidation-reduction process	3.87889		Fig.4e
Psmg1	Psmg1	-0.0215034	0.0114956	5	0.962678	0.736926		removal of superoxide radicals	3.61802		phospholipid metabolic process	3.30879			Relative protein nitration level
Dhodh	Dhodh	-0.273061	-0.14401	8	0.581159	0.0366389		response to lipid hydroperoxide	2.6964		response to cAMP	1.02562		WT	1.83459	1.9963	2.03416
Raf1	Raf1	-0.313583	0.0496308	8	0.336325	0.093718		lipid modification	2.62472		Cellular Component	-LOG10(Pvalue)		LBPKI/KI	1.17102	1	1.48085
Rpl38	Rpl38	0.0201412	-0.0454314	5	0.953783	0.323298		regulation of lipid storage	1.26806		peroxisome	8.39179		LBP-/-	2.22453	2.36723	2.47994
Slc43a3	Slc43a3	0.100602	-0.0528949	5	0.789009	1		Cellular Component	-LOG10(Pvalue)		microbody	8.39179
Sec24a	Sec24a	-0.225187	-0.129734	5	0.508117	0.00278592		endoplasmic reticulum	3.73421		endoplasmic reticulum membrane	6.92544		Fig.4f
Samd9l	Samd9l	-0.0799343	0.1137	5	0.88045	0.185231		endoplasmic reticulum membrane	1.8073		Molecular Function	-LOG10(Pvalue)			Relative MDA level
Scly	Scly	-0.659886	0.00288251	8	0.0869485	0.982421		triglyceride-rich lipoprotein particle	1.7231		oxidoreductase activity	3.99197		WT	1.55584	1.35996	1.54697
Sart3	Sart3	-0.0785513	-0.109359	5	0.834	0.00172119		high-density lipoprotein particle	1.60515		NADP binding	2.84904		LBPKI/KI	1.16224	1.00403	1
Septin6	Septin6	-0.228408	0.0524159	5	0.750633	1		lipoprotein particle	1.48624		ATP binding	2.53615		LBP-/-	1.67884	1.75788	1.74535
Snta1	Snta1	0.0833928	-0.0291463	5	0.832429	0.5781		protein-lipid complex	1.44907		phosphatase binding	1.69756
Sp1	Sp1	-0.286918	-0.0439433	8	0.449124	0.464761		Molecular Function	-LOG10(Pvalue)		fatty acid transporter activity	1.6957		Fig.4g
St3gal3	St3gal3	0.180711	0.0717627	5	0.664671	0.143728		lipid transporter activity	6.88543						DCFHCA level/gprot.
Sirt4	Sirt4	-0.237898	0.0200577	5	0.51363	0.389898		long-chain fatty acid transporter activity	6.21429					OE mCh	55155500	61849050	57283110
Sap130	Sap130	0.0784652	0.0635029	5	0.85662	0.37296		glutathione transferase activity	3.29228					OE LBP-mCh	35451560	45659480	42722950
Smarce1	Smarce1	0.200946	0.0229004	5	0.596674	0.753062		antioxidant activity	2.53845
Sh3d19	Sh3d19	0.365744	-0.0484122	2	0.365292	0.539701
Timm50	Timm50	-0.404595	-0.117161	8	0.360443	0.0934703
Mlec	Mlec	0.406938	0.0881416	2	0.363592	0.160985
Mapk1	Mapk1	0.154758	-0.027675	5	0.705839	0.540265
Poldip2	Poldip2	-0.253113	-0.0709665	5	0.632635	0.00158508
Oxsm	Oxsm	0.112818	0.0299829	5	0.744681	0.438445
Pdia3	Pdia3	-0.0357177	0.0621217	5	0.945682	0.235882
Pla2g15	Pla2g15	0.350315	-0.148801	2	0.33869	0.0410328
Plin5	Plin5	-0.150873	0.267835	6	0.737775	0.00413059
Rps8	Rps8	-0.43459	0.0143553	8	0.36467	0.72828
Slc3a1	Slc3a1	-0.47938	0.00575927	8	0.350776	1
Spag7	Spag7	-0.435786	0.0496308	8	0.386174	1
Sos1	Sos1	-0.0461021	-0.106249	5	0.906014	0.25246
Sin3a	Sin3a	-0.119712	-0.0892673	5	0.749009	0.106056
Stab1	Stab1	0.140254	-0.0262051	5	0.726162	0.491037
Srsf3	Srsf3	-0.258628	0.00288251	5	0.426863	0.958473
Tdrd7	Tdrd7	0.298387	0.0786098	2	0.510735	0.0457372
Tcea1	Tcea1	-0.277214	0.0214797	8	0.4943	0.705278
Cct6a	Cct6a	-0.00671833	-0.00723157	5	0.986162	0.775774
Tnc	Tnc	0.947606	0.117695	2	0.225865	0.73292
Tpst1	Tpst1	-0.906359	-0.200913	8	0.0251064	1
Ttn	Ttn	1.49812	-0.0800879	2	0.43307	0.329169
Tor1a	Tor1a	0.0289562	-0.229382	5	0.939507	0.00463642
Ptcd3	Ptcd3	-0.175657	-0.011588	5	0.685148	0.56909
Rcn2	Rcn2	-0.104786	0.0635029	5	0.866166	0.507896
Rbm5	Rbm5	-0.43923	0.0690147	8	0.475208	0.360791
Rab3a	Rab3a	-0.558514	0.154454	8	0.275176	1
Arhgap12	Arhgap12	-0.125624	-0.046921	5	0.786381	0.172098
Rptor	Rptor	-0.388953	0.0271541	8	0.233484	0.660974
Slc12a7	Slc12a7	0.224793	0.222805	5	0.694445	0.00173495
Sec16b	Sec16b	-0.371883	0.0071955	8	0.427797	0.808415
Scarb1	Scarb1	-0.110111	-0.0335695	5	0.819516	0.543961
Samhd1	Samhd1	0.233893	-0.018878	5	0.538297	0.637578
Mrps36	Mrps36	-0.0471665	-0.0306192	5	0.920628	0.699768
Sec61a1	Sec61a1	-0.623286	-0.179515	8	0.182923	0.0627917
Sf3a2	Sf3a2	-0.891326	-0.0454314	8	0.00864803	0.407724
Snap47	Snap47	0.00430359	-0.018878	5	0.991699	0.620795
Slu7	Slu7	0.215068	0.0426443	5	0.581442	0.520107
Serpina3k	Serpina3k	-0.271532	-0.14401	8	0.621211	0.0885775
Smarca4	Smarca4	0.568286	-0.179515	2	0.0993578	0.579599
Snrpd1	Snrpd1	-0.0979789	0.133564	5	0.780474	0.16205
Smad4	Smad4	0.0270187	-0.0232698	5	0.947895	0.698709
Stxbp3	Stxbp3	-0.0749818	-0.0439433	5	0.85793	0.430391
Farsa	Farsa	-0.343035	-0.00433459	8	0.338083	0.94244
Gtf2f1	Gtf2f1	0.0283898	-0.125006	5	0.936878	1
Tapt1	Tapt1	-0.0194306	-0.00288828	5	0.966595	0.947992
Thrsp	Thrsp	0.42869	0.235114	2	0.177434	0.181774
Prpf8	Prpf8	-0.533263	-0.181149	8	0.134809	0.00553304
Proc	Proc	-0.117574	0.21661	5	0.761483	0.0448699
Pts	Pts	-0.241637	0.123004	5	0.530267	0.0646685
Rbmx	Rbmx	-0.635838	-0.349235	7	0.1577	1
Retreg2	Retreg2	-0.208992	-0.153607	5	0.646657	0.0385526
Arhgap29	Arhgap29	-0.131355	-0.0320936	5	0.779327	0.733336
Rpl3	Rpl3	-0.317795	0.0908534	8	0.457059	0.0326433
Rpia	Rpia	0.357928	0.16092	2	0.436235	0.159296
Rpn2	Rpn2	0.492597	-0.100051	2	0.338505	0.0857824
Mrpl41	Mrpl41	0.0143899	0.0243197	5	0.971636	0.564601
Gm2a	Gm2a	-0.320704	0.308011	9	0.478951	0.0205754
Slc25a23	Slc25a23	-0.366413	-0.209228	8	0.345809	0.000857681
Selenbp1	Selenbp1	-0.49382	-0.0247367	8	0.283076	0.764399
Set	Set	0.0570695	0.0313952	5	0.888175	0.507696
Sdc1	Sdc1	0.0449869	0.207893	5	0.920221	0.406772
Seh1l	Seh1l	0.0749311	-0.174621	5	0.881166	0.000824837
Sigirr	Sigirr	-0.305623	0.0840643	8	0.518118	0.072027
Vipas39	Vipas39	-0.277962	-0.364013	7	0.538478	1
Sptlc2	Sptlc2	-0.0189675	0.0200577	5	0.958175	0.823212
Pex5	Pex5	-0.224018	-0.0174171	5	0.562921	0.703224
Pls3	Pls3	0.118856	0.0690147	5	0.772114	0.14847
Prpf4b	Prpf4b	0.0312616	0.00288251	5	0.949604	0.934993
Prg4	Prg4	0.642811	0.43189	3	0.1036	0.0620227
Ppm1a	Ppm1a	0.257513	0.0114956	5	0.560914	0.641334
Psmd2	Psmd2	-0.125754	-0.0664274	5	0.806479	0.0134446
Uqcrc2	Uqcrc2	0.154156	-0.0262051	5	0.755144	0.384769
Rcn3	Rcn3	0.0925535	0.605968	6	0.852762	1
Rcc1	Rcc1	-0.324459	-0.107803	8	0.48567	0.018666
Rad23b	Rad23b	0.286692	0.0962619	2	0.463529	0.203973
Rabl3	Rabl3	-0.360655	-0.077041	8	0.314087	0.591188
Rbm14	Rbm14	-0.709101	0.0593553	8	0.0845123	0.218453
Rbm12	Rbm12	0.0550931	-0.0335695	5	0.908447	0.67859
Rpl35a	Rpl35a	-0.258949	0.0676387	5	0.422213	0.211319
Rpp38	Rpp38	0.0926283	-0.261881	5	0.841315	1
Rps15	Rps15	-0.56682	-0.013043	8	0.138623	0.747743
Rps26	Rps26	-0.542312	-0.0218044	8	0.226513	0.771111
Rtf2	Rtf2	-0.163304	-0.16004	5	0.691148	1
Rspry1	Rspry1	-0.0185231	0.16092	5	0.967543	0.210356
Setd3	Setd3	-0.12774	0.116365	5	0.705211	0.0439282
Syngr2	Syngr2	-0.55207	-0.0335695	8	0.267972	0.650391
Spcs2	Spcs2	-0.349399	-0.244685	8	0.49124	0.0243906
Snap23	Snap23	0.266291	0.0214797	2	0.446621	0.753607
Snx6	Snx6	0.236228	0.0867838	5	0.580606	0.0413308
Smyd2	Smyd2	0.779228	0.197865	2	0.0459733	1
Sirt5	Sirt5	-0.163956	0.0731347	5	0.632842	0.275145
Smc1a	Smc1a	0.174005	-0.115597	5	0.617942	0.0107652
Sucla2	Sucla2	0.742747	-0.0454314	2	0.0452114	0.296256
Srgap2	Srgap2	-0.0413142	-0.0159576	5	0.92254	0.731111
Stag3	Stag3	-1.00533	-0.101598	8	0.71726	1
Stag2	Stag2	0.122123	-0.21424	5	0.716611	0.00845601
Syap1	Syap1	0.306791	0.240009	2	0.394393	0.00697916
Sparc	Sparc	0.231579	0.107018	5	0.563117	0.731464
Srsf1	Srsf1	-0.337191	-0.0232698	8	0.375381	0.618155
Timm8b	Timm8b	0.0650112	0.0662614	5	0.902862	0.402193
Pnp	Pnp	-0.355	-0.139236	8	0.524014	0.0851118
Fau	Fau	-0.584731	-0.0306192	8	0.149186	0.754629
Sap30bp	Sap30bp	-0.448694	-0.0247367	8	0.368417	0.794025
Septin2	Septin2	0.00691535	0.015783	5	0.982251	0.761341
Septin7	Septin7	0.236084	0.16221	5	0.49823	0.0573703
Snx13	Snx13	-0.010043	-0.106249	5	0.979152	0.144593
Snx4	Snx4	0.224702	0.045443	5	0.560571	0.310923
Smarcc2	Smarcc2	-0.0204288	-0.0320936	5	0.946711	0.534844
Srm	Srm	-0.465575	-0.011588	8	0.337722	0.900929
Smchd1	Smchd1	0.196939	-0.00578235	5	0.70684	0.934543
Stxbp2	Stxbp2	0.0172651	0.112367	5	0.961981	0.039013
Swap70	Swap70	0.0874095	-0.0101344	5	0.86412	0.84943
Srp14	Srp14	-0.160078	-0.00144342	5	0.783801	0.917209
Tut1	Tut1	-0.259012	-0.0439433	5	0.483113	0.754588
Sting1	Sting1	-0.165283	0.130931	5	0.781283	1
Stau1	Stau1	-0.158212	0.202888	5	0.622326	0.0319572
Srrt	Srrt	0.118103	-0.00433459	5	0.807791	0.875642
Tbce	Tbce	-0.116118	0.145351	5	0.854536	0.0428343
Tbcd	Tbcd	-0.239354	0.0071955	5	0.626841	0.835986
Taf9	Taf9	-1.76534	0.015783	8	0.240215	1
Tmco1	Tmco1	0.356094	0.00863031	2	0.500706	0.941022
Tpm4	Tpm4	0.170791	0.197865	5	0.62643	0.0704903
Tpm3	Tpm3	0.171617	0.0894982	5	0.642046	0.226671
Tom1l1	Tom1l1	-0.133114	0.207893	5	0.709226	0.114283
Tmem260	Tmem260	-0.295589	-0.200913	8	0.442974	0.144694
Tmem129	Tmem129	-0.602557	-0.155213	8	0.189359	1
Tmem209	Tmem209	-0.48587	-0.184425	8	0.255083	0.0149556
Nup98	Nup98	-0.286764	0.0243197	8	0.430755	0.520042
Parvb	Parvb	-0.0961356	0.222805	5	0.843472	0.168631
Phlda1	Phlda1	-0.141081	-0.416962	4	0.831364	0.0437858
Peak1	Peak1	-0.590012	0.177599	8	0.280687	0.137251
Ppp4r2	Ppp4r2	0.106354	-0.0335695	5	0.769346	0.178694
Plxnd1	Plxnd1	-0.295567	0.112367	8	0.434334	0.3759
Ppp1r10	Ppp1r10	-0.164806	0.0200577	5	0.721425	0.453772
Rpp30	Rpp30	0.315676	0.24123	2	0.568695	1
Rtf1	Rtf1	0.0419673	-0.0528949	5	0.912723	0.559695
Mrps18a	Mrps18a	0.136466	0.00575927	5	0.800065	0.931749
Slc7a6os	Slc7a6os	-0.767363	0.132248	8	0.072509	0.0699351
Psap	Psap	0.945842	-0.147202	2	0.0619292	0.251612
Septin8	Septin8	0.233536	-0.00288828	5	0.627074	0.931999
Sh3kbp1	Sh3kbp1	0.658631	0.0731347	2	0.242535	0.365265
Sult1b1	Sult1b1	-0.239029	-0.186065	5	0.612487	0.000575316
Srp19	Srp19	0.182739	0.144046	5	0.62783	0.146081
Tmem120a	Tmem120a	0.311736	0.323082	3	0.497077	0.0130103
Tbca	Tbca	0.284462	0.0840643	2	0.595852	0.132381
Tgm2	Tgm2	0.0739622	0.141433	5	0.852534	0.0130934
Tkfc	Tkfc	0.0925543	0.211635	5	0.825898	0.0217916
Cct4	Cct4	0.327279	-0.106249	2	0.417375	0.0137853
Tmem59	Tmem59	0.149635	0.146655	5	0.772853	0.0123453
Tra2a	Tra2a	-0.207596	0.0356239	5	0.723984	0.72742
Ptk2	Ptk2	0.337818	-0.00578235	2	0.381605	0.883243
Exosc6	Exosc6	-0.889338	-0.00868224	8	0.632753	0.884792
Eri3	Eri3	-0.220133	-0.011588	5	0.524417	0.771559
Fam83h	Fam83h	-0.645964	0.0342157	8	0.239608	0.446621
F9	F9	0.326684	0.145351	2	0.387311	0.0428545
Epm2a	Epm2a	0.207361	0.0758749	5	0.742984	0.110431
Exoc4	Exoc4	0.92968	-0.0724828	2	0.0207546	0.356775
Ergic2	Ergic2	-0.18336	-0.2567	5	0.668207	0.0128849
Epdr1	Epdr1	-1.67935	0.27739	9	0.396932	0.0813304
Gatd1	Gatd1	-0.433187	0.00288251	8	0.212206	0.961037
Gimap9	Gimap9	-0.33965	-0.0588937	8	0.411124	0.185522
Idnk	Idnk	-0.424782	-0.181149	8	0.230197	0.0135498
H2ax	H2ax	-0.879267	0.326537	9	0.0747186	0.0735776
Magi1	Magi1	0.172686	-0.0439433	5	0.659648	0.490056
Igfbp4	Igfbp4	-0.357343	0.435095	9	0.487831	0.00270499
Immp1l	Immp1l	-0.376374	-0.0365259	8	0.533786	0.356421
Keg1	Keg1	-0.370288	-0.323733	7	0.405406	0.0821591
Itsn2	Itsn2	-0.138251	0.0243197	5	0.785065	0.720728
Afmid	Afmid	-0.548002	-0.360305	7	0.163927	0.00406201
Kdsr	Kdsr	0.42869	0.260628	2	0.239265	0.100431
Mbd3	Mbd3	-0.181349	0.0538064	5	0.722182	0.155593
Map3k5	Map3k5	-0.0817025	-0.200913	5	0.810804	0.229451
Abcb4	Abcb4	0.237228	0.336855	6	0.518916	0.00527815
Pa2g4	Pa2g4	-0.358863	-0.011588	8	0.387843	0.705601
Plin4	Plin4	1.65088	0.83996	3	0.0143819	0.00270445
Plg	Plg	0.0946283	0.0370307	5	0.822714	0.467434
Ppp2ca	Ppp2ca	0.414276	0.136191	2	0.272287	0.0090968
Pik3c3	Pik3c3	-0.202156	-0.0203404	5	0.60331	0.744336
Pon1	Pon1	0.131393	-0.200913	5	0.796632	0.0985087
Rpl32	Rpl32	-0.393953	0.115033	8	0.377668	0.0831101
Rnf123	Rnf123	-0.105753	-0.103147	5	0.775229	0.0583893
Rnf14	Rnf14	-0.175085	-0.246395	5	0.628369	0.394337
Mrpl32	Mrpl32	-0.322897	0.0962619	8	0.481845	0.106767
Polr2i	Polr2i	-0.375234	0.00144197	8	0.322948	0.982388
Rras2	Rras2	0.437109	0.0243197	2	0.278993	0.369175
Rrn3	Rrn3	-0.252342	0.38405	6	0.499821	1
Mrps31	Mrps31	0.273608	0.116365	2	0.566122	0.0546263
Slc38a3	Slc38a3	-0.634673	0.149259	8	0.0457792	0.149312
Slc66a2	Slc66a2	-0.204233	0.0172093	5	0.539265	0.759253
Sap18	Sap18	0.139567	-0.115597	5	0.733163	0.0787347
Scamp1	Scamp1	-0.104178	0.0398403	5	0.819138	0.870511
Selenop	Selenop	1.0155	0.227741	2	0.11964	0.0867831
Snf8	Snf8	-0.193797	-0.0831412	5	0.592138	0.073626
St3gal1	St3gal1	-0.352295	-0.0892673	8	0.333833	0.177563
Smarca5	Smarca5	0.309436	0.0635029	2	0.420491	0.137563
Sgk2	Sgk2	-0.0902642	-0.121863	5	0.835366	0.0621424
Skp2	Skp2	-0.0971859	-0.131313	5	0.886165	1
Sympk	Sympk	-0.237763	-0.195946	5	0.45915	0.015686
Synj2bp	Synj2bp	0.121001	-0.103147	5	0.744921	0.0965079
Tubb1	Tubb1	-0.850433	0.107018	8	0.722588	0.133052
Praf2	Praf2	-0.070912	0.00144197	5	0.897089	1
Psmb9	Psmb9	-0.178609	0.212881	5	0.696563	1
Rbx1	Rbx1	-0.351261	0.126973	8	0.433221	0.0711613
Rbms2	Rbms2	0.17832	0.167358	5	0.679387	0.072395
Rcbtb2	Rcbtb2	0.116364	0.0786098	5	0.712794	0.52163
Rpa1	Rpa1	-0.0222763	0.0313952	5	0.968952	0.0477659
Rpl7	Rpl7	0.0344694	-0.0335695	5	0.94042	0.618226
Saa4	Saa4	0.0847193	0.0703893	5	0.827679	0.396995
Sec11a	Sec11a	0.123005	-0.117161	5	0.801017	0.182498
Scrib	Scrib	-0.24635	0.10165	5	0.515695	0.0442133
Selenbp2	Selenbp2	-3.38938	-0.891643	7	0.00476963	0.135063
Sds	Sds	-0.913251	0.168642	8	0.0158482	0.26875
Sec63	Sec63	0.233923	-0.00723157	5	0.572756	0.702704
Sf3b4	Sf3b4	-0.832511	0.138814	8	0.174052	0.20191
Sf3b3	Sf3b3	-0.179341	-0.0603973	5	0.598069	0.0668295
Scp2	Scp2	0.524288	0.340277	3	0.0941126	0.0273281
Serpina3m	Serpina3m	0.167453	0.104337	5	0.714937	0.412974
Myorg	Myorg	0.53077	-0.222633	2	0.158104	0.104382
Myh11	Myh11	-0.0909934	0.499782	6	0.876486	0.294411
Pik3r4	Pik3r4	0.228025	-0.0409718	5	0.561467	0.413206
Ndrg3	Ndrg3	0.142964	-0.00723157	5	0.696368	0.879513
Nono	Nono	0.000153048	-0.0484122	5	0.999699	0.21775
Nap1l4	Nap1l4	-0.275718	0.0482362	8	0.413792	0.526103
Osbp	Osbp	-0.497926	-0.120294	8	0.248501	0.0022703
Ociad2	Ociad2	0.18196	0.0370307	5	0.680865	0.710416
Slc25a21	Slc25a21	0.403654	0.111031	2	0.418166	0.17644
Otc	Otc	0.216006	-0.150401	5	0.580105	0.212817
Park7	Park7	-0.390908	0.10165	8	0.467181	0.0402844
Parp3	Parp3	-0.0662807	-0.120294	5	0.88122	0.104115
Pcyt2	Pcyt2	0.0829198	0.205393	5	0.862364	0.0995518
Plpp3	Plpp3	0.114952	-0.163268	5	0.787737	0.118759
Ppp6r1	Ppp6r1	-0.231307	-0.0954196	5	0.48689	0.0719775
Smad3	Smad3	-0.158438	-0.0908029	5	0.682221	0.188384
Stab2	Stab2	-0.151577	-0.027675	5	0.722034	0.316123
Stambp	Stambp	0.0960724	0.0854247	5	0.806622	0.0945386
Tuba1c	Tuba1c	0.0899142	0.0976108	5	0.865159	0.0204497
Taf6	Taf6	-0.0509591	0.0342157	5	0.913952	1
Tbc1d9b	Tbc1d9b	-0.404184	-0.011588	8	0.271579	0.936126
Tbcb	Tbcb	-0.427613	0.0827026	8	0.359039	0.421919
Txn2	Txn2	-0.47429	-0.013043	8	0.300793	0.808054
Timm29	Timm29	0.147704	-0.166503	5	0.7586	0.03332
Thoc7	Thoc7	0.400559	0.0271541	2	0.24414	0.805509
Top1	Top1	-0.181075	-0.00433459	5	0.585814	0.877079
Pex6	Pex6	-0.351642	0.15056	8	0.2932	0.0161825
Pxmp4	Pxmp4	-0.145166	-0.00288828	5	0.671382	0.936635
Rbks	Rbks	-0.391532	-0.0291463	8	0.470077	0.723959
Rictor	Rictor	-0.797236	-0.0969617	8	0.170651	0.367462
Rab18	Rab18	0.216112	0.356144	6	0.61331	0.00121095
Mrpl2	Mrpl2	-0.462298	-0.00723157	8	0.36399	0.91929
Mrpl1	Mrpl1	0.20145	0.0813396	5	0.5945	0.0145361
Rps15a	Rps15a	-0.348593	-0.0800879	8	0.38314	0.1432
Rps28	Rps28	-0.222352	0.0524159	5	0.582304	0.325641
Rps27l	Rps27l	-0.377701	-0.28279	7	0.408364	1
Snx18	Snx18	0.0683104	-0.147202	5	0.875809	0.218816
Inpp5d	Inpp5d	0.269057	0.107018	2	0.631087	1
Sorbs1	Sorbs1	0.308094	0.108357	2	0.398955	0.118252
Ubap2	Ubap2	-0.225673	0.360645	6	0.49832	0.000590862
Tagln	Tagln	0.200256	0.598365	6	0.729481	0.0575926
Mettl1	Mettl1	-0.895839	-0.0291463	8	0.0267089	0.858823
Tango2	Tango2	0.0810608	-0.0439433	5	0.814849	0.0587325
Fas	Fas	1.05059	0.145351	2	0.0131886	1
Ufsp2	Ufsp2	0.521337	-0.0174171	2	0.207452	0.650017
Uhrf1bp1l	Uhrf1bp1l	-0.135669	-0.00288828	5	0.790294	0.954582
Pnkd	Pnkd	-0.433552	-0.340075	7	0.385192	0.0870526
Pmvk	Pmvk	-1.00393	-0.281036	7	0.0496012	0.131061
Pigr	Pigr	0.429141	-0.109359	2	0.211538	0.030139
Ppme1	Ppme1	-0.172294	0.112367	5	0.717316	0.186666
Ppm1k	Ppm1k	-0.204333	0.0989585	5	0.531107	0.0779317
Romo1	Romo1	-0.0682854	-0.0664274	5	0.83445	0.160044
Rtcb	Rtcb	-0.151345	0.0200577	5	0.762198	0.541018
Sepsecs	Sepsecs	-0.160107	-0.0424568	5	0.712856	0.143118
Son	Son	-0.58267	0.0551957	8	0.286563	0.279954
Smarcd2	Smarcd2	-0.374643	-0.0499049	8	0.240666	0.642074
Smim12	Smim12	-0.0744192	-0.0380063	5	0.876397	0.482885
Skap2	Skap2	0.0261938	-0.0831412	5	0.954446	0.225911
Stard5	Stard5	-0.329903	0.0854247	8	0.348132	0.366561
Aldh5a1	Aldh5a1	0.0711932	0.0524159	5	0.856838	0.209915
Stat1	Stat1	-0.264437	-0.0679388	8	0.574748	0.423826
Supv3l1	Supv3l1	0.116848	-0.093879	5	0.722135	0.194023
Stbd1	Stbd1	-0.380869	-0.0439433	8	0.401948	0.419224
Stip1	Stip1	-0.232659	0.0579701	5	0.616839	0.0799726
Farsb	Farsb	0.0401307	0.0328061	5	0.936479	0.24679
Tpr	Tpr	0.0470425	-0.0499049	5	0.898985	0.283943
Tmed3	Tmed3	-0.506118	-0.0159576	8	0.353396	0.999948
Tmem115	Tmem115	-0.419689	0.335712	9	0.351711	0.146243
Tmem102	Tmem102	-0.600444	-0.112475	8	0.109937	0.098562
Txnrd1	Txnrd1	-0.111702	0.15056	5	0.768025	0.0316065
Pecam1	Pecam1	-0.203922	0.0786098	5	0.642899	0.110123
Psmb1	Psmb1	-0.147976	-0.0619024	5	0.754406	0.0018177
Uqcrb	Uqcrb	0.38626	-0.114035	2	0.243914	0.0410888
Rdh11	Rdh11	-0.954228	-0.304006	7	0.0282686	0.0861811
Raver1	Raver1	-0.429312	-0.0954196	8	0.528889	0.240861
Rab3gap1	Rab3gap1	-0.525653	0.144046	8	0.143334	0.0199778
Retreg3	Retreg3	-0.312225	-0.0908029	8	0.490838	0.313214
Arhgap1	Arhgap1	-0.262194	0.0271541	5	0.555791	0.667572
Arhgap42	Arhgap42	-0.461915	-0.140826	8	0.23915	0.0224723
Rnps1	Rnps1	-0.17987	0.0342157	5	0.592877	0.356422
Rnf31	Rnf31	-0.149452	-0.00723157	5	0.732371	0.905753
Rnf185	Rnf185	-0.203452	-0.128156	5	0.593904	0.247468
Mrpl9	Mrpl9	0.0587151	0.137504	5	0.88512	0.0720003
Rpap3	Rpap3	-0.102174	0.00432161	5	0.88284	0.91222
Shroom1	Shroom1	-0.646227	-0.0247367	8	0.164275	0.543941
Sirt2	Sirt2	-0.428533	-0.0409718	8	0.272846	0.309399
Stk38l	Stk38l	0.0198588	-0.086201	5	0.969195	0.238759
Stard9	Stard9	0.294295	0.102994	2	0.607714	0.692491
Tex264	Tex264	0.0143498	0.0370307	5	0.979229	0.727999
Ttc38	Ttc38	-0.324196	-0.011588	8	0.393847	0.599013
Lars2	Lars2	-0.212026	-0.101598	5	0.73855	0.0144443
Tubb6	Tubb6	0.499782	0.267835	3	0.254001	0.0160946
Acaa1b	Acaa1b	0.573306	0.650765	3	0.221727	0.00428558
Ubqln1	Ubqln1	0.458879	0.0867838	2	0.263993	0.171847
Uckl1	Uckl1	-0.221509	-0.0409718	5	0.626352	0.494816
Pigt	Pigt	0.132397	-0.0513992	5	0.780742	0.42887
Surf4	Surf4	-0.286492	-0.0247367	8	0.575278	0.368017
Ssu72	Ssu72	-0.141917	-0.0174171	5	0.776668	0.470619
Rps27	Rps27	-0.689715	0.0758749	8	0.0713571	0.166931
Sec14l4	Sec14l4	-0.585085	-0.277534	7	0.0780105	0.00835834
Mrps30	Mrps30	0.336793	-0.110916	2	0.402366	0.00551888
Dap3	Dap3	0.0342971	-0.107803	5	0.923134	0.199368
Sardh	Sardh	-0.401159	-0.0923402	8	0.36425	0.152486
Sf3b1	Sf3b1	-0.100786	-0.174621	5	0.847979	0.0195457
Ftsj3	Ftsj3	0.193687	-0.0969617	5	0.653111	0.127194
Napg	Napg	-0.309025	0.130931	8	0.392534	0.0192181
Sh3bgrl	Sh3bgrl	0.376677	0.233888	2	0.229048	0.0744485
Smg1	Smg1	-0.1646	-0.103147	5	0.772761	1
Smoc1	Smoc1	-0.284962	0.0071955	8	0.373612	0.829655
Stam2	Stam2	-0.117431	0.254594	5	0.763633	0.0467399
Stard4	Stard4	-0.614963	-0.163268	8	0.210328	0.0410153
Snupn	Snupn	-0.345488	-0.0558912	8	0.505575	0.69466
Stk24	Stk24	-0.281886	0.0786098	8	0.470924	0.160348
Steap3	Steap3	-0.424826	0.146655	8	0.406547	0.119841
Surf1	Surf1	-0.30601	-0.104697	8	0.51168	0.350278
Sqor	Sqor	-0.0243415	-0.086201	5	0.961515	0.25488
Stmn1	Stmn1	0.574494	0.334568	3	0.247692	0.0556857
Trmt112	Trmt112	-0.484172	0.0799754	8	0.266791	0.381276
Tmem208	Tmem208	-0.373305	-0.15682	8	0.361802	0.25514
Tor1aip2	Tor1aip2	-0.251609	-0.027675	5	0.44735	0.725711
Tmx2	Tmx2	0.0696842	0.00863031	5	0.881176	0.877104
Ufm1	Ufm1	0.175978	0.0758749	5	0.664227	0.12914
Pank1	Pank1	0.319243	-0.100051	2	0.366874	0.201731
Rbm10	Rbm10	-0.159089	-0.0144996	5	0.724337	0.731019
Ric8b	Ric8b	0.0895062	0.0922074	5	0.862788	1
Rhog	Rhog	-0.156335	0.0257376	5	0.678286	0.457265
Rpl23a	Rpl23a	-0.197689	0.0648829	5	0.645661	0.187378
Serpinh1	Serpinh1	0.0115332	0.331132	6	0.979005	0.0442579
Ahcyl1	Ahcyl1	-0.201692	-0.0262051	5	0.507844	0.670449
Scaf4	Scaf4	-0.385168	-0.0528949	8	0.391535	0.448149
Sart1	Sart1	0.0889716	-0.0380063	5	0.794453	0.663778
Snx14	Snx14	0.111575	-0.226004	5	0.800962	0.109955
Sik3	Sik3	-0.215244	-0.15682	5	0.52625	0.0615487
Napa	Napa	-0.296088	-0.0588937	8	0.367732	0.00170187
Sod1	Sod1	-0.15848	-0.118727	5	0.711698	0.0599954
Dars2	Dars2	0.0103132	-0.0409718	5	0.979371	0.611898
Plbd2	Plbd2	-0.403286	-0.103147	8	0.21706	0.128647
Psma4	Psma4	0.290103	0.0172093	2	0.462729	0.588647
Rnf141	Rnf141	0.485591	-0.0649175	2	0.169526	0.519874
Rnf25	Rnf25	-0.348255	-0.0664274	8	0.343137	0.547021
Mrpl18	Mrpl18	0.201779	0.0827026	5	0.715387	0.0485284
Stx16	Stx16	-0.665184	-0.0499049	8	0.206548	0.835885
Rps25	Rps25	-0.466452	0.0482362	8	0.204222	0.380785
Ruvbl2	Ruvbl2	-0.485044	0.0186342	8	0.25389	0.642674
Snrpe	Snrpe	0.380789	-0.011588	2	0.413637	0.905127
Rtn3	Rtn3	0.0543517	0.00575927	5	0.887614	0.933633
Slc22a7	Slc22a7	-0.537791	-0.100051	8	0.220289	0.496585
Saraf	Saraf	0.132952	-0.00868224	5	0.806393	0.870405
Sdha	Sdha	0.382703	-0.0218044	2	0.395615	0.604162
Sf3a1	Sf3a1	-0.385884	-0.0954196	8	0.323852	0.00332165
Srp9	Srp9	0.248831	0.0579701	5	0.541774	0.462278
Vamp3	Vamp3	-0.236587	-0.0619024	5	0.529717	0.715881
Nucks1	Nucks1	-0.168765	-0.354759	4	0.66016	0.0329387
Oplah	Oplah	-0.0927428	0.015783	5	0.808049	0.505098
Pcbp1	Pcbp1	-0.00289494	-0.0159576	5	0.995075	0.647604
Pm20d1	Pm20d1	0.570497	-0.0846703	2	0.120837	0.053715
Ppcs	Ppcs	0.319094	-0.0454314	2	0.426711	0.479543
Psmc4	Psmc4	-0.179887	0.133564	5	0.670799	0.0084235
Hnrnpa1	Hnrnpa1	-0.542539	-0.0846703	8	0.115858	0.178852
Rnf13	Rnf13	0.335641	-0.395929	1	0.390971	0.0723586
Polr2h	Polr2h	0.0100035	-0.046921	5	0.977854	0.538172
Mrpl22	Mrpl22	-0.214857	0.0468403	5	0.676168	0.290332
Mrpl38	Mrpl38	-0.113782	0.0214797	5	0.756887	0.322142
Mrpl47	Mrpl47	0.0138575	-0.12658	5	0.97083	0.0928707
Mrpl49	Mrpl49	0.131602	0.077243	5	0.738821	0.104751
Dis3	Dis3	0.0818347	-0.114035	5	0.866131	0.162412
Rps27a	Rps27a	-0.356782	0.0356239	8	0.342955	0.480619
Ahcy	Ahcy	-0.625616	-0.251539	8	0.0877717	0.0208025
Serhl	Serhl	-0.289767	-0.128156	8	0.573063	0.0053243
Snx5	Snx5	0.194852	-0.12658	5	0.554948	0.0297494
Sh3bgrl2	Sh3bgrl2	0.700978	0.104337	2	0.113926	0.0818896
Shoc2	Shoc2	0.155156	-0.190997	5	0.686091	0.0016939
Stra6l	Stra6l	-0.532019	-0.0923402	8	0.17425	0.194571
Susd2	Susd2	-0.165388	0.226509	5	0.744684	0.1827
Stoml2	Stoml2	0.0716195	0.0468403	5	0.88486	0.0907042
Sephs1	Sephs1	-0.304562	-0.0174171	8	0.419645	0.787066
Ttc39b	Ttc39b	-0.754692	-0.0877334	8	0.0690614	0.162589
Ube4b	Ube4b	0.0479519	-0.0724828	5	0.88069	0.124814
Pnpt1	Pnpt1	0.08969	-0.0365259	5	0.799978	0.301236
Plpbp	Plpbp	-0.183975	0.0621217	5	0.549332	0.12356
Pin4	Pin4	0.36699	-0.0159576	2	0.299953	0.844686
Plekho2	Plekho2	0.0261109	0.16092	5	0.95368	0.185188
Pctp	Pctp	0.255524	-0.0247367	5	0.507247	0.741569
Rabac1	Rabac1	-0.254713	-0.0513992	5	0.599261	0.678604
Ppp1r21	Ppp1r21	-0.237897	-0.0484122	5	0.509682	0.109784
Ptgr2	Ptgr2	0.510908	0.0299829	2	0.182523	0.541865
Ptpn9	Ptpn9	-0.077248	0.0328061	5	0.862406	0.807162
Cryz	Cryz	0.498512	0.237564	2	0.401683	0.00984625
Rpain	Rpain	-0.346112	0.0881416	8	0.317819	0.714048
Rragc	Rragc	0.15618	-0.0101344	5	0.631118	0.727385
Mrpl48	Mrpl48	-0.124998	0.041243	5	0.768327	0.518046
Sirt3	Sirt3	-0.190601	-0.168123	5	0.531845	0.0266859
Stat5b	Stat5b	0.046751	0.0894982	5	0.886965	0.388556
Stat2	Stat2	0.287929	-0.0694519	2	0.602197	0.128682
Srek1	Srek1	-0.612604	-0.0724828	8	0.355426	0.255221
Wars2	Wars2	-0.235163	0.158337	5	0.641788	0.019776
Sys1	Sys1	-0.549616	0.136191	8	0.279288	0.120923
Tatdn1	Tatdn1	0.691365	-0.0218044	2	0.0770377	0.505849
Taok1	Taok1	-0.242308	0.0114956	5	0.521809	0.934015
Ubr5	Ubr5	-0.012375	-0.0724828	5	0.973179	0.151032
Rps2	Rps2	-0.632869	-0.0724828	8	0.205382	0.145094
Snrpf	Snrpf	-0.513895	0.0524159	8	0.184633	0.472825
Slc27a1	Slc27a1	-0.18061	-0.352916	4	0.718222	1
S100a6	S100a6	-0.0141218	0.49774	6	0.978695	0.0279676
Slc22a1	Slc22a1	0.495603	0.237564	2	0.346103	0.0405334
Mrps34	Mrps34	-0.392486	-0.077041	8	0.43695	0.373649
Sash1	Sash1	0.0869563	-0.16004	5	0.808614	0.223327
Shtn1	Shtn1	-0.0805407	0.219091	5	0.822719	0.0285258
Smc3	Smc3	-0.152438	-0.148801	5	0.764221	0.000691893
Suclg2	Suclg2	0.316327	0.102994	2	0.38127	0.0675636
Syf2	Syf2	-0.242858	0.100305	5	0.557991	1
Acaa1a	Acaa1a	-0.206559	0.275007	6	0.627497	0.00589737
Tgm1	Tgm1	-0.337356	-0.254978	8	0.487342	0.00810016
Tcf25	Tcf25	-0.248166	0.0071955	5	0.414515	0.896334
Trabd	Trabd	-0.482939	-0.152003	8	0.113898	0.0734144
Tpm1	Tpm1	0.232134	0.172488	5	0.527414	0.0628671
Trafd1	Trafd1	-0.275486	0.0579701	8	0.511111	0.294006
Tpp2	Tpp2	-0.0489845	-0.169745	5	0.885402	0.00516645
Ptp4a2	Ptp4a2	0.275113	-0.164884	2	0.411834	0.148081
Uqcc1	Uqcc1	-0.178415	-0.0954196	5	0.721807	0.427
Ube4a	Ube4a	-0.355537	0.0143553	8	0.337561	0.833609
Wipf3	Wipf3	0.533948	0.582074	3	0.239036	1
Wipi1	Wipi1	0.00249667	-0.00868224	5	0.995278	0.986166
Wdr89	Wdr89	-0.437403	-0.209228	8	0.490687	0.0380949
Vma21	Vma21	0.280435	0.0989585	2	0.552067	0.00823302
Wdr48	Wdr48	0.0511519	0.0976108	5	0.891565	0.255266
Wdr59	Wdr59	-0.107853	0.228973	5	0.823626	0.212708
Oxa1l	Oxa1l	-0.680973	-0.0954196	8	0.111869	0.0443979
Pla2g12b	Pla2g12b	-0.226764	-0.136062	5	0.636445	0.0102708
Pfkm	Pfkm	-0.0158396	-0.0218044	5	0.973358	0.721629
Phyhd1	Phyhd1	0.0455052	0.00863031	5	0.896724	0.866385
Phb2	Phb2	-0.340449	-0.161653	8	0.445346	0.0757961
Ppp1r8	Ppp1r8	-0.389071	-0.242977	8	0.388819	1
Pros1	Pros1	0.796697	0.414677	3	0.0178778	1
Psmd5	Psmd5	0.0305054	-0.0740006	5	0.94014	0.0392263
Rab29	Rab29	0.605495	0.125651	2	0.122494	0.018909
Rac1	Rac1	-0.00840976	-0.169745	5	0.984749	0.0887524
Ranbp3	Ranbp3	-0.224171	0.0731347	5	0.472915	0.359559
Rab10	Rab10	0.193618	-0.120294	5	0.638761	0.0976255
Rab35	Rab35	-0.157135	-0.077041	5	0.702859	0.158583
Rab30	Rab30	1.03085	0.465713	3	0.0247788	0.0139566
Rab14	Rab14	0.00931989	-0.171368	5	0.979432	0.0212289
Rpl5	Rpl5	0.0786444	0.00288251	5	0.840974	0.761287
Rnf139	Rnf139	-0.0921359	-0.027675	5	0.788075	1
Rpe	Rpe	0.0200762	0.189034	5	0.957541	0.0621281
Polr2a	Polr2a	-0.179767	-0.0603973	5	0.604601	0.368812
Mrpl40	Mrpl40	-0.1664	0.0662614	5	0.733215	0.4117
Rrs1	Rrs1	-0.0693466	-0.0740006	5	0.856586	0.562276
Sult1d1	Sult1d1	-0.464169	-0.378944	7	0.234093	0.0198682
Srr	Srr	0.238111	-0.0262051	5	0.524539	0.528412
Fars2	Fars2	-0.0190479	-0.115597	5	0.969816	0.159663
Vars2	Vars2	-0.318476	-0.0619024	8	0.328451	0.614855
Tesk2	Tesk2	-0.00241162	-0.176251	5	0.996022	1
Ttr	Ttr	-0.469226	0.457332	9	0.372837	0.00070854
Ppih	Ppih	0.242306	0.0186342	5	0.604398	0.852965
Ptdss1	Ptdss1	0.196527	-0.187707	5	0.662751	1
Pum3	Pum3	-0.251077	-0.0543923	5	0.487953	0.515276
Qsox2	Qsox2	0.143068	0.123004	5	0.774352	1
Rab2a	Rab2a	0.294189	0.00575927	2	0.456829	0.458251
Rab1b	Rab1b	-0.30675	0.0717627	8	0.530646	0.235588
Rnh1	Rnh1	-0.193212	0.0758749	5	0.544549	0.277135
Rnf114	Rnf114	-0.316912	0.146655	8	0.434884	0.134541
Stom	Stom	0.144243	-0.0619024	5	0.743525	0.369774
Sorbs2	Sorbs2	-0.245344	0.178874	5	0.621238	0.0101438
Stim1	Stim1	0.2396	0.0538064	5	0.570018	0.321024
Srp68	Srp68	-0.0743407	-0.046921	5	0.84423	0.259294
Syne2	Syne2	-0.169504	-0.0454314	5	0.757741	0.238171
Rars2	Rars2	-0.0140377	-0.0785637	5	0.980836	0.168159
Tdo2	Tdo2	0.0948556	-0.0679388	5	0.825047	0.355237
Dnajc19	Dnajc19	0.0588378	-0.114035	5	0.8868	0.156108
Mpst	Mpst	-0.361453	0.015783	8	0.538066	0.747186
Tcerg1	Tcerg1	-0.22878	-0.0144996	5	0.696094	0.789742
Tcof1	Tcof1	-0.208497	0.341417	6	0.567427	0.0404337
Tns3	Tns3	0.273418	-0.077041	2	0.484173	0.355386
Pgk1	Pgk1	0.165002	0.16092	5	0.749031	0.0430304
Ptprf	Ptprf	-0.0980086	0.0229004	5	0.78732	0.688285
Dpf2	Dpf2	-0.41531	0.0271541	8	0.202085	0.711996
Ik	Ik	0.153133	-0.0649175	5	0.672762	0.259151
Rpl7a	Rpl7a	-0.468753	0.128293	8	0.328903	0.0810535
Hnrnpab	Hnrnpab	0.127156	0.0676387	5	0.781181	0.273617
Mrpl37	Mrpl37	-0.159371	-0.0985055	5	0.723979	0.100234
Mrpl12	Mrpl12	-0.0353654	0.120352	5	0.939211	0.0971558
Polr2d	Polr2d	0.421266	-0.0218044	2	0.382835	0.880579
Rsrc2	Rsrc2	-0.641241	-0.115597	8	0.26979	0.238563
S100a9	S100a9	-0.133841	0.400538	6	0.861737	0.148689
Sec23ip	Sec23ip	0.145277	-0.0424568	5	0.710713	0.513393
Snrpb2	Snrpb2	0.381097	-0.137648	2	0.356526	0.062562
Sec14l2	Sec14l2	-0.155838	-0.195946	5	0.631844	0.0255008
Mrps23	Mrps23	-0.20984	0.041243	5	0.624042	0.206522
Sdk1	Sdk1	-0.236605	0.222805	5	0.798692	1
Mrps2	Mrps2	-0.018348	-0.0291463	5	0.96389	0.447391
Mrps5	Mrps5	-0.446104	-0.0232698	8	0.311539	0.532308
Slco2a1	Slco2a1	-1.17296	-0.360305	7	0.00800703	0.0559002
Smap2	Smap2	-0.140939	0.0908534	5	0.711486	0.205187
Aars2	Aars2	-0.245364	-0.0335695	5	0.470975	0.361247
Suox	Suox	0.105398	0.00863031	5	0.866101	0.888948
Mien1	Mien1	-0.359909	0.0621217	8	0.504603	0.139943
Mta3	Mta3	-0.188977	-0.0320936	5	0.667688	0.652113
Mycbp2	Mycbp2	0.13663	-0.100051	5	0.813227	0.467426
Nab1	Nab1	0.524669	-0.21927	2	0.153498	1
Neu3	Neu3	-0.167922	-0.436354	4	0.848994	1
Slc9a3r1	Slc9a3r1	-0.694854	-0.114035	8	0.250366	0.0367969
Ntpcr	Ntpcr	0.292356	-0.148801	2	0.522797	1
Nucb2	Nucb2	-0.319743	-0.00433459	8	0.523518	0.995911
Smpd4	Smpd4	-0.0983484	-0.336428	4	0.831535	0.0366253
Nup50	Nup50	0.0188888	0.0676387	5	0.964064	0.394571
Pgp	Pgp	0.0271279	0.112367	5	0.954422	0.00719604
Ruvbl1	Ruvbl1	-0.339863	-0.0291463	8	0.502154	0.568407
Snx27	Snx27	-0.218358	-0.0923402	5	0.634505	0.123845
Snx3	Snx3	-0.350733	0.0440443	8	0.472125	0.358004
Sgpl1	Sgpl1	-0.387242	-0.118727	8	0.240611	0.27026
Trmt2a	Trmt2a	0.10608	0.0976108	5	0.799481	0.382773
Cttn	Cttn	-0.0130327	0.0867838	5	0.969951	0.15369
Ppan	Ppan	-0.244329	-0.106249	5	0.613579	0.0750269
Spg11	Spg11	-0.310124	0.100305	8	0.464917	0.13102
Ssbp1	Ssbp1	0.446187	-0.0247367	2	0.288656	0.638901
Spr	Spr	-0.250859	0.0881416	5	0.682614	0.0919983
Pars2	Pars2	-0.286366	0.0607392	8	0.614142	0.479906
Tbcc	Tbcc	-0.774118	-0.0724828	8	0.118298	0.0386149
Tubb2a	Tubb2a	2.19233	0.335712	3	7.2e-07	0.00193023
Tgfbrap1	Tgfbrap1	0.0150838	-0.100051	5	0.960883	0.379829
Trex1	Trex1	-0.10805	0.111031	5	0.766252	0.530537
Tpd52l2	Tpd52l2	-0.262995	0.0867838	5	0.539425	0.0751974
Tmem223	Tmem223	-0.174254	-0.0409718	5	0.690266	1
Twf1	Twf1	0.121329	0.0129262	5	0.707096	0.70224
Prpf31	Prpf31	-0.0815855	-0.0740006	5	0.838816	0.325757
Psma5	Psma5	-0.167131	0.00144197	5	0.788055	0.940542
Ptpa	Ptpa	0.0489641	-0.086201	5	0.883985	0.15123
Psmd1	Psmd1	-0.0904533	-0.0365259	5	0.823346	0.215798
Uqcrh	Uqcrh	-0.0108435	-0.0159576	5	0.984143	0.858519
Scpep1	Scpep1	-0.0794325	-0.732165	4	0.842516	0.0126411
Rpl26	Rpl26	0.179229	0.0482362	5	0.583366	0.363986
Snrpg	Snrpg	-0.181793	-0.013043	5	0.678472	0.807019
Sco1	Sco1	0.168029	-0.0439433	5	0.747884	0.278851
Sntb2	Sntb2	0.108966	-0.0291463	5	0.821819	0.694278
St3gal4	St3gal4	-0.138694	-0.12658	5	0.72151	1
Nans	Nans	0.0176664	0.214125	5	0.967061	0.0911356
Sfxn3	Sfxn3	0.0913266	-0.0679388	5	0.876364	0.629974
Snrpd2	Snrpd2	-0.256451	0.0257376	5	0.422458	0.439667
Sult1a1	Sult1a1	-0.0276549	-0.483985	4	0.93973	0.0222643
Srbd1	Srbd1	-0.0972477	-0.0365259	5	0.802738	0.391894
Srsf7	Srsf7	-0.547335	-0.0291463	8	0.24349	0.594004
Sumf1	Sumf1	0.821878	0.303342	3	0.0373185	0.0807648
Pam16	Pam16	-0.0037864	-0.234465	5	0.992334	0.0977375
Thoc6	Thoc6	-0.931727	-0.104697	8	0.130606	0.0188345
Tmcc1	Tmcc1	0.206893	-0.00868224	5	0.533349	0.895528
Tmed4	Tmed4	0.179814	0.116365	5	0.651282	0.106587
Tmem242	Tmem242	-0.220696	0.159629	5	0.645725	0.428226
Use1	Use1	-0.296402	-0.00578235	8	0.390998	0.821023
Atp6ap1	Atp6ap1	0.105812	-0.118727	5	0.816202	0.263755
Wdr61	Wdr61	0.356151	0.0867838	2	0.47558	0.0401045
Ppp1r12c	Ppp1r12c	0.110565	0.27739	6	0.776215	0.240442
Prpf40a	Prpf40a	-0.314155	0.0100637	8	0.413407	0.791531
Psip1	Psip1	0.0773729	-0.086201	5	0.861661	0.0696033
Cad	Cad	-0.708349	-0.0409718	8	0.0816112	0.548322
Prxl2a	Prxl2a	0.947023	0.0989585	2	0.0478118	0.148831
Rabl6	Rabl6	-0.262832	0.0496308	5	0.54603	0.173466
Rida	Rida	0.896238	0.232661	2	0.00517274	0.00426762
Strn	Strn	0.1564	0.0524159	5	0.722383	0.503131
Ttc1	Ttc1	0.347815	0.171207	2	0.305856	0.0376485
Umps	Umps	-0.00723351	0.0827026	5	0.988461	0.0154899
Ube2d3	Ube2d3	-0.0991293	-0.134477	5	0.767166	0.128734
Ube2g2	Ube2g2	-0.282754	0.0370307	8	0.588147	0.64119
Uchl5	Uchl5	0.782409	0.112367	2	0.13434	0.00962399
Ubac2	Ubac2	-0.425071	-0.0203404	8	0.304225	0.766409
Txnl1	Txnl1	0.048841	0.125651	5	0.919571	0.203644
Ufc1	Ufc1	0.355689	0.0214797	2	0.473013	0.363481
Ubap2l	Ubap2l	-0.220277	0.303342	6	0.509818	0.0129474
Txndc15	Txndc15	0.585368	-0.0709665	2	0.139198	0.0436038
Atp6v1f	Atp6v1f	-0.418805	0.16092	8	0.4093	0.110832
Vps36	Vps36	0.132637	0.0426443	5	0.726526	0.196447
Vps52	Vps52	-0.0548693	-0.0664274	5	0.88363	0.316157
Plin3	Plin3	0.312643	0.267835	3	0.399107	0.128633
Rnaset2a	Rnaset2a	1.43228	-0.254978	2	0.246347	0.0371375
Rnase4	Rnase4	-0.314661	-0.0969617	8	0.369031	0.00695706
Rps13	Rps13	-0.715271	0.115033	8	0.254148	0.0439383
Smim4	Smim4	0.0400391	-0.0892673	5	0.91239	0.645787
Strn4	Strn4	-0.190138	0.045443	5	0.612977	0.16818
Sptbn1	Sptbn1	-0.184336	-0.0558912	5	0.586693	0.473854
Stx12	Stx12	0.375776	-0.0424568	2	0.376655	0.322836
Stk25	Stk25	0.120125	-0.0785637	5	0.764491	0.153558
Sumf2	Sumf2	-0.309609	0.199123	8	0.434539	0.103033
Hars2	Hars2	-0.256986	-0.0619024	5	0.562558	0.0987756
Syne1	Syne1	0.170677	0.0285692	5	0.741965	0.62343
Tubb5	Tubb5	-0.0697379	-0.0679388	5	0.863634	0.223363
Trmt1	Trmt1	-0.253384	-0.0877334	5	0.503627	0.505413
Tmx4	Tmx4	-0.11657	-0.0247367	5	0.807546	0.720779
Tma16	Tma16	0.0594713	0.318461	6	0.884229	1
Top2b	Top2b	-0.0633743	-0.0528949	5	0.848652	0.136398
Mlkl	Mlkl	0.261088	0.0635029	5	0.63729	0.245843
Pmpca	Pmpca	0.0562631	-0.0573917	5	0.901546	0.213457
Nudcd1	Nudcd1	-0.132491	-0.0740006	5	0.754135	0.14991
Aldh18a1	Aldh18a1	0.173577	0.00288251	5	0.814663	1
Pik3r1	Pik3r1	0.447185	-0.0499049	2	0.238046	0.429094
Pcca	Pcca	0.42364	0.0426443	2	0.39412	0.319631
Twnk	Twnk	-0.37269	-0.139236	8	0.272274	0.183785
Oxld1	Oxld1	-0.123941	-0.161653	5	0.789312	0.0428492
Ppp6r2	Ppp6r2	-0.00212316	-0.0740006	5	0.995266	0.27691
Pnpo	Pnpo	-0.49135	-0.0923402	8	0.287632	0.094505
Prpf6	Prpf6	0.137416	-0.16004	5	0.716426	0.0195775
Plec	Plec	-0.541306	0.0745054	8	0.140539	0.0289428
Slc25a42	Slc25a42	0.160201	-0.07552	5	0.645687	0.105334
Mrps26	Mrps26	-0.397567	-0.0603973	8	0.305399	0.360478
Rufy1	Rufy1	0.309831	-0.112475	2	0.407903	0.110351
Mrps35	Mrps35	0.223479	0.0840643	5	0.558329	0.252853
Mrps7	Mrps7	-0.239394	0.0867838	5	0.591709	0.0392908
Mrps9	Mrps9	0.00442073	0.0745054	5	0.991702	0.181873
Slc47a1	Slc47a1	0.0822075	0.0328061	5	0.861697	0.425339
Scamp3	Scamp3	-0.248026	0.0538064	5	0.518811	0.368528
Scap	Scap	-0.44156	-0.231075	8	0.187025	0.0589156
Snd1	Snd1	-0.375803	-0.0454314	8	0.411808	0.284744
Sipa1l1	Sipa1l1	0.0729796	0.0114956	5	0.834023	1
Sh3bgrl3	Sh3bgrl3	-0.178107	0.0482362	5	0.622654	0.588799
Inppl1	Inppl1	0.181685	0.041243	5	0.691351	0.606947
Sh3glb1	Sh3glb1	0.279079	0.116365	2	0.418673	0.0205436
Shfl	Shfl	0.298079	0.0565835	2	0.619766	0.0397881
Trnt1	Trnt1	-0.0817034	-0.145605	5	0.830777	0.046181
Ube2e1	Ube2e1	-0.09658	-0.0262051	5	0.854875	1
Mff	Mff	-0.129524	0.164786	5	0.69562	0.0609143
Pxn	Pxn	-0.0593244	0.00288251	5	0.856877	0.958855
Prpf40b	Prpf40b	-0.25732	0.205393	5	0.666494	1
Pfn1	Pfn1	-0.517932	0.1137	8	0.305319	0.0952764
Psmb10	Psmb10	-0.599127	0.051024	8	0.134674	0.633308
Prdx6	Prdx6	0.0588336	0.0538064	5	0.907577	0.171277
Pter	Pter	-0.000408832	0.0342157	5	0.999062	0.658888
Pfas	Pfas	-0.784425	-0.00288828	8	0.121962	0.968407
Puf60	Puf60	-0.541269	-0.00578235	8	0.138323	0.86057
Pum2	Pum2	0.186378	-0.027675	5	0.581019	0.808931
Rpl15	Rpl15	-0.584831	-0.0816138	8	0.113606	0.159415
Rpl31	Rpl31	0.0258244	0.105678	5	0.942548	0.162329
Mrpl46	Mrpl46	0.143827	0.0100637	5	0.829765	0.729702
Mrrf	Mrrf	0.00946678	-0.0573917	5	0.986499	0.376028
Rsrp1	Rsrp1	-0.495822	-0.0528949	8	0.308627	0.586239
Rwdd1	Rwdd1	0.491087	-0.0543923	2	0.348362	0.445682
Snx1	Snx1	0.0268617	0.0143553	5	0.943278	0.812387
Snx12	Snx12	0.244518	0.0551957	5	0.588597	0.601322
Stxbp1	Stxbp1	0.0512111	-0.046921	5	0.929179	0.659687
Ubac1	Ubac1	-0.198438	0.235114	5	0.573079	0.16589
Phactr4	Phactr4	-0.189801	0.269033	6	0.59181	0.104958
Plvap	Plvap	-0.0743754	0.183963	5	0.881148	0.0228191
Psma7	Psma7	-0.452884	0.0551957	8	0.315683	0.238592
Psma3	Psma3	0.402695	0.0384362	2	0.24728	0.0731173
Rdh14	Rdh14	0.105684	-0.00723157	5	0.784949	0.862641
Reep3	Reep3	0.0128139	-0.00144342	5	0.976288	0.96791
Rpl18a	Rpl18a	-0.683017	0.0827026	8	0.0683232	0.125445
Rplp2	Rplp2	-0.514833	0.0313952	8	0.247088	0.749745
Rmc1	Rmc1	-0.135536	-0.184425	5	0.687771	0.0494545
Rnf170	Rnf170	0.281828	0.077243	2	0.443864	0.49745
Vta1	Vta1	0.124777	0.0100637	5	0.766936	0.865373
Vnn1	Vnn1	1.22201	0.511974	3	0.00100768	0.00822801
Vti1b	Vti1b	0.39499	0.0342157	2	0.430135	0.768057
Xpot	Xpot	0.196282	-0.0380063	5	0.59312	0.771481
Wfs1	Wfs1	-0.792167	-0.0262051	8	0.207022	0.467269
Mtch2	Mtch2	0.283038	-0.147202	2	0.419765	0.0572095
Pbld2	Pbld2	-0.0191902	0.0648829	5	0.951267	0.237923
Nadk2	Nadk2	-0.08947	-0.110916	5	0.81119	0.0692245
Ninj1	Ninj1	-0.597444	0.0989585	8	0.224991	0.368598
Nmnat3	Nmnat3	-0.30563	-0.0634092	8	0.463575	0.139091
Nenf	Nenf	0.0207895	0.443607	6	0.961755	1
Nomo1	Nomo1	0.419392	-0.0439433	2	0.294053	0.319012
Nelfb	Nelfb	-0.129194	-0.136062	5	0.70835	0.0275717
Pdlim7	Pdlim7	0.0208865	0.24245	5	0.962134	0.0870241
Psmd6	Psmd6	0.140016	0.0299829	5	0.720385	0.196624
Ptprd	Ptprd	0.123998	-0.0306192	5	0.732022	0.69
Pxdn	Pxdn	-0.15308	0.24123	5	0.746024	0.0808284
Rab24	Rab24	0.0723505	-0.112475	5	0.849499	0.387018
Rpl18	Rpl18	-0.633119	0.045443	8	0.136331	0.735023
Slc20a2	Slc20a2	-0.0474459	0.0867838	5	0.877661	0.26022
Mrps15	Mrps15	0.107436	0.0482362	5	0.766246	0.0631194
Rufy3	Rufy3	0.080243	-0.0877334	5	0.825922	0.119581
Slc25a45	Slc25a45	-0.178634	-0.0528949	5	0.609565	0.439656
Slc6a12	Slc6a12	-0.554196	-0.125006	8	0.0953035	0.0940877
Mrps27	Mrps27	-0.846819	-0.123434	8	0.0660083	0.109889
Slc39a4	Slc39a4	-0.118359	-0.0335695	5	0.843298	0.848426
Rpusd3	Rpusd3	-0.59176	-0.0101344	8	0.236062	0.874373
Uba2	Uba2	-0.0783481	-0.121863	5	0.841658	0.0498608
Sdsl	Sdsl	-0.550821	0.0299829	8	0.306155	0.84659
Slirp	Slirp	0.258235	0.041243	5	0.417295	0.52113
Shc1	Shc1	-0.455782	0.0813396	8	0.231137	0.282541
Smad1	Smad1	-0.350429	0.209141	8	0.372247	1
Smagp	Smagp	-0.48297	0.0840643	8	0.347092	0.603527
Serbp1	Serbp1	0.242235	0.115033	5	0.53958	0.114748
Oxsr1	Oxsr1	-3.92e-05	-0.07552	5	0.999909	0.00582216
Zadh2	Zadh2	0.442042	-0.0694519	2	0.255755	0.345851
Ptms	Ptms	-0.700317	-0.413115	7	0.0631284	0.108571
Ptpmt1	Ptpmt1	0.0676292	-0.0603973	5	0.839261	0.0609245
Pwp1	Pwp1	-0.305594	-0.0499049	8	0.558058	0.463157
Rer1	Rer1	0.247948	-0.0649175	5	0.549266	0.37113
Rpl12	Rpl12	-0.506525	-0.0101344	8	0.306392	0.627985
Rpl36	Rpl36	-0.470972	0.0356239	8	0.151323	0.281872
Rock1	Rock1	0.146476	-0.00433459	5	0.695377	0.893762
Rnf149	Rnf149	0.295301	-0.132894	2	0.4777	1
Rpn1	Rpn1	0.0774256	-0.169745	5	0.879061	0.0103367
Rnf213	Rnf213	-0.570293	-0.179515	8	0.174481	0.120233
Mrpl21	Mrpl21	0.0740043	-0.0831412	5	0.885947	0.0190944
Rpf2	Rpf2	0.053381	0.0976108	5	0.901506	1
Polr1c	Polr1c	-0.172137	0.00432161	5	0.679125	0.9465
Mrpl39	Mrpl39	0.301742	-0.00868224	2	0.391524	0.726579
Sqstm1	Sqstm1	-0.207363	0.132248	5	0.649409	0.078121
Sdhaf4	Sdhaf4	0.0482585	0.0989585	5	0.933174	0.376097
Sdf2l1	Sdf2l1	-1.67903	-0.163268	8	0.0307342	0.293637
Septin4	Septin4	0.240385	0.158337	5	0.519981	0.0746483
Sf1	Sf1	-0.504614	0.00432161	8	0.142596	0.912302
Myo9b	Myo9b	0.103899	0.0524159	5	0.827868	0.583912
Naalad2	Naalad2	0.757031	0.146655	2	0.390563	0.102563
Snu13	Snu13	-0.0907806	-0.0800879	5	0.85275	0.352909
Naxd	Naxd	-0.187149	-0.0816138	5	0.702824	0.147009
Nhlrc2	Nhlrc2	-0.297866	0.0129262	8	0.394563	0.258769
Zc3hc1	Zc3hc1	-0.0962727	0.0398403	5	0.835867	0.795266
Nemf	Nemf	-0.402979	-0.0247367	8	0.463647	0.663195
Ndufv1	Ndufv1	0.0253319	-0.011588	5	0.955929	0.260386
Ndufb5	Ndufb5	0.275545	-0.129734	2	0.529202	0.108758
Nol6	Nol6	-0.368011	-0.0634092	8	0.386859	0.293592
Leprot	Leprot	0.0559931	0.393965	6	0.897294	1
Pdcd6ip	Pdcd6ip	-0.254897	-0.0724828	5	0.425734	0.0802717
Phpt1	Phpt1	-0.244065	0.16221	5	0.676437	0.114631
Pqbp1	Pqbp1	-0.527648	0.00432161	8	0.251133	0.960078
Prox1	Prox1	-0.645548	-0.177882	8	0.129722	0.0128376
Mrpl44	Mrpl44	0.214565	-0.0969617	5	0.702345	0.0792329
Mrpl14	Mrpl14	-0.669462	0.244887	8	0.132539	1
Slc35b1	Slc35b1	-0.287366	0.0398403	8	0.472033	0.614073
Sec22b	Sec22b	0.532569	0.0200577	2	0.224217	0.43305
Slc25a24	Slc25a24	-0.534259	0.104337	8	0.556049	0.331501
Sarnp	Sarnp	0.5345	-0.0619024	2	0.272487	0.42397
Ahcyl2	Ahcyl2	-0.176447	0.0745054	5	0.720866	0.424084
Slmap	Slmap	0.171836	-0.013043	5	0.682548	0.790215
Snip1	Snip1	-0.410923	-0.00144342	8	0.300854	0.995027
Smu1	Smu1	-0.449165	-0.134477	8	0.379189	0.0134367
Slc2a2	Slc2a2	0.183987	-0.169745	5	0.5363	0.15824
Osbpl1a	Osbpl1a	-0.1592	-0.147202	5	0.640706	0.0471369
Parn	Parn	-0.431423	-0.101598	8	0.288607	0.00577072
Pex14	Pex14	-0.205842	0.0243197	5	0.688189	0.60257
Plrg1	Plrg1	0.190911	-0.0543923	5	0.62729	0.248647
Pi4ka	Pi4ka	0.1865	0.0579701	5	0.612597	0.303222
Pdlim3	Pdlim3	-0.822899	0.393965	9	0.350482	1
Rpl10	Rpl10	-0.675372	0.0962619	8	0.232464	0.250963
Rpl13	Rpl13	-0.522637	0.167358	8	0.232497	0.0188689
Rsl1d1	Rsl1d1	0.0164973	0.129613	5	0.966575	0.182566
Hnrnpa0	Hnrnpa0	-0.324278	0.102994	8	0.441845	0.355317
Rnf135	Rnf135	-0.127041	0.0342157	5	0.741353	0.834404
Rrbp1	Rrbp1	-0.309506	0.0299829	8	0.350112	0.698467
Rps11	Rps11	-0.334857	0.0731347	8	0.425934	0.244897
Slc27a5	Slc27a5	-0.253088	-0.086201	5	0.592655	0.251701
Sec13	Sec13	-0.110059	0.0813396	5	0.833416	0.187452
Secisbp2l	Secisbp2l	0.116439	0.337996	6	0.746771	0.192406
Selenof	Selenof	0.471926	-0.0573917	2	0.420059	0.203464
Usp39	Usp39	0.408739	-0.0831412	2	0.301193	0.0698168
Snrnp40	Snrnp40	-0.47102	0.0285692	8	0.323084	0.590643
Urb1	Urb1	-0.553094	-0.0409718	8	0.311284	0.652579
Ndrg1	Ndrg1	-0.389464	-0.0985055	8	0.374289	0.43226
Nop56	Nop56	0.0352671	-0.234465	5	0.929995	0.0189357
Ndufa2	Ndufa2	0.294184	0.167358	2	0.474078	0.0266435
Ndufa7	Ndufa7	-0.556677	0.0703893	8	0.323484	0.101353
Ndufa6	Ndufa6	-0.130742	-0.0247367	5	0.750012	0.207478
Ndufa11	Ndufa11	-0.344294	0.0313952	8	0.357081	0.491877
Nipsnap3b	Nipsnap3b	0.206869	0.138814	5	0.702281	0.0284817
Nubp1	Nubp1	-0.201055	0.505891	6	0.627289	0.0658554
Numa1	Numa1	-0.259445	-0.0528949	5	0.504602	0.110546
Numb	Numb	0.131882	0.100305	5	0.742943	0.175286
Nudt14	Nudt14	-0.386369	0.0524159	8	0.358305	0.157664
Nudt12	Nudt12	0.571129	0.230203	2	0.106587	0.00432488
Nudt6	Nudt6	0.246967	-0.12658	5	0.512528	0.246846
Osbpl9	Osbpl9	0.112625	0.0593553	5	0.713696	0.270078
Gatad2a	Gatad2a	-0.105905	0.126973	5	0.73958	0.241577
Mrpl19	Mrpl19	0.324398	-0.0649175	2	0.413764	0.0616478
Mrpl50	Mrpl50	0.144427	-0.0306192	5	0.746116	0.541039
Mrps14	Mrps14	-0.0314202	0.0496308	5	0.954671	0.353059
Slc39a14	Slc39a14	-1.05104	-0.139236	8	0.0180535	0.056973
Scrn2	Scrn2	-0.394736	-0.0558912	8	0.383272	0.18152
Sel1l	Sel1l	0.104173	-0.166503	5	0.750107	0.0162003
Sbds	Sbds	0.351034	0.015783	2	0.360114	0.735726
Setdb1	Setdb1	-0.287352	0.0214797	8	0.566221	0.856656
Sfpq	Sfpq	0.0683125	0.0342157	5	0.8328	0.473464
Pggt1b	Pggt1b	0.0635223	-0.0454314	5	0.883605	0.352982
Pitrm1	Pitrm1	0.207788	0.0827026	5	0.550885	0.109526
Ptbp2	Ptbp2	-0.472784	-0.155213	8	0.410046	0.161769
Psmd8	Psmd8	0.13224	-0.0969617	5	0.767087	0.0311463
Rdh7	Rdh7	-0.332083	-0.0694519	8	0.462698	0.447556
Rdh10	Rdh10	-0.117451	0.0717627	5	0.774232	0.309063
Rbm39	Rbm39	-0.380744	-0.0499049	8	0.543725	0.487513
Ranbp2	Ranbp2	-0.258309	-0.139236	5	0.583624	0.00411171
Rbpms2	Rbpms2	0.0374088	0.0662614	5	0.930218	0.33757
Rap1a	Rap1a	0.335489	-0.0306192	2	0.335234	0.673782
Arhgap17	Arhgap17	-0.248886	0.0786098	5	0.631551	0.245631
Rpl14	Rpl14	-0.181889	0.14274	5	0.576155	0.186566
Mrpl10	Mrpl10	-0.144823	0.0854247	5	0.727918	0.197956
Rps21	Rps21	-0.0733458	0.111031	5	0.862532	0.0670317
Rps7	Rps7	-0.302842	0.0172093	8	0.534061	0.758729
Snrpa1	Snrpa1	0.493423	0.0299829	2	0.276218	0.277401
Mrps24	Mrps24	-0.414442	0.0731347	8	0.358282	0.195733
Slc25a46	Slc25a46	0.469253	-0.150401	2	0.260099	0.024941
Inpp5f	Inpp5f	-0.194678	-0.0218044	5	0.700161	0.674814
Srd5a1	Srd5a1	-0.15081	-0.246395	5	0.771708	0.0382194
Slc4a4	Slc4a4	0.232087	0.0593553	5	0.689171	0.4439
Sat2	Sat2	-0.519081	0.00288251	8	0.248058	0.984069
Pdlim5	Pdlim5	-0.36359	0.157044	8	0.263542	0.0107972
Pdxdc1	Pdxdc1	-0.0833371	-0.0528949	5	0.847535	0.461164
Plxnb2	Plxnb2	-0.354412	-0.0232698	8	0.251902	0.50434
Psmc6	Psmc6	0.0349137	0.0717627	5	0.915966	0.0116602
Plcg2	Plcg2	1.07732	-0.103147	2	0.100223	0.251356
Arl6ip5	Arl6ip5	-0.175201	-0.0603973	5	0.736313	0.18147
Ppig	Ppig	-0.0918267	0.0398403	5	0.842835	0.850274
Preb	Preb	-0.239272	0.00575927	5	0.514433	0.929606
Prdx4	Prdx4	-0.216238	-0.0573917	5	0.662643	0.246413
Pus10	Pus10	0.046014	-0.011588	5	0.930893	0.876606
Rad21	Rad21	-0.104373	0.111031	5	0.799604	0.607523
Rabgap1	Rabgap1	0.228205	-0.0679388	5	0.56945	0.328098
Riok3	Riok3	0.0150279	0.116365	5	0.962406	0.0456655
Riox2	Riox2	0.199541	0.0071955	5	0.663435	0.866496
Retsat	Retsat	-0.504189	-0.224317	8	0.423253	0.216217
Rps12	Rps12	-0.129402	0.0676387	5	0.75655	0.161159
Stat3	Stat3	-0.488941	-0.132894	8	0.161874	0.026855
Rtn4	Rtn4	0.935732	0.0607392	2	0.0458028	0.388906
Tbc1d10a	Tbc1d10a	-0.955572	-0.114035	8	0.00789981	0.153797
Slc39a7	Slc39a7	0.0655536	0.0607392	5	0.852651	0.324381
Pnkp	Pnkp	-0.444193	-0.0908029	8	0.225189	0.301951
Plxnb1	Plxnb1	-1.05312	-0.158429	8	0.0295396	0.0090654
Ppp1r18	Ppp1r18	-0.319172	-0.077041	8	0.459354	1
Pygb	Pygb	-0.11933	-0.0969617	5	0.834256	0.410062
Pym1	Pym1	-0.550578	0.151859	8	0.120778	0.0102124
Rab6a	Rab6a	0.110888	0.0745054	5	0.758795	0.260028
Rap1b	Rap1b	0.362433	-0.0800879	2	0.298376	0.416784
Rab32	Rab32	0.247871	-0.150401	5	0.496886	0.160776
Rhob	Rhob	-0.270437	0.225275	8	0.470108	0.0224699
Relch	Relch	-0.813328	-0.158429	8	0.10871	0.00676109
Rpl24	Rpl24	-0.342039	0.202888	8	0.31927	0.0759174
Rmdn2	Rmdn2	0.353202	-0.110916	2	0.384516	0.382004
Rbmxl1	Rbmxl1	-0.28344	-0.0499049	8	0.462793	0.764493
Rras	Rras	-0.613435	-0.0800879	8	0.132735	0.359576
Mrps16	Mrps16	-0.297847	0.00863031	8	0.52075	0.845461
Poglut1	Poglut1	0.124931	0.0186342	5	0.783543	0.335533
Ppp4c	Ppp4c	-0.441362	0.0881416	8	0.208386	0.364923
Rbm47	Rbm47	-0.182791	0.0676387	5	0.657134	0.0839511
Ebag9	Ebag9	0.138134	-0.0740006	5	0.69795	0.330657
Rab4a	Rab4a	0.152479	-0.0634092	5	0.710714	0.478691
Rai14	Rai14	-0.496561	0.176323	8	0.30138	0.000858629
Rgl3	Rgl3	-0.241376	-0.307573	4	0.600523	0.0191425
Rps3	Rps3	-0.304758	-0.0679388	8	0.524919	0.241563
Srrm1	Srrm1	-0.129958	0.0717627	5	0.789236	0.239256
U2surp	U2surp	-0.182877	-0.0499049	5	0.72395	0.205683
Srrm2	Srrm2	-0.560545	0.0496308	8	0.149007	0.239572
Rps5	Rps5	-0.688674	-0.136062	8	0.160809	0.157441
Micos10	Micos10	-0.105694	-0.0619024	5	0.800779	0.347469
Nolc1	Nolc1	-0.116215	0.051024	5	0.74609	0.649302
Nutf2	Nutf2	0.284447	0.0328061	2	0.726035	0.660826
Ocln	Ocln	-0.982238	0.246104	8	0.0180134	0.132699
Paxbp1	Paxbp1	-0.115821	-0.093879	5	0.872894	0.111879
Pemt	Pemt	-0.544991	-0.281036	7	0.325831	0.217669
Pdxk	Pdxk	0.469817	0.0524159	2	0.309052	0.361755
Phkg2	Phkg2	-0.0396357	-0.106249	5	0.921564	0.0823682
Nup210	Nup210	-0.31416	-0.195946	8	0.465354	0.00671669
Ppia	Ppia	-0.100318	-0.027675	5	0.849139	0.635454
Rbm3	Rbm3	-0.72325	-0.0619024	8	0.0233355	0.685229
Rasa3	Rasa3	0.0385513	-0.00723157	5	0.922223	0.957003
Ran	Ran	0.33196	-0.101598	2	0.446381	0.152008
Rab12	Rab12	0.309269	-0.0424568	2	0.402666	0.41278
Rab21	Rab21	0.00972315	0.015783	5	0.982145	0.801128
Rps23	Rps23	-0.331014	0.117695	8	0.497426	0.145447
Slc26a1	Slc26a1	-0.531225	0.0635029	8	0.181776	0.374141
Rxra	Rxra	-0.301324	-0.222633	8	0.458008	0.00208945
Gvin1	Gvin1	-0.584662	-0.231075	8	0.224691	0.0841231
Arhgap45	Arhgap45	0.00065351	-0.0664274	5	0.998954	0.218696
Hmgcl	Hmgcl	0.326964	-0.0558912	2	0.543319	0.413092
Serpinb1a	Serpinb1a	-0.986611	-0.364013	7	0.239515	0.175624
Ide	Ide	-0.0510671	-0.0709665	5	0.925817	0.594437
Gck	Gck	0.0406998	0.0356239	5	0.906735	0.635387
Iqgap1	Iqgap1	0.101857	0.0894982	5	0.803056	0.0853716
Prkar2a	Prkar2a	0.377061	0.0989585	2	0.244421	0.0169077
Lsg1	Lsg1	-0.0234285	-0.0634092	5	0.950568	0.345961
Mtx1	Mtx1	-0.367881	-0.12658	8	0.381998	0.0596858
Pcbp2	Pcbp2	-0.393466	-0.0969617	8	0.323498	0.0187874
Pebp1	Pebp1	0.0412769	0.215368	5	0.942816	0.00644341
Pdlim1	Pdlim1	-0.264632	0.167358	8	0.596444	0.0798681
Pelo	Pelo	-0.380105	0.0662614	8	0.473371	0.256945
Pld3	Pld3	-0.141795	-0.253257	5	0.770552	0.010034
Pkn1	Pkn1	-0.0904525	-0.136062	5	0.806805	0.0335438
H2-Q7	H2-Q7	-0.757382	0.0607392	8	0.0272135	1
Gda	Gda	0.0780587	0.158337	5	0.85718	0.0109047
Mvk	Mvk	-1.56708	-0.556393	7	0.00262857	0.0151562
Hpx	Hpx	-0.221598	0.43189	6	0.626684	0.0123617
Helz2	Helz2	-0.45312	-0.182786	8	0.35142	0.0263565
Kif5b	Kif5b	0.176469	0.116365	5	0.612927	0.00908357
Prpsap2	Prpsap2	-0.242175	0.00863031	5	0.564886	0.814463
Lrrc14	Lrrc14	-0.367993	-0.190997	8	0.321332	0.0330897
Slc25a3	Slc25a3	-0.146128	-0.0649175	5	0.653677	0.2545
Mpdz	Mpdz	-0.374722	-0.0499049	8	0.453187	0.499532
Msn	Msn	0.246299	-0.00868224	5	0.465867	0.720757
Adi1	Adi1	-0.238867	0.0976108	5	0.607793	0.486859
Naa50	Naa50	0.309268	-0.0954196	2	0.449191	0.10001
Qprt	Qprt	-0.734319	-0.114035	8	0.137993	0.0192075
Pawr	Pawr	-0.068093	0.730314	6	0.906534	0.115009
Pank4	Pank4	-0.289605	-0.155213	8	0.546777	0.00837923
Hmgcr	Hmgcr	-1.71235	-0.564905	7	0.000801129	0.333505
Hnrnpu	Hnrnpu	-0.116709	-0.0588937	5	0.799676	0.102735
Hk3	Hk3	0.306148	-0.524915	1	0.547191	0.0225672
Ireb2	Ireb2	-0.544621	0.0827026	8	0.193864	0.182805
Iqsec1	Iqsec1	0.426474	0.0071955	2	0.237339	0.881685
Irgq	Irgq	-0.0749883	0.0813396	5	0.861066	0.344546
Isoc1	Isoc1	0.327893	0.015783	2	0.390756	0.679223
Itga3	Itga3	-0.141247	0.0143553	5	0.729909	0.615642
Kif1c	Kif1c	0.22783	0.111031	5	0.524651	0.00278468
Rps6ka1	Rps6ka1	0.642545	0.157044	2	0.0930979	0.0387127
Slc10a1	Slc10a1	-0.137626	-0.327348	4	0.775947	0.011708
Nucb1	Nucb1	0.115899	0.22033	5	0.809129	0.0263028
Pcbd1	Pcbd1	-0.149629	0.159629	5	0.741676	0.14043
Pip4k2a	Pip4k2a	0.504929	0.0214797	2	0.284609	0.475725
Mitd1	Mitd1	0.20812	-0.194295	5	0.676967	0.0826342
Mocs3	Mocs3	-0.660082	-0.0424568	8	0.224456	0.593169
Myl6	Myl6	-0.00872799	0.292782	6	0.984745	0.00593099
Myh14	Myh14	-0.233235	-0.0543923	5	0.538388	0.312337
Myo1d	Myo1d	-0.0112678	0.0299829	5	0.982858	0.773755
Nif3l1	Nif3l1	0.031312	0.045443	5	0.94647	0.447491
Nit1	Nit1	-0.227028	-0.0649175	5	0.477512	0.0290207
Slc9a3r2	Slc9a3r2	-0.170717	0.107018	5	0.633732	0.0441294
Nom1	Nom1	0.439119	-0.013043	2	0.241534	0.912317
Nmral1	Nmral1	-1.05975	-0.0649175	8	0.069294	0.4588
Nt5dc1	Nt5dc1	0.384161	0.137504	2	0.393037	0.00174081
Oma1	Oma1	0.0066318	0.0271541	5	0.989483	0.890333
Os9	Os9	-0.188849	-0.0350469	5	0.673127	0.582109
Pafah2	Pafah2	0.01422	0.0635029	5	0.964807	0.239671
Pogz	Pogz	-0.0582464	-0.158429	5	0.914934	1
Podxl	Podxl	-0.162842	-0.103147	5	0.770358	0.479143
Ppp2cb	Ppp2cb	0.295748	-0.0350469	2	0.567157	0.489379
Prkra	Prkra	-0.0241631	0.0129262	5	0.95528	0.842446
Ppm1f	Ppm1f	-0.159111	0.0271541	5	0.784962	0.603437
Hdac2	Hdac2	0.20119	-0.109359	5	0.600139	0.234925
Hspa14	Hspa14	0.208117	-0.0262051	5	0.634139	0.611133
Hspbp1	Hspbp1	-0.658699	-0.0203404	8	0.24802	0.615743
Eif4a1	Eif4a1	-0.0712802	-0.107803	5	0.843404	0.113788
Impact	Impact	-0.496612	0.222805	8	0.329005	0.0273636
Itm2b	Itm2b	0.475043	0.0593553	2	0.251061	0.0886359
Khdrbs3	Khdrbs3	0.198833	0.0894982	5	0.732382	0.119515
Mapk14	Mapk14	0.1385	-0.011588	5	0.712797	0.700589
Mrto4	Mrto4	-0.128852	-0.104697	5	0.766228	0.292685
Pcm1	Pcm1	-0.0641645	0.273814	6	0.886176	0.575777
Pabpc1	Pabpc1	-0.19181	0.045443	5	0.638652	0.343716
Pgs1	Pgs1	0.247003	0.190299	5	0.550643	0.0264303
Hspg2	Hspg2	-0.0499027	0.0786098	5	0.892338	0.153879
Cox15	Cox15	0.382387	-0.0499049	2	0.31641	0.444157
Cyp3a13	Cyp3a13	-0.0142685	-0.200913	5	0.972377	0.0830464
Gstm1	Gstm1	0.133971	0.509949	6	0.757139	0.00267183
Hsd17b10	Hsd17b10	-0.298334	-0.0724828	8	0.57532	0.214714
H3c1	H3c1	3.5925	0.84318	3	0.170704	0.0520899
Gypc	Gypc	0.166792	0.120352	5	0.713739	0.150008
Hpn	Hpn	-0.348543	-0.204233	8	0.337273	0.0110277
Camk2d	Camk2d	0.313693	0.0356239	2	0.520379	0.49005
Mtrex	Mtrex	0.0289893	-0.123434	5	0.949553	0.00643547
Mthfr	Mthfr	0.331341	0.0071955	2	0.527401	1
Nbr1	Nbr1	-0.033805	0.117695	5	0.918666	0.129135
Nckap1	Nckap1	0.132085	-0.0846703	5	0.673031	0.128893
Ncln	Ncln	-0.367389	-0.115597	8	0.284913	0.0549257
Nampt	Nampt	-0.0985836	-0.132894	5	0.748396	0.0957978
Ndufaf3	Ndufaf3	-0.343825	-0.0101344	8	0.449738	0.616777
Ncl	Ncl	0.431727	0.0328061	2	0.24394	0.563869
Nup35	Nup35	0.0673562	-0.0724828	5	0.872024	0.390081
Dbt	Dbt	0.0109289	-0.112475	5	0.975724	0.243424
Parl	Parl	-0.210042	-0.194295	5	0.598013	0.0231206
Ppp6r3	Ppp6r3	-0.406649	-0.15682	8	0.196953	0.0231151
Pigs	Pigs	-0.213734	0.0635029	5	0.606707	0.115571
Ppwd1	Ppwd1	-0.0606063	-0.192645	5	0.919655	0.0184538
Hspa2	Hspa2	0.46804	-0.0634092	2	0.491312	0.510474
Hnrnpll	Hnrnpll	0.19289	-0.0892673	5	0.618987	0.11759
Inf2	Inf2	-0.225526	0.0827026	5	0.59362	0.517634
Ints5	Ints5	-0.533812	-0.0649175	8	0.272554	0.202834
Itga1	Itga1	0.325071	-0.0203404	2	0.340498	0.602632
Itga9	Itga9	0.261787	-0.0218044	5	0.543855	0.699864
Kpna1	Kpna1	-0.0357151	0.0342157	5	0.938763	0.774426
Itpa	Itpa	-0.265288	-0.0588937	8	0.592975	0.250796
Lsm14a	Lsm14a	0.0574117	0.138814	5	0.878794	0.0599213
Lpxn	Lpxn	-0.189689	-0.187707	5	0.78775	1
Lrrfip1	Lrrfip1	0.157214	0.133564	5	0.753468	0.1573
Lrrc40	Lrrc40	-0.0977703	0.0257376	5	0.804451	0.603104
Lipe	Lipe	0.274481	0.145351	2	0.505267	0.0461567
Lmnb2	Lmnb2	-0.24672	0.0426443	5	0.583383	0.569808
Man2c1	Man2c1	-0.0925342	0.045443	5	0.836376	0.380454
Mdp1	Mdp1	0.26455	0.00575927	2	0.473005	0.908538
Chchd4	Chchd4	0.250584	0.0717627	5	0.55455	0.404811
Mettl9	Mettl9	0.442101	-0.125006	2	0.293817	1
Smpd2	Smpd2	-0.0179754	-0.0573917	5	0.958674	0.549938
Nrbp2	Nrbp2	-0.393987	0.0285692	8	0.433363	1
Pofut1	Pofut1	0.0215025	-0.0484122	5	0.953732	0.550249
Prpf38b	Prpf38b	-0.499663	0.134878	8	0.44141	0.166913
Gstm3	Gstm3	1.59283	1.05728	3	1.05e-05	0.00182183
Klc2	Klc2	0.182981	0.077243	5	0.663655	0.714231
Lamtor1	Lamtor1	-0.227335	0.0243197	5	0.692241	0.583541
Mavs	Mavs	-0.186228	0.1137	5	0.608865	0.0574586
Lyz2	Lyz2	1.22156	0.0214797	2	0.00952125	0.971123
Magi3	Magi3	0.0834782	0.107018	5	0.85534	0.246822
Nedd8	Nedd8	-0.0773054	0.0538064	5	0.891451	0.63365
Man1b1	Man1b1	0.262459	-0.0335695	5	0.486206	0.670025
Matr3	Matr3	-0.130746	-0.0513992	5	0.745447	0.329465
Nop16	Nop16	-0.0708338	-0.181149	5	0.901623	0.121739
Nploc4	Nploc4	-0.0690116	0.124328	5	0.854413	0.0125976
Mcu	Mcu	-0.296572	-0.107803	8	0.437302	0.11232
Mipep	Mipep	0.381067	-0.0306192	2	0.420334	0.654541
Nubpl	Nubpl	0.0639866	0.0827026	5	0.934872	0.0608022
Prcp	Prcp	0.103241	-0.150401	5	0.832372	0.133148
P4hb	P4hb	0.327739	0.389567	3	0.474441	0.0030052
Pgam5	Pgam5	-0.465546	0.151859	8	0.304134	0.0113265
Hpgd	Hpgd	0.283483	-0.352916	1	0.471422	0.0448604
Lemd2	Lemd2	-0.214706	-0.0484122	5	0.508411	0.621537
Lrrc41	Lrrc41	-0.403413	-0.109359	8	0.356829	0.405334
Mapk9	Mapk9	-0.0375959	0.0593553	5	0.902899	0.616927
Mink1	Mink1	-0.209584	0.154454	5	0.611427	0.0633569
Mon2	Mon2	-0.218529	0.0100637	5	0.529189	0.648064
N4bp2l2	N4bp2l2	-0.10138	-0.100051	5	0.773184	0.408715
Myo1e	Myo1e	-0.627764	-0.0291463	8	0.139932	0.622407
Nos3	Nos3	-0.101566	0.123004	5	0.830986	0.080909
Ngef	Ngef	0.0792215	-0.0320936	5	0.878787	0.680785
Nfyc	Nfyc	-0.165181	-0.077041	5	0.652088	0.630416
Oas1a	Oas1a	0.00806731	0.136191	5	0.986524	0.200703
Crot	Crot	0.189293	0.0214797	5	0.659274	0.575981
Ormdl2	Ormdl2	-0.177582	-0.117161	5	0.772477	0.0760296
Pcnp	Pcnp	0.124839	0.296311	6	0.725726	0.18805
Pdcd4	Pdcd4	0.559751	-0.132894	2	0.0903454	0.125774
Parp4	Parp4	0.130721	-0.0454314	5	0.7964	0.0477862
Pex3	Pex3	-0.0497622	0.0172093	5	0.907095	0.846925
Gsr	Gsr	-0.0717716	0.0949116	5	0.879387	0.120958
Wdr77	Wdr77	-0.0759767	-0.161653	5	0.856465	0.115632
Msr1	Msr1	0.471278	-0.0528949	2	0.331336	0.547236
Mylk	Mylk	-0.455142	0.182692	8	0.237589	0.0657279
Ncstn	Ncstn	0.0196964	-0.0247367	5	0.960226	0.677525
Pfdn6	Pfdn6	-0.368977	0.0071955	8	0.26686	0.916898
Nfib	Nfib	0.284481	-0.107803	2	0.38568	1
Nmnat1	Nmnat1	0.240142	-0.00868224	5	0.518146	0.820362
Nob1	Nob1	-0.375697	-0.311148	7	0.298001	1
Nelfa	Nelfa	-0.179758	0.144046	5	0.628117	0.299247
Ndufb10	Ndufb10	-0.325486	-0.0694519	8	0.556826	0.0438649
Osbpl11	Osbpl11	0.528792	0.0243197	2	0.187912	0.531273
Pck1	Pck1	-0.259446	0.282143	6	0.533316	0.0877137
Pdcl3	Pdcl3	0.0610313	0.140124	5	0.901285	0.0619784
Pccb	Pccb	0.01038	0.0257376	5	0.981722	0.653713
Pds5a	Pds5a	-0.10782	-0.0335695	5	0.796802	0.682049
Rps6ka3	Rps6ka3	0.0644458	0.0496308	5	0.885608	0.594394
Magt1	Magt1	0.0118786	-0.00144342	5	0.971516	0.983828
Nqo2	Nqo2	0.103632	-0.046921	5	0.812932	0.51549
Ndufa4	Ndufa4	0.240386	0.0635029	5	0.700759	0.370339
Nop58	Nop58	-0.0213702	-0.215915	5	0.964288	0.0123267
Nme1	Nme1	0.328014	-0.027675	2	0.576717	0.686715
Npl	Npl	-0.851055	0.0356239	8	0.500907	0.577568
Ndufa5	Ndufa5	0.534048	0.141433	2	0.0946173	0.0074244
Lypla1	Lypla1	-0.066123	0.115033	5	0.891345	0.00462904
Metap1	Metap1	-0.0999328	0.0398403	5	0.775444	0.415109
Nek7	Nek7	0.46359	-0.0306192	2	0.236185	0.214512
Nt5c	Nt5c	-0.482759	0.0129262	8	0.258429	0.908354
Marchf6	Marchf6	-0.0581143	0.0579701	5	0.890922	0.62603
Mgat2	Mgat2	-0.339107	0.0854247	8	0.432785	0.198155
Mettl2	Mettl2	-0.619346	-0.132894	8	0.105197	1
Mat1a	Mat1a	-0.308257	0.0976108	8	0.372095	0.435705
Mlx	Mlx	-0.295745	-0.00868224	8	0.44431	0.886388
Mpi	Mpi	-0.0523195	-0.0174171	5	0.894925	0.849749
Morf4l1	Morf4l1	0.0210613	-0.132894	5	0.963011	0.202917
Mta2	Mta2	-0.272858	-0.0247367	8	0.380235	0.0606188
Oga	Oga	-0.0421137	-0.0424568	5	0.929065	0.472333
Ogfod2	Ogfod2	-0.199006	-0.125006	5	0.620283	0.359405
Bckdha	Bckdha	-0.371572	0.0398403	8	0.370615	0.202147
Otud7b	Otud7b	0.225106	0.0426443	5	0.552871	0.123134
Papss1	Papss1	-0.0758441	0.0468403	5	0.860321	0.121031
Parp10	Parp10	-0.298918	0.163499	8	0.405772	0.277448
Pard3	Pard3	-0.0414437	-0.00288828	5	0.911051	0.993456
Poldip3	Poldip3	-0.595551	-0.0892673	8	0.130851	0.266382
Mttp	Mttp	1.15506	0.289244	3	0.00426057	0.00173308
Mmut	Mmut	0.275116	-0.0619024	2	0.467088	0.208374
Nfkb1	Nfkb1	-0.0899338	0.0482362	5	0.816936	0.189398
Nudcd3	Nudcd3	-0.150205	0.0426443	5	0.652289	0.451102
Parp14	Parp14	-0.264383	-0.42082	7	0.641848	0.154007
Phospho2	Phospho2	0.169593	0.0328061	5	0.630847	0.719822
Trim21	Trim21	0.139041	-0.281036	4	0.81524	0.0665866
Mrpl35	Mrpl35	0.255209	-0.0603973	5	0.640295	0.651982
Mrpl53	Mrpl53	-0.0251098	0.136191	5	0.954293	0.0309512
Rps16	Rps16	-0.537153	0.0854247	8	0.22311	0.155546
Rps9	Rps9	-0.30843	0.206643	8	0.501854	0.0055611
Stx17	Stx17	-0.147699	-0.125006	5	0.72288	0.364259
Stx18	Stx18	-0.13048	-0.0892673	5	0.729749	0.205799
Mpv17	Mpv17	0.0154006	-0.15682	5	0.972883	0.0259381
Mug2	Mug2	0.217501	-0.166503	5	0.586457	0.0889388
Nln	Nln	0.413439	0.206643	2	0.271646	0.0700504
Serpinf1	Serpinf1	-0.403329	0.10165	8	0.435274	0.114353
Nfkb2	Nfkb2	0.376828	0.0717627	2	0.40572	0.480871
Niban2	Niban2	0.0540376	0.185232	5	0.901136	0.136443
Nectin3	Nectin3	0.333514	-0.172994	2	0.453527	1
Nek9	Nek9	0.0762106	0.0342157	5	0.817595	0.610996
Pdhb	Pdhb	0.213948	0.168642	5	0.504853	0.0582914
Ociad1	Ociad1	0.0330562	0.0538064	5	0.94962	0.325865
Pla2g4a	Pla2g4a	1.47481	0.00288251	2	0.113792	0.966425
Pex13	Pex13	0.341507	-0.013043	2	0.450731	0.799775
Pigb	Pigb	-0.21258	0.22033	5	0.549769	0.267606
Psmc3	Psmc3	-0.256646	0.126973	5	0.635969	0.0305876
Ppie	Ppie	-0.317774	-0.0634092	8	0.482016	0.00430347
Prelp	Prelp	0.0724488	0.186501	5	0.861358	0.18669
Gart	Gart	-0.173988	-0.0454314	5	0.607907	0.286754
Agpat2	Agpat2	0.178579	0.0440443	5	0.656229	0.357293
Ptges2	Ptges2	-0.460033	-0.112475	8	0.299473	0.102898
Plod1	Plod1	0.322905	0.077243	2	0.471281	0.271269
Pak1ip1	Pak1ip1	0.227786	-0.00288828	5	0.493242	0.994558
Prpf38a	Prpf38a	-0.132312	-0.192645	5	0.808009	0.0373988
Psmb6	Psmb6	-0.371733	0.133564	8	0.371821	0.131976
Ppm1b	Ppm1b	0.260888	-0.046921	5	0.500711	0.0185793
Rab8a	Rab8a	-0.320123	-0.093879	8	0.450224	0.0869593
Rabgef1	Rabgef1	-0.0647658	0.0579701	5	0.855138	0.547282
Ranbp10	Ranbp10	-0.11068	0.0271541	5	0.771321	0.752901
Rcc1l	Rcc1l	-0.494713	0.237564	8	0.201169	0.122565
Rasip1	Rasip1	0.158094	-0.00144342	5	0.719171	0.979066
Rae1	Rae1	0.0532087	-0.104697	5	0.900122	0.0453663
Rfc3	Rfc3	0.585145	0.0172093	2	0.237135	0.831116
Hnrnpa3	Hnrnpa3	-0.130834	-0.0969617	5	0.749304	0.0356029
Elac2	Elac2	0.0404459	0.0186342	5	0.909454	0.875
Mrpl3	Mrpl3	-0.0996284	-0.0247367	5	0.826436	0.734354
Pdzd11	Pdzd11	-0.205393	-0.120294	5	0.625694	0.104717
Naa35	Naa35	-0.1388	-0.110916	5	0.693575	0.0342847
Mvp	Mvp	-0.112059	0.0745054	5	0.753778	0.224124
Myo1b	Myo1b	-0.245211	-0.296899	4	0.438966	0.00408225
Nid2	Nid2	-0.572641	0.266637	9	0.368104	0.0159534
Myo6	Myo6	-0.292905	-0.0232698	8	0.526453	0.664234
Nisch	Nisch	-0.424136	-0.018878	8	0.349778	0.719242
Nol8	Nol8	-0.203096	0.125651	5	0.600521	0.400369
Nup160	Nup160	-0.820992	0.0468403	8	0.154602	0.592192
Ptgs1	Ptgs1	0.425952	-0.115597	2	0.305977	0.183673
Pgrmc2	Pgrmc2	0.356726	0.0949116	2	0.423194	0.254221
Pecr	Pecr	-0.31531	0.0482362	8	0.607771	0.422144
Prepl	Prepl	-0.329523	-0.120294	8	0.312406	0.243897
Ppt1	Ppt1	0.929445	-0.0247367	2	0.0228133	0.639782
Ppif	Ppif	-0.262474	0.0881416	5	0.541364	0.066003
Psmb4	Psmb4	-0.187112	0.0313952	5	0.760378	0.175073
Ptpn23	Ptpn23	0.411251	0.0565835	2	0.339214	0.149528
Rabepk	Rabepk	-0.29762	0.0976108	8	0.563876	1
Rap2a	Rap2a	0.165221	0.00575927	5	0.730807	0.922925
Lrrc59	Lrrc59	-0.407278	-0.0709665	8	0.472985	0.133527
Lipt1	Lipt1	0.246217	0.0593553	5	0.652072	0.298294
Mkrn2	Mkrn2	-0.409498	0.0356239	8	0.299967	0.596469
Chchd6	Chchd6	0.374054	0.432959	3	0.594498	0.257358
Mettl26	Mettl26	-0.564192	-0.0232698	8	0.322204	0.567402
Pgpep1	Pgpep1	-0.289457	0.015783	8	0.49304	0.880619
Agpat3	Agpat3	-0.0437579	0.0635029	5	0.909993	0.461175
Prpf3	Prpf3	0.287232	-0.0159576	2	0.519038	0.62703
Psmc5	Psmc5	-0.226658	0.0894982	5	0.598078	0.0203699
Ppil2	Ppil2	-0.273863	0.0172093	8	0.512659	0.780313
Ppp1r3b	Ppp1r3b	-0.202309	0.051024	5	0.570746	0.587057
Prrc2c	Prrc2c	-0.307748	0.146655	8	0.573863	0.000103469
Ptpn6	Ptpn6	0.116335	-0.011588	5	0.766785	0.681331
Psmd4	Psmd4	-0.151652	0.105678	5	0.711317	0.00571993
Psme4	Psme4	0.345839	-0.0262051	2	0.33744	0.333551
Reps2	Reps2	0.63446	0.0214797	2	0.188276	0.67387
Upf1	Upf1	-0.296478	0.0593553	8	0.377957	0.132139
Prkaca	Prkaca	-0.000555061	-0.0424568	5	0.998955	0.339191
Miga2	Miga2	0.206415	0.0551957	5	0.505603	0.408334
Adipor2	Adipor2	-0.0744706	-0.403542	4	0.872098	0.015697
Paip1	Paip1	0.154507	-0.027675	5	0.635331	0.395716
Pbdc1	Pbdc1	0.25784	0.158337	5	0.564862	0.0988412
Parp1	Parp1	-0.376391	-0.0969617	8	0.375715	0.0616177
Pfdn2	Pfdn2	-0.290207	0.0593553	8	0.379294	0.390593
Plpp1	Plpp1	-0.274145	-0.2567	8	0.538662	0.0115544
Cfp	Cfp	0.326399	0.228973	2	0.381249	1
Pttg1ip	Pttg1ip	0.0186688	0.0328061	5	0.967848	0.458736
Upf2	Upf2	0.143331	-0.0380063	5	0.8	0.495808
Rpl17	Rpl17	-0.104564	0.1137	5	0.753861	0.0247972
Rpl13a	Rpl13a	-0.372074	0.186501	8	0.299734	0.0684506
Rpl10a	Rpl10a	-0.411512	-0.148801	8	0.275271	0.0156897
Rpl27a	Rpl27a	-0.625123	0.0186342	8	0.0749757	0.503332
Rmnd1	Rmnd1	0.592919	-0.0174171	2	0.212576	0.631819
Pdk2	Pdk2	-0.552077	-0.107803	8	0.120323	0.192499
Napsa	Napsa	0.206919	-0.358454	4	0.777853	0.0295032
Neo1	Neo1	0.182311	0.1137	5	0.654043	0.242044
Ndufs8	Ndufs8	-0.351349	0.0172093	8	0.329896	0.576313
Nectin1	Nectin1	-0.159191	0.129613	5	0.710288	0.624805
Ndufb11	Ndufb11	-0.0513684	0.0172093	5	0.904307	0.380854
Ntmt1	Ntmt1	-0.373913	-0.212568	8	0.376557	0.295472
Nrbp1	Nrbp1	-0.0711951	-0.0484122	5	0.835997	1
Pex26	Pex26	-0.153422	0.173767	5	0.71883	0.00205437
Prps2	Prps2	0.164588	0.0908534	5	0.683019	0.132968
Psmc1	Psmc1	0.158032	0.0538064	5	0.729121	0.00319763
Rcn1	Rcn1	0.585531	0.119024	2	0.234128	0.0783657
Rbm4b	Rbm4b	-0.685883	-0.249822	8	0.0998644	0.0198414
Rgn	Rgn	0.217889	-0.110916	5	0.601817	0.00868729
Rpl21	Rpl21	0.170982	0.0565835	5	0.582817	0.270636
H2bc21	H2bc21	-0.317598	-0.190997	8	0.61161	0.0764389
Hpd	Hpd	-0.60571	-0.123434	8	0.141004	0.141947
Hoga1	Hoga1	-0.330979	0.0172093	8	0.335701	0.651999
Hook2	Hook2	0.23709	0.0538064	5	0.507929	0.253836
Hsph1	Hsph1	0.215862	-0.00288828	5	0.605518	0.966516
Mon1a	Mon1a	-0.0225664	-0.0816138	5	0.949712	0.0668763
Pdhx	Pdhx	0.28971	-0.0484122	2	0.452123	0.307375
Odr4	Odr4	0.412996	0.0071955	2	0.385946	0.88685
Pcyox1	Pcyox1	0.595779	-0.120294	2	0.0695552	0.051137
Paip2	Paip2	0.174642	0.578214	6	0.641399	0.00572088
Mrpl45	Mrpl45	-0.184295	-0.0262051	5	0.628215	0.387223
Rprd1b	Rprd1b	-0.0522813	-0.115597	5	0.909466	0.00861025
Lsp1	Lsp1	-0.765364	0.137504	8	0.0552843	0.519727
Vbp1	Vbp1	0.231551	0.0758749	5	0.685876	0.44223
P2rx4	P2rx4	0.214527	-0.0892673	5	0.512655	0.321061
Naprt	Naprt	-0.241314	-0.210897	5	0.549393	0.0417483
Npepps	Npepps	-0.227612	-0.0558912	5	0.510629	0.139981
Ptdss2	Ptdss2	0.0814648	-0.187707	5	0.838108	1
Psmg4	Psmg4	-0.204251	-0.0365259	5	0.584818	0.729306
Psme2	Psme2	-0.0629148	-0.176251	5	0.881164	0.123591
Pex11g	Pex11g	-0.261942	-0.0144996	5	0.558215	0.837828
Pxmp2	Pxmp2	-0.222003	-0.1976	5	0.718807	0.0823943
Rab8b	Rab8b	0.488315	-0.0923402	2	0.400932	0.387271
Rabep1	Rabep1	0.013556	-0.0740006	5	0.973966	0.240876
Ranbp1	Ranbp1	0.166498	0.0496308	5	0.739432	0.395686
Rac2	Rac2	-0.0121229	0.0482362	5	0.978775	0.751266
Rbbp6	Rbbp6	-0.0503992	0.108357	5	0.928132	0.153621
Rfc5	Rfc5	-0.127471	-0.0174171	5	0.763799	0.907781
Rplp0	Rplp0	-0.440133	-0.0800879	8	0.346571	0.0351921
Pzp	Pzp	0.673927	0.0662614	2	0.13357	0.328381
Uqcrq	Uqcrq	-0.312731	-0.0664274	8	0.381857	0.343215
Pex11a	Pex11a	0.511679	0.299831	3	0.167518	0.0328203
Rbm42	Rbm42	-0.89382	-0.0409718	8	0.073577	0.618242
Rdx	Rdx	0.398117	0.0328061	2	0.224211	0.420316
Rab3ip	Rab3ip	0.310552	-0.0218044	2	0.376662	0.511552
Rrm1	Rrm1	0.635524	0.0186342	2	0.242935	0.718168
Rhoa	Rhoa	-0.249275	-0.114035	5	0.627216	0.201677
Riox1	Riox1	-0.438811	0.0114956	8	0.371321	0.799953
Arhgap5	Arhgap5	-0.214265	-0.0954196	5	0.594135	0.190087
Rpl28	Rpl28	-0.611817	0.192825	8	0.0632803	0.0549898
Rock2	Rock2	0.0666274	0.15056	5	0.858273	0.058288
Rprd2	Rprd2	0.191033	0.0426443	5	0.613464	0.664249
Mars2	Mars2	0.544451	0.00863031	2	0.34729	0.704522
Tfrc	Tfrc	0.382348	0.297485	3	0.430098	0.00774718
Tnfaip8	Tnfaip8	1.00063	0.0200577	2	0.140549	0.754223
Tefm	Tefm	0.0320847	-0.0816138	5	0.944793	0.23903
Trmt1l	Trmt1l	0.0104814	-0.0969617	5	0.983948	0.187775
Trio	Trio	-0.37488	-0.295128	7	0.479373	0.325878
Trap1	Trap1	-0.255201	-0.0694519	5	0.553429	0.189142
Tmem214	Tmem214	-0.4033	-0.176251	8	0.197618	0.0132986
Vcpip1	Vcpip1	-0.215607	-0.14401	5	0.56715	0.0245019
Stat6	Stat6	-0.157032	-0.0543923	5	0.661071	0.267976
Stim2	Stim2	-0.0874885	0.0731347	5	0.846132	0.373534
Sowahc	Sowahc	0.604124	0.0593553	2	0.167903	1
Srpk1	Srpk1	-0.153277	0.0894982	5	0.680507	0.150648
Stk3	Stk3	0.377369	0.0922074	2	0.456953	0.18524
Ttc36	Ttc36	-0.712041	-0.115597	8	0.033988	0.0627697
Sephs2	Sephs2	-0.234386	-0.117161	5	0.53466	0.00646668
Xab2	Xab2	-0.170825	-0.011588	5	0.656405	0.823816
Mars1	Mars1	0.066569	0.00144197	5	0.874535	0.940869
Tax1bp1	Tax1bp1	0.455151	0.237564	2	0.174857	0.00475906
Tamm41	Tamm41	0.149718	0.0840643	5	0.770125	1
Gtf3c1	Gtf3c1	-0.440067	-0.0159576	8	0.192102	0.805288
Tfam	Tfam	0.308102	0.125651	2	0.463511	0.085578
Thoc5	Thoc5	0.0135319	-0.120294	5	0.975933	0.0728134
Ubtf	Ubtf	-0.156776	-0.0588937	5	0.618417	0.347532
Atp6v1c1	Atp6v1c1	0.0387129	-0.011588	5	0.915999	0.648271
Vkorc1l1	Vkorc1l1	-0.0348595	0.121679	5	0.923173	1
Vamp4	Vamp4	0.294846	0.102994	2	0.529083	0.857686
Rp2	Rp2	0.199935	-0.117161	5	0.712475	0.0336155
Xrcc6	Xrcc6	-0.0214746	-0.0649175	5	0.959884	0.0174599
Wdr41	Wdr41	-0.0607556	-0.0144996	5	0.895868	0.852486
Rpl34	Rpl34	-0.414685	0.221568	8	0.234592	0.0248758
Rmnd5a	Rmnd5a	-0.0413482	-0.0528949	5	0.899963	0.339055
Mrpl28	Mrpl28	-0.329857	0.0440443	8	0.545412	0.496063
Mrpl4	Mrpl4	-0.260627	0.0813396	5	0.451399	0.0512606
Mrpl42	Mrpl42	0.0963861	0.207893	5	0.833782	0.102496
Stap2	Stap2	-0.304778	-0.129734	8	0.555399	0.133184
Srsf10	Srsf10	-0.272591	0.0143553	8	0.529335	0.571654
Sumo3	Sumo3	0.0614699	-0.0543923	5	0.89387	0.51097
Tsr2	Tsr2	0.167561	0.0214797	5	0.693347	0.875385
Ubxn4	Ubxn4	-0.20832	0.100305	5	0.540224	0.288217
Usp25	Usp25	0.503451	-0.166503	2	0.204428	0.212887
Ubr1	Ubr1	-0.871956	-0.0908029	8	0.0919607	0.194962
Zc3h14	Zc3h14	0.436402	0.0243197	2	0.212999	0.653603
Tmem106b	Tmem106b	0.203739	-0.150401	5	0.612628	0.22948
Them6	Them6	0.363662	0.0894982	2	0.447772	0.0797362
Tfip11	Tfip11	-0.0689331	-0.158429	5	0.831653	0.0390751
Tmem53	Tmem53	-0.472785	0.0524159	8	0.206167	0.741778
Tmem11	Tmem11	-0.0549758	-0.0969617	5	0.88321	1
Ttc17	Ttc17	0.149914	-0.215915	5	0.650087	1
U2af2	U2af2	-0.385975	0.0129262	8	0.221535	0.822769
Vwa8	Vwa8	0.301011	0.0690147	2	0.429063	0.0423086
Otud4	Otud4	-0.552098	0.232661	8	0.241537	0.0540223
Pah	Pah	-0.265852	-0.0877334	8	0.51797	0.234527
Pip4k2b	Pip4k2b	-0.143957	-0.0484122	5	0.701746	0.208347
Rps20	Rps20	-0.143389	-0.0800879	5	0.713542	0.0528472
Slc27a4	Slc27a4	-0.0176432	0.051024	5	0.972464	0.235194
Selenoo	Selenoo	-0.624984	-0.174621	8	0.0656705	0.0053485
Rbm17	Rbm17	0.650764	0.0285692	2	0.103819	0.423372
Slco1a1	Slco1a1	-0.334709	-0.678072	7	0.468247	0.032327
Sox6	Sox6	0.252706	0.186501	5	0.571109	1
Snapin	Snapin	-0.188238	0.108357	5	0.639088	0.0216809
Sfxn1	Sfxn1	-0.0746472	0.00432161	5	0.842208	0.957815
Stag1	Stag1	0.278899	-0.0454314	2	0.484934	0.71188
Strn3	Strn3	-0.226686	-0.0394883	5	0.659031	0.699761
Trrap	Trrap	-0.0404451	-0.0800879	5	0.921444	0.157084
Uimc1	Uimc1	-0.293014	0.352759	9	0.642076	0.0426934
Ube2h	Ube2h	-0.0587032	0.130931	5	0.86161	0.287596
Usp48	Usp48	0.0412211	-0.0262051	5	0.933722	1
Ppip5k2	Ppip5k2	-0.221438	-0.112475	5	0.601377	0.0522155
Tacc1	Tacc1	-0.248602	0.0854247	5	0.545519	0.318125
Timm10	Timm10	-0.483724	-0.0558912	8	0.38132	0.62556
Tmod3	Tmod3	0.0938609	0.115033	5	0.812714	0.0608841
Tsn	Tsn	-0.0306906	-0.00288828	5	0.942913	0.948447
Usp9x	Usp9x	0.0940591	-0.115597	5	0.772675	0.066012
Yipf5	Yipf5	0.0158682	-0.013043	5	0.966674	0.844195
Zfand2b	Zfand2b	-0.407674	-0.0499049	8	0.267467	1
Trappc9	Trappc9	0.116662	-0.132894	5	0.776748	0.121382
Tinagl1	Tinagl1	-0.136162	-0.0409718	5	0.756019	0.511891
Tmem41a	Tmem41a	0.971296	0.0172093	2	0.0673208	0.802892
Usp19	Usp19	-0.429005	-0.00723157	8	0.302379	0.891239
Ubxn7	Ubxn7	-0.217409	-0.132894	5	0.620713	0.123853
Yap1	Yap1	0.244305	0.214125	5	0.462961	0.052969
Zbtb20	Zbtb20	-0.156379	-0.109359	5	0.723473	0.124625
Zhx3	Zhx3	-0.411082	-0.0365259	8	0.281878	0.139832
Ube2l3	Ube2l3	-0.240806	0.132248	5	0.548963	0.033449
Tyw5	Tyw5	0.253079	-0.0573917	5	0.544084	0.0920491
Vcl	Vcl	2.02924	0.00432161	2	0.00224741	0.868356
Gc	Gc	0.28139	0.190299	2	0.407849	0.00208067
Whamm	Whamm	-0.350596	-0.112475	8	0.383998	1
Yme1l1	Yme1l1	0.166257	-0.0306192	5	0.631244	0.103021
Zdhhc17	Zdhhc17	-0.523705	-0.131313	8	0.359306	0.460476
Zhx2	Zhx2	-0.495611	0.0229004	8	0.336989	0.502054
Zfyve26	Zfyve26	0.100283	-0.100051	5	0.827622	0.211755
Tmem38b	Tmem38b	-0.0579008	-0.0588937	5	0.885948	0.492173
Tnrc6b	Tnrc6b	0.0524993	0.200379	5	0.912491	0.0122161
Tm9sf2	Tm9sf2	0.620212	-0.0365259	2	0.0866808	0.651391
Tmem222	Tmem222	-0.286025	-0.174621	8	0.437233	0.00633714
Ttc7b	Ttc7b	0.589223	-0.0709665	2	0.0751059	1
Ttc39c	Ttc39c	-0.786976	-0.330973	7	0.0155563	0.0597625
Ube2f	Ube2f	0.13961	0.0579701	5	0.650298	0.204433
Utp14a	Utp14a	0.186735	0.00144197	5	0.701076	0.980269
Vps13a	Vps13a	0.188145	0.0799754	5	0.664259	0.157565
Xrn2	Xrn2	-0.451023	-0.0232698	8	0.262375	0.66266
Xpa	Xpa	0.264067	-0.161653	2	0.557132	0.0308057
Wapl	Wapl	-0.164996	-0.179515	5	0.628999	0.00951389
Washc5	Washc5	0.197152	-0.0740006	5	0.605703	0.306376
Gtf2f2	Gtf2f2	-0.460444	-0.0484122	8	0.35587	0.0366289
Tmem176a	Tmem176a	-0.445863	-0.314733	7	0.227334	0.0365838
Gtf2h1	Gtf2h1	0.042731	-0.114035	5	0.906323	0.287529
Tdrd3	Tdrd3	0.54892	-0.117161	2	0.343788	0.326297
Vasn	Vasn	-0.727584	0.121679	8	0.0926618	1
Vav2	Vav2	-0.335003	-0.166503	8	0.343689	0.0260485
Xpo7	Xpo7	0.0800928	-0.100051	5	0.82862	0.220504
Xpnpep1	Xpnpep1	-0.155917	-0.0174171	5	0.716115	0.599793
Wnk1	Wnk1	-0.0737671	0.227741	5	0.833258	0.0180817
Vps11	Vps11	0.0133865	0.0342157	5	0.968555	0.137194
Wasf2	Wasf2	-0.281821	0.172488	8	0.459424	0.0800873
Pbld1	Pbld1	-0.0869538	0.0935602	5	0.789046	0.0786864
Ndufaf5	Ndufaf5	-0.282852	0.0786098	8	0.551518	1
Nelfcd	Nelfcd	0.0049775	-0.0816138	5	0.990459	0.0253575
Nsdhl	Nsdhl	-1.88395	-0.971431	7	6.42e-06	0.0100079
Osbpl8	Osbpl8	-0.453526	-0.103147	8	0.347236	0.0540792
Pepd	Pepd	0.252542	0.259423	5	0.60867	0.00157389
Tagap1	Tagap1	-0.492381	-0.125006	8	0.394563	1
Tex2	Tex2	0.158357	0.24245	5	0.705444	0.0216117
Uggt1	Uggt1	-0.151177	-0.0954196	5	0.666798	0.0582933
Ubl4a	Ubl4a	-0.440051	0.0114956	8	0.210825	0.765151
Ugt3a1	Ugt3a1	0.711117	-0.136062	2	0.117755	0.288114
Ubqln2	Ubqln2	0.373716	0.557778	3	0.52753	0.171612
Vwf	Vwf	-0.0137979	0.129613	5	0.979387	0.223868
Xpnpep3	Xpnpep3	0.101882	-0.171368	5	0.81216	0.0370544
Vps8	Vps8	-0.268359	-0.150401	8	0.608063	0.0220457
Zfp91	Zfp91	0.355596	0.041243	2	0.823364	1
Tradd	Tradd	-0.442172	-0.00723157	8	0.254567	0.87643
Trpc4ap	Trpc4ap	-0.350401	-0.0247367	8	0.386338	1
Trmt10c	Trmt10c	0.0588849	-0.00433459	5	0.885887	0.899077
Tmem141	Tmem141	-0.084312	0.197865	5	0.864307	0.224453
Txndc5	Txndc5	-0.0728953	0.16092	5	0.85138	0.00685283
Washc3	Washc3	-0.0552517	0.0524159	5	0.921867	0.415151
Ube2k	Ube2k	0.185544	0.0114956	5	0.650053	0.855057
Rrp9	Rrp9	-0.55046	-0.0306192	8	0.130263	0.464857
Xrcc5	Xrcc5	-0.170322	-0.0816138	5	0.710933	0.138133
Wdr73	Wdr73	-0.0226425	0.14274	5	0.946271	0.0801741
Wdr81	Wdr81	-0.173928	0.0799754	5	0.626568	1
Wdr91	Wdr91	0.214617	-0.0320936	5	0.633837	0.669799
Wdr1	Wdr1	0.137701	0.0313952	5	0.707785	0.508787
Wdr33	Wdr33	-0.319735	0.0384362	8	0.387405	0.732429
Zfr	Zfr	-0.155428	-0.0320936	5	0.663759	0.559606
Txndc9	Txndc9	0.0158108	0.117695	5	0.969961	0.0513281
Vdac2	Vdac2	-0.100865	-0.0558912	5	0.790412	0.219983
Uvssa	Uvssa	-0.233277	-0.26708	4	0.68868	0.00308362
Vps13c	Vps13c	0.628504	-0.0320936	2	0.264627	0.47947
Vps26b	Vps26b	-0.0381698	-0.0439433	5	0.934587	0.0878009
Wipi2	Wipi2	-0.290497	0.238787	8	0.422443	1
Yipf3	Yipf3	-0.341589	0.0648829	8	0.458457	0.399967
Uvrag	Uvrag	-0.109896	-0.0306192	5	0.760195	0.496467
Vps33a	Vps33a	-0.2115	-0.0558912	5	0.583038	0.611156
Wdr18	Wdr18	-0.159229	-0.0785637	5	0.631722	0.305089
Vps28	Vps28	-0.526717	-0.114035	8	0.288689	0.142264
Vps18	Vps18	-0.0368861	0.130931	5	0.921684	0.26443
Washc1	Washc1	-0.0181234	0.115033	5	0.956687	0.00173927
Zcchc24	Zcchc24	-0.126135	-0.107803	5	0.757173	0.262947
Znrd2	Znrd2	-0.428869	0.108357	8	0.224384	0.127333
Zc3h15	Zc3h15	0.448352	0.121679	2	0.282927	0.0902462
Zfyve21	Zfyve21	-0.296165	0.0482362	8	0.436347	0.416185
Tssc4	Tssc4	-0.194684	0.252173	5	0.688385	0.0199754
Pus1	Pus1	-0.0473095	0.077243	5	0.889212	1
Nae1	Nae1	-0.133089	-0.0262051	5	0.77422	0.647488
Ubr4	Ubr4	0.114042	-0.0528949	5	0.781348	0.0917478
Atp6v1g1	Atp6v1g1	-0.183	-0.168123	5	0.624964	0.0724767
Zc3h4	Zc3h4	-0.243131	-0.115597	5	0.555046	0.113823
Ythdf3	Ythdf3	-0.409587	-0.0484122	8	0.296153	0.306384
Zyx	Zyx	-0.224993	0.356144	6	0.558344	0.0162725
Usp24	Usp24	-0.138891	-0.0846703	5	0.692688	0.0585848
Uqcrfs1	Uqcrfs1	0.188936	0.00144197	5	0.608273	0.968123
Usp8	Usp8	0.215918	0.339137	6	0.506101	0.005844
Vdac3	Vdac3	-0.187519	-0.12658	5	0.712931	0.00308263
Vrk1	Vrk1	0.287144	-0.0664274	2	0.530405	0.206334
Vps4a	Vps4a	0.0830504	0.0328061	5	0.800662	0.680599
Ylpm1	Ylpm1	0.170949	0.0100637	5	0.682233	0.897483
Vapa	Vapa	0.20096	-0.077041	5	0.611243	0.304327
Wdr45b	Wdr45b	-0.540167	-0.013043	8	0.213159	0.821934
Xpo1	Xpo1	0.0836327	-0.192645	5	0.849979	0.0142555
Abcb8	Abcb8	-0.385955	-0.104697	8	0.25718	0.0792169
Map2k1	Map2k1	0.138628	-0.0588937	5	0.661881	0.0805283
Cdc42bpa	Cdc42bpa	-0.0170813	0.326537	6	0.95987	0.0263157
Nup37	Nup37	-0.195667	-0.0499049	5	0.830866	0.394795
Pgm2	Pgm2	0.215858	0.0370307	5	0.627924	0.615098
Plek	Plek	0.964382	0.041243	2	0.113867	1
Ptgr1	Ptgr1	0.0245416	0.100305	5	0.971345	0.101496
Rbm27	Rbm27	0.193425	-0.0101344	5	0.616741	0.790003
Rab5c	Rab5c	-0.414428	0.00144197	8	0.414619	0.971126
Rbsn	Rbsn	-0.361812	0.0342157	8	0.39688	0.70966
Rbms3	Rbms3	0.734465	0.105678	2	0.20059	1
Rcc2	Rcc2	-0.0137151	-0.046921	5	0.965136	0.3445
Rab17	Rab17	0.123781	-0.123434	5	0.725878	0.00120261
Rab4b	Rab4b	-0.780967	-0.0409718	8	0.092135	0.496549
Rangap1	Rangap1	-0.202544	-0.0634092	5	0.576083	0.173799
Rilp	Rilp	-0.356402	-0.0785637	8	0.31247	0.26914
Kyat3	Kyat3	-0.514333	-0.251539	8	0.180055	0.00823529
Lamp2	Lamp2	0.190356	-0.171368	5	0.671803	0.0306136
Apool	Apool	0.258793	-0.131313	5	0.598713	0.0666791
Mtus1	Mtus1	0.0769119	0.051024	5	0.791645	0.187131
Myo1f	Myo1f	0.561862	0.0071955	2	0.313914	1
Myo19	Myo19	0.11455	0.045443	5	0.817159	0.689
Nlrx1	Nlrx1	-0.267758	-0.136062	8	0.506811	0.0481035
Ndufs1	Ndufs1	0.264136	0.0813396	2	0.412256	0.154515
Niban1	Niban1	0.307342	0.104337	2	0.586479	0.0137116
Nectin2	Nectin2	0.367486	0.0538064	2	0.359202	0.511281
Ogfr	Ogfr	-0.382792	0.159629	8	0.354815	0.116886
Nudcd2	Nudcd2	0.175521	0.246104	5	0.675751	0.0452163
Ppp4r3a	Ppp4r3a	0.0769338	-0.132894	5	0.865715	0.422723
Otulin	Otulin	0.050772	-0.21927	5	0.916253	0.0274134
Pfdn1	Pfdn1	-0.0114675	-0.0603973	5	0.976315	0.430575
Macroh2a1	Macroh2a1	-0.272628	-0.0892673	8	0.45679	0.1194
Gtf2i	Gtf2i	-0.28939	-0.181149	8	0.48852	0.000419122
Klkb1	Klkb1	-0.17237	-0.0291463	5	0.574576	0.589888
Prpsap1	Prpsap1	0.168473	0.0285692	5	0.598629	0.354656
Tmpo	Tmpo	-0.0182929	-0.0664274	5	0.961311	0.295318
Luzp1	Luzp1	0.534106	0.290424	3	0.162571	0.0261931
M6pr	M6pr	0.0160189	-0.0908029	5	0.966411	0.320378
Mlf2	Mlf2	0.0435384	0.261832	5	0.917344	1
Mndal	Mndal	0.325707	-0.0454314	2	0.646025	0.597753
Msto1	Msto1	0.106687	0.0384362	5	0.797822	0.816736
Opa1	Opa1	0.238991	-0.011588	5	0.551878	0.834038
Plin2	Plin2	0.487528	1.78534	3	0.363273	0.00165404
Pon3	Pon3	0.707781	0.0257376	2	0.0577583	0.771144
Ppib	Ppib	-0.736667	-0.164884	8	0.18604	0.00868187
Ppid	Ppid	0.216228	0.00432161	5	0.605108	0.841779
Psmf1	Psmf1	-0.570037	0.102994	8	0.198433	0.222987
H2-K1	H2-K1	-0.00590529	0.0271541	5	0.987749	0.592686
Hdhd5	Hdhd5	-0.0406124	-0.0634092	5	0.920057	0.252043
Hmgcs2	Hmgcs2	-0.122879	-0.00868224	5	0.775451	0.868213
Hsp90aa1	Hsp90aa1	0.724803	-0.00578235	2	0.0384284	0.925432
Itch	Itch	-0.427908	-0.121863	8	0.223797	0.0858058
Kif16b	Kif16b	0.512869	-0.0262051	2	0.230822	0.619015
Lactb	Lactb	0.114798	-0.242977	5	0.797987	0.0190096
Klc1	Klc1	-0.109727	0.171207	5	0.809952	0.296878
Mtfr1l	Mtfr1l	-0.072956	-0.0831412	5	0.837453	0.0535074
Pex1	Pex1	0.231665	0.16092	5	0.529616	0.020755
Psmd7	Psmd7	-0.0400053	0.0285692	5	0.912976	0.401413
Cryzl1	Cryzl1	-0.616944	-0.0892673	8	0.13071	0.263913
Pyroxd1	Pyroxd1	0.503951	-0.163268	2	0.284717	0.239844
Rad50	Rad50	0.359085	0.0071955	2	0.450811	0.888008
Pdha1	Pdha1	0.676958	0.166073	2	0.048369	0.0516832
Pcna	Pcna	0.275692	0.00575927	2	0.594582	0.777027
Pafah1b3	Pafah1b3	0.113781	0.00575927	5	0.825168	0.979675
Pdcd6	Pdcd6	0.587703	-0.139236	2	0.152981	0.0458985
Pdia5	Pdia5	-0.396801	-0.199255	8	0.376125	0.0139824
Pex10	Pex10	-0.878047	0.0328061	8	0.0263797	0.526446
Pex7	Pex7	0.18551	0.123004	5	0.636828	0.311865
Pigw	Pigw	0.0184047	0.221568	5	0.975626	0.0906429
Prune1	Prune1	0.224374	0.171207	5	0.630622	0.101726
Pptc7	Pptc7	0.360725	0.00575927	2	0.520024	0.949253
Psmb3	Psmb3	-0.484954	0.0356239	8	0.181875	0.435387
Ptcd1	Ptcd1	-0.118315	-0.172994	5	0.751024	0.103944
Rpl30	Rpl30	0.0177789	-0.0558912	5	0.963552	0.254201
N4bp2l1	N4bp2l1	-0.132447	0.320773	6	0.708173	0.0524319
Ndufaf7	Ndufaf7	-0.0269985	0.00575927	5	0.948335	0.854823
Pdzk1	Pdzk1	0.357574	0.1137	2	0.508196	0.040522
Nub1	Nub1	-0.261777	-0.0634092	5	0.450802	0.175717
Parp12	Parp12	-0.184359	-0.0694519	5	0.614351	0.477677
Psma1	Psma1	0.303865	0.051024	2	0.500427	0.218412
Prc1	Prc1	1.00436	0.166073	2	0.521507	0.3658
Pum1	Pum1	-0.287935	0.147958	8	0.407245	0.203095
Rab11b	Rab11b	-0.496306	-0.0709665	8	0.21487	0.0492982
Rabgap1l	Rabgap1l	-0.131567	-0.0454314	5	0.799992	0.457093
Nags	Nags	-0.735476	-0.277534	7	0.119986	0.0671048
Ndfip1	Ndfip1	-0.083582	-0.125006	5	0.87885	0.167038
Ndufs2	Ndufs2	-0.0146916	-0.0908029	5	0.976119	0.0488614
Emg1	Emg1	-0.250954	0.051024	5	0.500069	0.524649
Pdzd8	Pdzd8	0.346459	0.109695	2	0.352608	1
Pomt2	Pomt2	-0.120391	0.0143553	5	0.777574	0.855707
Psma6	Psma6	0.0477263	0.0496308	5	0.915441	0.128577
Ppp1cc	Ppp1cc	-0.0786719	0.0257376	5	0.802835	0.570078
Pura	Pura	0.0702503	0.14274	5	0.86898	0.00157228
Psd3	Psd3	-0.178037	0.0579701	5	0.646692	0.177871
Grpel1	Grpel1	-0.29058	0.0635029	8	0.642894	0.292671
Klhdc7a	Klhdc7a	0.0221641	0.112367	5	0.954433	0.207746
Tk2	Tk2	-0.0441024	0.0356239	5	0.891056	0.607903
Ldhd	Ldhd	0.010953	0.0867838	5	0.973303	0.10349
Lmnb1	Lmnb1	-0.525768	0.00432161	8	0.398436	0.913272
Mfn2	Mfn2	0.220469	-0.0380063	5	0.506235	0.478555
Pfdn5	Pfdn5	-0.280375	0.109695	8	0.441762	0.156298
Plcg1	Plcg1	-0.131248	-0.00868224	5	0.762292	0.870137
Ppil4	Ppil4	-0.387741	-0.150401	8	0.505806	0.161252
Ptrh2	Ptrh2	0.0437103	-0.00288828	5	0.909325	0.94879
Cryzl2	Cryzl2	0.4386	0.202888	2	0.195216	0.0607208
Qpctl	Qpctl	0.136982	-0.0350469	5	0.738114	0.492371
Prxl2b	Prxl2b	-0.422097	0.121679	8	0.46988	0.288096
Rbm26	Rbm26	-0.437048	-0.0174171	8	0.443702	0.734045
Rab33b	Rab33b	-0.214727	-0.234465	5	0.624071	0.338096
Ncbp2	Ncbp2	-0.0273413	0.0579701	5	0.955966	0.636093
Mycbp	Mycbp	-0.0845992	0.045443	5	0.817785	0.766685
Neu1	Neu1	-0.125793	-0.018878	5	0.731031	0.829079
Nfic	Nfic	-0.244357	-0.168123	5	0.556298	0.0390549
Ndufb9	Ndufb9	-0.123942	0.0426443	5	0.809944	0.150555
Nup62	Nup62	-0.0864378	-0.104697	5	0.829344	0.095917
Nvl	Nvl	0.0139043	0.0989585	5	0.969609	0.27647
Parp9	Parp9	-0.0589332	-0.281036	4	0.883429	0.0355826
Pdcd10	Pdcd10	0.0244787	-0.117161	5	0.94596	0.0801099
Patl1	Patl1	-0.321325	0.0356239	8	0.381113	1
Prrc1	Prrc1	-0.12176	0.225275	5	0.772099	0.00951642
Cdc40	Cdc40	-0.253517	-0.422752	4	0.51904	0.000969851
Ptpn12	Ptpn12	0.211899	-0.0679388	5	0.628146	0.165878
Psmg2	Psmg2	-0.295963	-0.101598	8	0.483056	0.234516
Psmd12	Psmd12	0.219767	-0.0499049	5	0.574433	0.0607015
Rdh13	Rdh13	-0.530947	-0.152003	8	0.186132	0.0930908
Rhpn2	Rhpn2	0.0132912	0.206643	5	0.977252	0.0311732
Lgals9	Lgals9	-0.192812	-0.0603973	5	0.684287	0.421338
Lnpep	Lnpep	-0.0481587	0.0328061	5	0.910297	0.763425
Ncf1	Ncf1	0.0631395	0.0524159	5	0.901302	0.710731
Lsm8	Lsm8	0.429048	0.0172093	2	0.449649	0.741809
Lamc1	Lamc1	0.0949275	0.159629	5	0.821883	0.218215
Dmgdh	Dmgdh	-0.37007	-0.248108	8	0.463168	0.00302071
Mbd2	Mbd2	-0.12876	0.0285692	5	0.744812	0.849731
Mtm1	Mtm1	0.0295443	0.0257376	5	0.951861	0.896865
Osbpl2	Osbpl2	-0.0392352	0.117695	5	0.915104	0.10774
Pitpnb	Pitpnb	-0.0223649	-0.0588937	5	0.950154	0.265998
Pld4	Pld4	0.0977503	-0.16004	5	0.810103	0.025
Psmb2	Psmb2	-0.279799	-0.0335695	8	0.562709	0.0329379
Prrc2a	Prrc2a	-0.330712	0.16221	8	0.305174	0.0792912
Ptprc	Ptprc	-0.0256771	0.0229004	5	0.962033	0.703187
Pgghg	Pgghg	-0.0134349	0.051024	5	0.966288	0.348457
Prep	Prep	-0.49941	-0.215915	8	0.394312	0.033524
Purb	Purb	0.0927089	0.16221	5	0.802073	0.175752
Rab31	Rab31	0.611685	-0.0619024	2	0.210134	0.497301
Ripk1	Ripk1	-0.21122	-0.0380063	5	0.567525	0.555322
Rbp4	Rbp4	0.00727802	-0.0724828	5	0.990212	0.715327
Rmdn3	Rmdn3	0.453512	0.171207	2	0.247523	0.00562098
Mrpl11	Mrpl11	-0.275815	0.0745054	8	0.631157	0.103839
Rps10	Rps10	-0.595371	-0.176251	8	0.132175	0.0680187
Ssr1	Ssr1	-0.0299978	-0.104697	5	0.936992	0.0303914
Tardbp	Tardbp	-0.386463	0.0271541	8	0.333889	0.691483
Taok3	Taok3	0.264132	-0.0101344	2	0.486877	0.824117
Thop1	Thop1	-0.53738	0.120352	8	0.155883	0.14011
Tpi1	Tpi1	-0.241552	0.0717627	5	0.666267	0.259297
Trim28	Trim28	-0.276226	-0.0380063	8	0.412701	0.321168
Pelp1	Pelp1	-0.136843	0.0799754	5	0.699944	0.168742
Pip4p2	Pip4p2	0.322688	-0.0144996	2	0.465654	1
Slc29a1	Slc29a1	-0.447142	-0.140826	8	0.22366	0.223164
Sf3b6	Sf3b6	-0.0533776	-0.0800879	5	0.921855	0.403531
Snx2	Snx2	0.277237	-0.12658	2	0.489244	0.0867887
Sod3	Sod3	-0.428756	0.437228	9	0.333828	0.0591472
Shank3	Shank3	-0.0110164	0.0186342	5	0.982094	0.763229
Sugt1	Sugt1	-0.12191	0.0524159	5	0.762353	0.370274
Smg7	Smg7	-0.275835	0.388465	9	0.448599	0.0113981
Smap1	Smap1	0.261	0.228973	5	0.496849	0.0648351
Sptb	Sptb	-0.507352	0.0922074	8	0.569667	0.121348
Stam	Stam	-0.0465204	0.181421	5	0.896912	0.0173749
Tap1	Tap1	-0.014311	-0.0203404	5	0.96761	0.759911
Tbl1xr1	Tbl1xr1	-0.0163194	0.16092	5	0.966413	1
Timm21	Timm21	-0.278968	-0.302226	7	0.511601	0.0193987
Tst	Tst	-0.772825	-0.260152	8	0.164947	0.0580877
Nudt16l1	Nudt16l1	-0.170654	-0.274041	4	0.682527	0.0835083
Vcp	Vcp	0.13624	0.14274	5	0.770372	0.0136139
Trmt6	Trmt6	-0.573376	0.0129262	8	0.218756	0.837289
Trip4	Trip4	-0.121861	0.144046	5	0.734433	0.132834
Tnpo1	Tnpo1	0.195671	-0.187707	5	0.608689	0.00970273
Trim2	Trim2	0.262632	-0.00723157	5	0.514257	0.881537
Upp1	Upp1	-0.0400044	-0.0985055	5	0.93587	0.537196
Pds5b	Pds5b	-0.151796	-0.1976	5	0.735106	0.00761388
Pdia4	Pdia4	-0.0178366	0.00575927	5	0.97008	0.881908
Rpl4	Rpl4	0.396126	-0.0320936	2	0.312501	0.625841
Suclg1	Suclg1	0.550921	0.102994	2	0.381554	0.0387771
Uchl3	Uchl3	0.0584015	0.0662614	5	0.911933	0.361246
Flt4	Flt4	0.024793	0.0731347	5	0.955592	0.555461
Fermt3	Fermt3	0.3171	-0.0543923	2	0.487127	0.529458
Tars2	Tars2	-0.170507	0.00144197	5	0.598267	0.981885
Timm8a1	Timm8a1	0.434114	-0.0218044	2	0.215457	0.751302
Tecr	Tecr	-0.561167	-0.109359	8	0.114527	0.0544893
Thoc2	Thoc2	-0.41208	-0.125006	8	0.422963	0.132114
Thbs1	Thbs1	0.774163	0.126973	2	0.353892	0.250199
Utp18	Utp18	-0.00744916	-0.0174171	5	0.986579	0.901317
Cse1l	Cse1l	-0.138349	-0.194295	5	0.728325	0.00294351
Wiz	Wiz	-0.210323	0.286881	6	0.568972	1
Wdr45	Wdr45	-0.072031	0.0398403	5	0.856537	0.167548
Vps29	Vps29	0.132775	0.0854247	5	0.769823	0.00812347
Xiap	Xiap	-0.488775	0.0922074	8	0.158742	0.446698
Vps16	Vps16	0.193613	0.0648829	5	0.62618	0.352059
Vps51	Vps51	-0.242637	-0.0306192	5	0.470239	0.0574373
Vps4b	Vps4b	0.394411	0.00144197	2	0.233427	0.960588
Zfand1	Zfand1	-0.642206	0.445727	9	0.114095	0.3038
Zpr1	Zpr1	-0.0366697	0.115033	5	0.935697	0.134121
Prkg1	Prkg1	0.399504	0.0565835	2	0.560295	0.512341
Prkar1a	Prkar1a	-0.255526	0.102994	5	0.537335	0.0271468
Kif3b	Kif3b	0.24199	0.111031	5	0.63042	1
Leng8	Leng8	-0.649485	0.253384	8	0.149823	1
Lifr	Lifr	-0.9221	-0.0846703	8	0.0230254	0.0321008
Map4k5	Map4k5	-0.276239	-0.155213	8	0.594863	1
Mark2	Mark2	-0.379462	0.264236	9	0.333398	1
Ppp4r1	Ppp4r1	0.15475	0.077243	5	0.712019	0.284456
Plaa	Plaa	0.334922	-0.0954196	2	0.340471	0.0048393
Uap1	Uap1	-0.260449	-0.0619024	5	0.498287	0.303378
Vtn	Vtn	-0.658467	0.0313952	8	0.129633	0.491379
Rexo2	Rexo2	0.0685565	0.134878	5	0.903745	0.0722118
Pcmtd1	Pcmtd1	0.120013	0.0370307	5	0.77215	0.528639
Pak2	Pak2	0.261948	-0.00288828	5	0.474727	0.938405
Phyh	Phyh	0.0741307	-0.0724828	5	0.84047	0.576765
Pik3c2a	Pik3c2a	-0.2779	0.100305	8	0.659056	0.0769739
Prps1	Prps1	0.0928773	-0.011588	5	0.834728	0.853095
Psmd3	Psmd3	-0.3179	-0.0484122	8	0.464167	0.0304299
Ralbp1	Ralbp1	0.352905	0.214125	2	0.264771	0.167341
Erc1	Erc1	0.10173	0.0538064	5	0.833307	0.261418
Raet1d	Raet1d	0.884365	0.0257376	2	0.132737	0.436434
Rbbp4	Rbbp4	-0.348643	0.0935602	8	0.347868	0.203134
Rpl19	Rpl19	-0.637588	0.138814	8	0.100932	0.046124
Mrpl20	Mrpl20	-0.486029	0.120352	8	0.416358	0.107243
Polr2e	Polr2e	-0.285155	-0.0101344	8	0.49299	0.884124
Rrp12	Rrp12	-0.0807979	0.0100637	5	0.856491	0.900345
Synj1	Synj1	-0.253273	0.0229004	5	0.649449	0.601839
Tuba4a	Tuba4a	-0.318995	-0.176251	8	0.517127	0.0791331
Sars2	Sars2	-0.155906	-0.0306192	5	0.69714	0.233508
Tubg2	Tubg2	0.23376	0.147958	5	0.845051	1
Tgfbr1	Tgfbr1	-0.227877	0.0313952	5	0.571289	0.571368
Timm44	Timm44	0.207905	-0.100051	5	0.560373	0.0367473
Tlcd4	Tlcd4	0.454907	0.334568	3	0.244546	0.0026321
Cct8	Cct8	0.154185	-0.093879	5	0.661348	0.0663219
Tollip	Tollip	-0.360225	-0.00433459	8	0.405708	0.885792
Tm6sf2	Tm6sf2	-0.517888	-0.0709665	8	0.23079	0.129199
Tle5	Tle5	-0.265144	-0.0679388	8	0.546214	1
Tmem160	Tmem160	0.319022	-0.013043	2	0.438156	0.82108
Txnrd2	Txnrd2	0.178335	0.0129262	5	0.64121	0.673596
Vamp5	Vamp5	-0.38475	-0.209228	8	0.328984	0.0294138
Wrnip1	Wrnip1	0.0983708	-0.229382	5	0.769606	0.0216857
Atp6v0a1	Atp6v0a1	-0.815658	0.0229004	8	0.0244874	0.595923
Wdr43	Wdr43	-0.236262	-0.077041	5	0.574661	0.231585
Tcn2	Tcn2	0.21062	0.0745054	5	0.714931	0.130511
Gtf3c4	Gtf3c4	0.234828	-0.0619024	5	0.561882	0.412542
Tmem33	Tmem33	0.190248	-0.0335695	5	0.695582	0.796415
Tpd52	Tpd52	0.313416	0.343692	3	0.386847	0.0176211
Tomm34	Tomm34	-0.509413	0.0538064	8	0.255798	0.20549
Trim3	Trim3	-0.210027	0.0143553	5	0.61571	1
Tm9sf1	Tm9sf1	-0.231588	0.0676387	5	0.488242	0.548509
Tmem87b	Tmem87b	-0.194881	0.0285692	5	0.717703	1
Vkorc1	Vkorc1	-0.524415	-0.128156	8	0.325776	0.39405
Ykt6	Ykt6	-0.0338336	-0.0144996	5	0.930996	0.778251
Zhx1	Zhx1	0.336052	-0.163268	2	0.459376	1
Tapbpl	Tapbpl	0.157384	-0.0101344	5	0.736978	0.85521
Trim14	Trim14	-0.835985	-0.112475	8	0.0249229	0.137741
Tmed5	Tmed5	0.48525	0.0356239	2	0.139796	0.698078
Tpp1	Tpp1	0.429317	-0.298673	1	0.209105	0.143451
Trim7	Trim7	0.617644	0.0908534	2	0.335049	1
Tor1aip1	Tor1aip1	-0.228719	-0.155213	5	0.491562	0.0860336
U2af1	U2af1	-0.355157	0.0648829	8	0.372086	0.195793
Xylb	Xylb	0.163976	-0.103147	5	0.656855	0.0209149
Xpo5	Xpo5	-0.283035	-0.100051	8	0.429863	0.0104239
Wdr11	Wdr11	-0.193609	0.0129262	5	0.585425	0.866322
Wdr44	Wdr44	-0.370849	0.111031	8	0.629459	0.033539
Ythdc2	Ythdc2	-0.579334	-0.0291463	8	0.335266	0.81029
Serpina10	Serpina10	-0.284592	0.257011	8	0.560826	0.0287033
Ears2	Ears2	-0.417866	0.211635	8	0.334684	0.23187
Tnks1bp1	Tnks1bp1	-0.347593	0.123004	8	0.300701	0.0095679
Tbc1d8b	Tbc1d8b	-0.17203	0.0257376	5	0.820105	0.670947
Tcea3	Tcea3	-0.130323	-0.0101344	5	0.748527	0.887679
Trappc3	Trappc3	-0.346314	-0.0424568	8	0.524591	0.677433
Usp4	Usp4	-0.00611649	0.0214797	5	0.985533	0.291049
Rchy1	Rchy1	-0.450041	0.154454	8	0.327477	0.0188733
Nudt19	Nudt19	-0.243569	-0.0101344	5	0.551858	0.892282
Ogt	Ogt	-0.531922	-0.117161	8	0.208743	0.0242795
Ola1	Ola1	0.59533	0.0229004	2	0.216387	0.722393
Nudc	Nudc	-0.0721609	0.0426443	5	0.878306	0.0377806
Dlst	Dlst	-0.00394017	0.138814	5	0.989932	0.00250067
Pcyt1a	Pcyt1a	0.415728	0.00575927	2	0.405161	0.89967
Pgam1	Pgam1	0.190435	0.153157	5	0.737595	0.00834401
Ppp1r7	Ppp1r7	-0.111379	0.0690147	5	0.803771	0.276011
Plcb3	Plcb3	-0.291147	0.0468403	8	0.407068	0.427767
Ptpn1	Ptpn1	-0.0284069	0.00144197	5	0.94485	0.988667
Ralgps2	Ralgps2	0.363286	0.00432161	2	0.357439	1
Rapgef4	Rapgef4	-0.773687	-0.0174171	8	0.0858067	0.54322
Septin11	Septin11	0.119492	0.145351	5	0.788605	0.15991
Selenos	Selenos	0.38778	-0.164884	2	0.385933	0.142436
Sh3gl1	Sh3gl1	-0.178655	0.0731347	5	0.626191	0.291836
Smarca2	Smarca2	-0.168999	-0.123434	5	0.723351	0.0607539
Sgpp1	Sgpp1	0.445538	0.0299829	2	0.234336	0.789263
Stard10	Stard10	-0.234527	-0.0664274	5	0.565504	0.155961
Stt3b	Stt3b	0.435865	-0.00288828	2	0.249794	0.917736
Twf2	Twf2	-0.571201	0.0071955	8	0.258496	0.824775
Jup	Jup	-0.212276	-0.0262051	5	0.611438	0.670812
Prdx5	Prdx5	-0.431114	0.0214797	8	0.437687	0.782192
Ptpn3	Ptpn3	-0.247586	-0.0528949	5	0.54534	0.637281
Psen1	Psen1	-0.127711	-0.0394883	5	0.778233	0.707205
Psmd13	Psmd13	-0.0915692	-0.07552	5	0.881044	0.0267447
Psmd10	Psmd10	0.56578	0.0867838	2	0.363563	0.069965
Rbbp9	Rbbp9	0.412313	0.00432161	2	0.334121	0.885319
Rpl22	Rpl22	-0.119714	0.0579701	5	0.762815	0.300621
Rpl35	Rpl35	-0.58862	0.273814	9	0.0937625	0.323662
Rpp25l	Rpp25l	-0.721374	0.0935602	8	0.135921	0.351764
Mrpl16	Mrpl16	0.102942	0.0524159	5	0.830355	0.0919583
Mrpl43	Mrpl43	0.113855	0.0881416	5	0.81566	0.140165
Rprd1a	Rprd1a	-0.39863	-0.471929	7	0.444273	1
Rps6	Rps6	-0.156605	0.125651	5	0.620596	0.031984
Rsu1	Rsu1	-0.0103666	0.231432	5	0.980124	0.000130292
Mrps11	Mrps11	-0.499046	0.077243	8	0.287136	0.073194
Mrps17	Mrps17	-0.385186	-0.0558912	8	0.231583	0.488503
Mrps18b	Mrps18b	-0.260868	0.0635029	5	0.641308	0.280599
Slc19a2	Slc19a2	-0.860671	0.0214797	8	0.0446083	0.812715
Slc25a25	Slc25a25	-0.083375	-0.179515	5	0.827168	0.361811
Scaf8	Scaf8	0.0770773	0.00288251	5	0.873145	0.964917
Sema4a	Sema4a	0.0531474	-0.109359	5	0.880875	1
Septin5	Septin5	-1.45613	0.0214797	8	0.229774	1
Septin10	Septin10	0.33171	0.0949116	2	0.522742	0.180202
Spast	Spast	0.221599	0.0538064	5	0.527719	0.244906
Sp100	Sp100	-0.132625	0.158337	5	0.765067	0.015817
Trps1	Trps1	2.01173	0.133564	2	0.122736	1
Sptan1	Sptan1	0.332926	0.0285692	2	0.347617	0.648318
Tsnax	Tsnax	0.0673525	0.0313952	5	0.855947	0.482506
Stx2	Stx2	0.38709	-0.103147	2	0.367921	0.636886
Srsf6	Srsf6	-0.659803	-0.00723157	8	0.113034	0.895791
Srsf4	Srsf4	-0.116824	-0.0740006	5	0.771611	0.228511
Iars2	Iars2	0.474883	-0.00144342	2	0.194184	0.950936
Acp6	Acp6	0.135083	-0.112475	5	0.722278	0.0373239
Ptbp1	Ptbp1	-0.675474	-0.134477	8	0.0606326	0.0134565
Ptbp3	Ptbp3	0.187554	-0.145605	5	0.585894	0.107377
Ptpn11	Ptpn11	0.0232147	0.0813396	5	0.960503	0.0525791
Ctps2	Ctps2	0.328326	0.0840643	2	0.491736	0.115017
Rpa3	Rpa3	0.445167	0.128293	2	0.334348	0.203543
Rpa2	Rpa2	0.939087	0.205393	2	0.112969	0.0390338
Rpl6	Rpl6	-0.508073	0.173767	8	0.300655	0.150047
Ralgapb	Ralgapb	-0.316508	-0.0923402	8	0.411447	0.0172785
Mrpl13	Mrpl13	0.192353	0.0922074	5	0.666182	0.054445
Scfd1	Scfd1	0.560077	0.0229004	2	0.209403	0.409464
Sec61b	Sec61b	-0.232366	-0.0724828	5	0.703856	0.22187
Scrn3	Scrn3	0.124723	0.0908534	5	0.710343	0.0976465
Septin9	Septin9	0.308297	0.0745054	2	0.441436	0.192184
Sf3a3	Sf3a3	0.12074	0.0100637	5	0.756186	0.684269
Oxct1	Oxct1	1.39211	0.190299	2	0.013927	0.0824404
Smndc1	Smndc1	-0.0294739	-0.169745	5	0.937881	1
Slco1b2	Slco1b2	0.481952	0.0676387	2	0.260309	0.443998
Snrpa	Snrpa	-0.650719	-0.137648	8	0.0882933	0.0411827
Sltm	Sltm	0.0720453	0.0299829	5	0.91789	0.636891
Sh2b1	Sh2b1	-0.266545	0.10165	8	0.394022	0.149169
Shpk	Shpk	-0.213553	-0.100051	5	0.515343	0.0925245
Sipa1	Sipa1	0.247517	0.041243	5	0.610253	0.394807
Sult1c2	Sult1c2	0.482012	-0.00144342	2	0.349164	0.97942
Ssrp1	Ssrp1	0.0480603	-0.0262051	5	0.89106	0.480509
Tln2	Tln2	0.375587	-0.011588	2	0.303686	0.52814
Srxn1	Srxn1	0.928693	0.387363	3	0.0223903	0.047248
Sra1	Sra1	-0.294038	0.0745054	8	0.525012	0.430062
Nars2	Nars2	-0.0272683	-0.254978	5	0.946734	0.0584568
Pigu	Pigu	-0.598793	-0.0694519	8	0.201247	1
Ppil1	Ppil1	-0.0847904	0.00432161	5	0.831464	0.949019
Ppp5c	Ppp5c	-0.352084	0.0342157	8	0.320863	0.256252
Psen2	Psen2	-0.244283	-0.140826	5	0.506248	0.273448
Atic	Atic	-0.663468	0.0384362	8	0.282834	0.254482
Hjv	Hjv	0.305706	0.0172093	2	0.515096	0.389263
Reep6	Reep6	0.161179	0.141433	5	0.667711	0.0106356
Rps17	Rps17	0.000809297	0.0143553	5	0.998195	0.833591
Rps4x	Rps4x	-0.213421	0.045443	5	0.644353	0.344631
Slc25a47	Slc25a47	0.226052	0.0731347	5	0.552497	1
Sar1b	Sar1b	0.388854	0.0384362	2	0.363639	0.670438
Safb	Safb	-0.17358	-0.101598	5	0.682738	0.151339
Safb2	Safb2	0.334865	0.0703893	2	0.572643	0.00348201
Sbno1	Sbno1	-0.134212	-0.0785637	5	0.686199	0.185799
Sec62	Sec62	0.367961	-0.027675	2	0.29412	0.727123
Sdhaf2	Sdhaf2	0.209744	0.137504	5	0.602161	0.0866209
Setd7	Setd7	1.18884	0.041243	2	0.0459887	0.712497
Spg7	Spg7	0.155082	-0.132894	5	0.706975	0.0527648
Sfxn2	Sfxn2	0.37074	-0.0603973	2	0.241402	0.438513
Agxt	Agxt	-1.1216	-0.37707	7	0.0469418	0.0760989
Tbc1d22a	Tbc1d22a	-0.316559	0.378512	9	0.433526	0.0175003
Rabep2	Rabep2	-0.220898	0.0935602	5	0.607913	0.0357024
Rad23a	Rad23a	-0.209988	0.0827026	5	0.677284	0.216272
Rarres2	Rarres2	-0.460707	0.381837	9	0.299631	0.0300281
Rap2c	Rap2c	0.145077	-0.0350469	5	0.697523	0.742075
Rap2b	Rap2b	0.594023	0.175045	2	0.29285	0.253548
Ranbp9	Ranbp9	0.0681944	0.0482362	5	0.831544	0.307658
Kras	Kras	0.313094	-0.0144996	2	0.401152	0.72019
Rbp1	Rbp1	-0.196256	-0.0291463	5	0.612465	0.776891
Rin3	Rin3	-0.0667487	0.0579701	5	0.860154	0.377589
Rpl11	Rpl11	-0.471691	-0.0350469	8	0.327821	0.335019
Rpl37a	Rpl37a	-0.509945	0.0621217	8	0.252302	0.297134
Rpl8	Rpl8	-0.251995	0.0827026	5	0.531512	0.305324
Polr2b	Polr2b	0.239072	-0.128156	5	0.616278	0.0106
Rps24	Rps24	0.191013	0.0935602	5	0.581569	0.0423432
Rtp3	Rtp3	-0.352981	0.0867838	8	0.260055	1
S100a10	S100a10	0.317362	0.724214	3	0.491176	0.0239815
Scyl1	Scyl1	-0.1525	0.0593553	5	0.653862	0.106884
Eefsec	Eefsec	-0.533511	-0.115597	8	0.226495	0.183857
Snw1	Snw1	0.3789	-0.0679388	2	0.333292	0.2333
Serpina3n	Serpina3n	0.40186	0.149259	2	0.307283	0.265334
Srebf1	Srebf1	-0.232881	0.0799754	5	0.577982	0.259168
Spryd7	Spryd7	0.46645	0.0313952	2	0.29586	0.517777
Srsf5	Srsf5	-0.852444	-0.0144996	8	0.0934055	0.800851
Uck1	Uck1	0.184768	0.0214797	5	0.61089	0.866132
Uevld	Uevld	-0.0168432	0.041243	5	0.968957	0.224125
Pes1	Pes1	-0.237222	-0.16004	5	0.527412	0.1976
Pi4k2b	Pi4k2b	0.225804	0.0786098	5	0.563806	1
Pglyrp2	Pglyrp2	-0.0717636	-0.300448	4	0.874422	1
Picalm	Picalm	0.282604	-0.0603973	2	0.375828	0.0219558
Acp5	Acp5	0.0411553	-0.261881	5	0.925846	0.0328608
Prodh	Prodh	-0.0339832	-0.150401	5	0.930613	0.0507709
Psme3	Psme3	-0.368967	-0.0724828	8	0.39853	0.0267036
Rab23	Rab23	-0.601585	-0.0619024	8	0.174963	0.543463
Rab43	Rab43	0.674465	-0.109359	2	0.0905006	0.186882
Rfc4	Rfc4	0.280407	0.105678	2	0.64995	0.178286
Reln	Reln	0.482975	0.0482362	2	0.220109	0.723782
Pdcd11	Pdcd11	-0.400497	-0.137648	8	0.263236	0.00408653
Slc35b2	Slc35b2	-0.529808	-0.0724828	8	0.276754	0.202506
Slc27a2	Slc27a2	0.16134	-0.0634092	5	0.620051	0.393497
Rpsa	Rpsa	-0.665127	0.0299829	8	0.104814	0.190652
Snrpb	Snrpb	0.313031	0.0662614	2	0.499815	0.0961968
Slc12a4	Slc12a4	-0.155354	0.0881416	5	0.682479	0.204395
Mrps22	Mrps22	0.39055	0.0271541	2	0.484642	0.315227
Mrps18c	Mrps18c	0.342322	0.0524159	2	0.484531	0.338984
Sacm1l	Sacm1l	0.847915	-0.0724828	2	0.127433	0.221837
Rusf1	Rusf1	-0.342921	-0.077041	8	0.319851	0.248518
Rtn4ip1	Rtn4ip1	0.314816	-0.0499049	2	0.354894	0.370067
Sec16a	Sec16a	-0.329686	-0.013043	8	0.292706	0.741614
Sdhb	Sdhb	-0.358029	0.0799754	8	0.389951	0.0829584
Sf3b5	Sf3b5	-1.0019	-0.104697	8	0.0855756	0.19205
Soat2	Soat2	0.0151564	-0.179515	5	0.970851	0.0250978
Pipox	Pipox	-0.134443	-0.0634092	5	0.667002	0.501448
Stat5a	Stat5a	0.329072	-0.027675	2	0.473081	0.686417
Sfxn5	Sfxn5	0.159444	0.0881416	5	0.717399	0.220867
Ppl	Ppl	0.534243	0.475085	3	0.357321	0.0132721
Prdx1	Prdx1	0.493563	0.0257376	2	0.394304	0.52082
Prpf19	Prpf19	0.277943	-0.0439433	2	0.507716	0.604694
Psmd14	Psmd14	0.320639	0.105678	2	0.508837	0.0869729
Rpl23	Rpl23	0.292359	0.00863031	2	0.463665	0.840683
Rrp1	Rrp1	-0.0729904	0.0565835	5	0.837899	0.642171
Rps18	Rps18	-0.251563	0.0299829	5	0.44602	0.576968
Srprb	Srprb	-0.537808	-0.106249	8	0.239868	0.208771
Rps29	Rps29	0.153423	-0.12658	5	0.673166	0.141163
Slc6a13	Slc6a13	-0.192105	0.0370307	5	0.61244	0.809442
Mrps25	Mrps25	-0.229133	-0.011588	5	0.530899	0.839337
Mrps21	Mrps21	-0.113353	0.0962619	5	0.762472	0.0584325
Scarb2	Scarb2	0.859081	-0.190997	2	0.0564678	0.0076332
Sec23b	Sec23b	-0.342584	-0.132894	8	0.387062	0.092448
Scfd2	Scfd2	-0.212145	0.215368	5	0.680219	0.101396
Suds3	Suds3	-0.146465	-0.0679388	5	0.760484	0.207418
Samm50	Samm50	-0.11745	-0.0365259	5	0.793723	0.313172
Selenoh	Selenoh	0.0278151	-0.115597	5	0.959046	0.0755099
Snx24	Snx24	0.763855	-0.0985055	2	0.136088	1
Slk	Slk	-0.40568	0.0482362	8	0.456641	0.286542
Agmat	Agmat	-0.495097	0.00432161	8	0.302855	0.942736
Shroom2	Shroom2	-0.455044	0.192825	8	0.280153	0.0545474
Strap	Strap	0.332301	0.0854247	2	0.411027	0.219722
Sugp1	Sugp1	-0.0254028	0.112367	5	0.942782	0.0715296
Atp6v1a	Atp6v1a	0.268626	-0.0203404	2	0.570402	0.592694
Tbck	Tbck	0.2941	-0.137648	2	0.425587	0.281063
Prph	Prph	-0.325093	0.926759	9	0.829113	1
Pml	Pml	-0.315666	-0.0831412	8	0.382028	0.0313424
Ptprk	Ptprk	0.335709	-0.15682	2	0.321104	1
Adsl	Adsl	-0.383016	-0.239566	8	0.361685	0.0692372
Paics	Paics	0.0579401	-0.134477	5	0.885074	0.0228042
Rbm8a	Rbm8a	0.164199	-0.0424568	5	0.696879	0.504049
Rbbp5	Rbbp5	-0.202517	0.0496308	5	0.572422	0.0656364
Rab13	Rab13	0.472686	0.186501	2	0.312911	0.207228
Raly	Raly	-0.268771	-0.00723157	8	0.598431	0.866344
Rfk	Rfk	0.335038	0.175045	2	0.359827	1
Repin1	Repin1	-0.746264	0.0229004	8	0.316012	0.670206
Mrpl15	Mrpl15	-0.313536	-0.0262051	8	0.515515	0.542261
Gfm2	Gfm2	-0.20784	0.0186342	5	0.571076	0.674308
Rps19	Rps19	-0.0813337	0.0229004	5	0.828335	0.717125
Rps14	Rps14	-0.627382	0.0813396	8	0.206313	0.137617
Snrnp70	Snrnp70	-0.552734	0.0100637	8	0.078664	0.780929
Snrpc	Snrpc	-0.759553	-0.0247367	8	0.266787	0.701204
Slc17a5	Slc17a5	-0.171203	0.0648829	5	0.6943	0.254733
Slc22a23	Slc22a23	-0.199856	0.0813396	5	0.554422	1
Mrps12	Mrps12	-0.0940679	0.196607	5	0.87275	0.00276877
Tada1	Tada1	-0.205575	0.0172093	5	0.676999	1
Sae1	Sae1	0.0693659	-0.0159576	5	0.894888	0.729677
Sec31a	Sec31a	-0.292509	-0.0232698	8	0.345976	0.117649
Bnip1	Bnip1	-0.263796	0.0328061	8	0.42308	0.557522
Scyl2	Scyl2	0.0164163	-0.013043	5	0.967755	0.747365
Scamp2	Scamp2	-0.27666	0.0538064	8	0.483966	0.442312
Scamp4	Scamp4	-0.241313	0.0384362	5	0.572752	0.485939
Smarcb1	Smarcb1	-0.228577	-0.0439433	5	0.52788	0.243101
Snap29	Snap29	0.371408	0.0881416	2	0.40262	0.102921
Serpinb8	Serpinb8	0.188014	0.180148	5	0.729463	0.162119
Sri	Sri	-0.140669	-0.104697	5	0.71328	0.199738
St3gal5	St3gal5	-0.436626	-0.163268	8	0.328513	0.192737
Snrpd3	Snrpd3	-0.156461	-0.0320936	5	0.742308	0.396998
Sh3glb2	Sh3glb2	-0.0482416	0.112367	5	0.887875	0.111867
Ssr4	Ssr4	-0.386672	-0.388355	7	0.404136	0.00709929
Smarcc1	Smarcc1	-0.107396	-0.0664274	5	0.799896	0.231925
Spta1	Spta1	2.25458	0.147958	2	0.572995	0.0495034
Stx7	Stx7	-0.00394823	0.0114956	5	0.99157	0.831729
Stx8	Stx8	-0.00250744	-0.00433459	5	0.995711	0.917202
Stk38	Stk38	-0.0252221	0.189034	5	0.959177	0.0948687
Steap4	Steap4	0.120455	0.0524159	5	0.794436	0.605635
Nup88	Nup88	-0.0253792	-0.0320936	5	0.944969	0.215496
Mob4	Mob4	-0.264173	-0.0291463	8	0.491772	0.546952
Qsox1	Qsox1	-0.0844178	0.045443	5	0.860132	0.731954
S100a13	S100a13	-0.224299	-0.234465	5	0.490743	0.127277
Slc25a44	Slc25a44	-0.198257	0.0243197	5	0.610282	0.610652
Slc38a4	Slc38a4	-0.0382571	0.0908534	5	0.917984	0.24716
Mrpl57	Mrpl57	-0.480323	0.0114956	8	0.24924	0.89985
Sec23a	Sec23a	0.232826	-0.0409718	5	0.580936	0.026291
Snx15	Snx15	-0.140507	0.0524159	5	0.731948	0.681029
Snx30	Snx30	-0.236114	0.163499	5	0.661989	1
Snx7	Snx7	0.480314	0.187768	2	0.392661	0.12173
Siae	Siae	1.45763	-0.0203404	2	0.000336854	0.804179
Sgta	Sgta	-0.112485	0.205393	5	0.774225	0.00586865
Skp1	Skp1	0.570143	-0.0513992	2	0.239597	0.500726
Strip1	Strip1	-0.199737	0.00144197	5	0.612666	0.978328
Stt3a	Stt3a	0.112223	-0.263612	4	0.796991	0.00734576
Svil	Svil	-0.0413033	0.00575927	5	0.936693	0.908377
Sppl2a	Sppl2a	-0.0829403	0.015783	5	0.838219	0.695619
Pon2	Pon2	1.13824	-0.0954196	2	0.0202599	0.200906
Mrpl55	Mrpl55	-0.631883	0.117695	8	0.207825	0.196617
Slc38a2	Slc38a2	-0.450595	0.339137	9	0.278507	1
Slc22a27	Slc22a27	2.23484	-0.0923402	2	0.000623249	1
Mrps28	Mrps28	0.00163749	0.0745054	5	0.997069	0.468278
Psph	Psph	-0.0560141	-0.131313	5	0.922172	0.580352
Sntb1	Sntb1	0.41296	0.0745054	2	0.1991	0.130404
Spcs1	Spcs1	0.289109	-0.314733	1	0.520593	0.0640684
Snx9	Snx9	0.0265316	-0.046921	5	0.940843	0.655654
Sod2	Sod2	0.140957	0.0214797	5	0.727853	0.534131
Slco2b1	Slco2b1	0.050757	-0.0908029	5	0.883672	0.186182
Slc9a1	Slc9a1	-0.0405219	0.00144197	5	0.934072	0.979634
Sugct	Sugct	-0.0706892	-0.166503	5	0.870225	0.109801
Stk11	Stk11	-0.120257	-0.136062	5	0.707694	0.0351917
Stk4	Stk4	0.0179417	-0.150401	5	0.961982	1
Sun2	Sun2	-0.00171492	0.0717627	5	0.995495	0.378598
Tsc22d1	Tsc22d1	0.822241	-0.0619024	2	0.0688188	1
Gtf2e1	Gtf2e1	-0.228195	-0.0320936	5	0.661922	0.56942
Yars2	Yars2	0.349886	-0.086201	2	0.597448	0.417468
Aldh16a1	Aldh16a1	-0.276235	-0.086201	8	0.428015	0.0641508
Abcb10	Abcb10	-0.27203	-0.362158	7	0.429679	0.000898688
Ppp2r2a	Ppp2r2a	0.0672473	0.0299829	5	0.854058	0.365603
Serpina1a	Serpina1a	-0.592205	0.134878	8	0.24105	0.241379
Hsd3b5	Hsd3b5	-2.30492	-1.40736	7	0.116449	0.0239233
Abcf2	Abcf2	-0.104383	0.0342157	5	0.793055	0.303201
Acads	Acads	-0.202516	0.132248	5	0.736364	0.00665404
Akr1d1	Akr1d1	-0.223036	-0.153607	5	0.535935	0.0465691
Aebp1	Aebp1	0.400746	0.178874	2	0.590936	1
Apex1	Apex1	-0.16282	-0.237864	5	0.739109	0.0201216
Apoc4	Apoc4	-0.534495	0.147958	8	0.095063	0.22005
Anxa3	Anxa3	0.451649	0.0172093	2	0.422394	0.557523
Capn7	Capn7	0.235546	-0.00288828	5	0.579268	0.962531
Cdkn2aipnl	Cdkn2aipnl	-0.266698	-0.0218044	8	0.491855	0.878217
Cdh2	Cdh2	0.586575	-0.0101344	2	0.0798044	0.850672
Cdh13	Cdh13	0.322612	0.124328	2	0.570789	0.479815
Slc25a13	Slc25a13	0.119034	-0.172994	5	0.745131	0.0467661
Cyp4a12b	Cyp4a12b	-1.19771	-0.39973	7	0.564282	0.0107092
Cstb	Cstb	-0.220683	0.0551957	5	0.74322	0.583245
Cox6b1	Cox6b1	-0.360627	-0.00288828	8	0.316357	0.959398
Slc44a2	Slc44a2	0.0326577	-0.0247367	5	0.936448	0.337572
[truncated: 3,498 more rows]

## Sheet: Fig5
Fig. 5a
	TG level mmol/gprot.
	NT					+NAC
WT	0.626047	0.320266	0.46011	0.60877	0.391286	0.229048	0.25481	0.214486	0.249681	0.151466
LBPKI/KI	0.959507	0.830442	0.682715	1.30409	1.05611	0.0898189	0.134743	0.105911	0.130959	0.0909013
Fig. 5i
	TG (mmol/gprot.)
GFP	0.295811	0.281962	0.303938
OE LBP	0.529916	0.467781	0.452512
OE LBP+shPRDX4	0.7477	0.699886	0.671084
Fig. 5j
	FFA (mmol/gprot.)
GFP	0.0408545	0.0460222	0.0446483
OE LBP	0.0202719	0.0245416	0.0209036
OE LBP+shPRDX4	0.00389492	0.00787837	0.0077319

## Sheet: Fig6
Fig.6q
	TG (mmol/gprot)
LBPWT-GFP	0.811254	1.07482	0.829208
LBPF436L-GFP	0.301469	0.292097	0.461773

## Sheet: Fig7
																fig. 7c				fig. 7d					fig. 7d
	Fig.7a															WT	LBPKI/KI	LBP-/-		WT	LBPKI/KI	LBP-/-			Times(mins)	WT					LBPKI					LBP-/-
		TG(mmol/L)						FFA (mmol/L)								5.1	7.6	4.9		8.44403	10.1978	8.18284			0	14.1	10.7	10.8	10.7	11.4	14.9	10	13.2	12.2	18	7.9	7.8	8.2	8.5	11.2
		Pre-injection			Post-injection			Pre-injection			Post-injection					4.9	5.7	5.6		8.48134	9.6194	8.08955			15	11.3	9.9	9.7	9.9	9.7	9.7	9.8	10.7	10.4	11.3	5.6	5.7	5.8	6.1	9.9
	WT	1.31514	1.09808	0.800686	21.4508	19.9186	17.6203	0.415023	0.434554	0.458967	0.781221	0.878873	0.683568			6	6.4	6.6		7.9403	9.6194	8.05224			30	6.1	5.4	6.8	5.4	7.6	5.3	8.1	9.2	7.3	10.9	5	4.2	5.1	5.5	5.3
	LBPKI/KI	1.2896	1.17469	0.919322	36.7729	38.8158	33.9	0.585915	0.512676	0.629859	1.07418	0.878873	0.966761			6.9	7.9	3.1							60	7.2	5.2	8.2	5.2	6.9	6	8.9	9.1	7.2	14.2	4.3	4	4.7	4.9	4.9
	LBP-/-	0.919322	0.906554	1.16192	5.36271	6.12881	5.9325	0.166009	0.0976526	0.146479	0.537089	0.683568	0.488263			7.7	7.7	5.6							90	7.7	5.2	9.8	6.4	5.9	6.4	10.1	14.1	8.6	11.3	3.8	4.1	3.9	4.1	4.8
																6.8	8.4	4.9							120	9.8	6.4	10	5.2	5.9	12.3	11.5	10.3	10.7	11	3.6	4.1	4.3	5.3	6.3
																									150	14.7	6.8	11.9	6.8	7.3	18.2	12	10.9	10.8	13.7	4.3	5.9	5.1	6.4	8.2
	Fig.7q
	Weeks	weight(g)
		WT NT						WT + NAC(1g/L)						LBPKI/KI NT					LBPKI/KI + NAC(1g/L)						fig. 7g
	0	19.3	19	19.3	20	21	19.8	19.6	19.9	19.8	19.3	19.3	19.3	18.6	18.5	18.8	21.5	19.3	18.6	20.9	19.5	19.3	19		Times(mins)	WT					LBPKI					LBP-/-
	1	21.3	19.5	21	21.5	23.5	22	20.8	21.3	19.9	20.1	21.1	19.9	22.3	23.8	19.1	22.4	20	19.8	20.9	20.5	21.7	20.9		0	6	8.1	7.3	8.2		9.5	7.2	9.3	8.1		5.6	5.7	7.3	3.1
	2	23.1	21.5	22.3	23.4	25.3	23.8	23.1	24.2	22.6	22	23.5	22	26	26.3	23.3	26.1	21.1	21.2	20.9	22	23.7	22.7		15	11.3	14.2	13.4	15.7		18.8	19.9	16.6	13.6		10.9	7	13.5	5.5
	3	24.5	23.3	23.7	24.3	26.6	24.8	23.9	24.8	23.7	22.5	24.6	22.3	29.3	28	25.7	28.6	23.2	22.1	22.9	23.1	25.8	24.7		30	15.3	13.4	15.1	19.2		18.6	21.9	22.7	20.2		14.1	9	17.7	9.7
	4	25.6	25.4	25.1	25.5	28.8	26.3	25.9	25.2	24.5	23	25.1	23	32.8	30.6	28.4	31	24	23.5	24	24.2	26.8	26		60	16.9	14.9	11.6	13.3		12.8	17.7	27.4	20		14.8	4.4	13.9	8
	5	26.8	27.2	26.6	27.2	30.6	28.4	27.2	26.6	26.2	23.7	26.6	24.6	34	32.3	31	33.6	25.3	25.5	25	26	28	27.8		90	12.1	12.4	10.9	13.2		12.4	17.8	16.8	17.7		12.1	4.1	10.3	5.4
	6	28	27.4	28.2	28.7	32.1	29.5	27.6	27.4	26.9	24.7	27	25	35.2	33.3	34.1	34.2	27	25.4	25	27.1	29.2	28.4		120	12	11.9	10.8	13		11.3	13.6	14.4	16.4		11.9	3.7	7.6	4.4
	7	29.1	28.3	29.6	30	33.2	31.2	28.3	25.8	28.1	25.4	27.7	27.9	37.3	35.8	34.7	35.3	30.3	25.5	25.2	26.4	28.7	28.4		150	11.5	11.2	10	11.9		11.1	11.5	13.1	14.2		8.1	3.7	6.4	3.6
	8	30	29.6	32.3	31.5	35.6	32.7	27	24.6	27.2	25.5	27	27.2	39.2	36	38.3	37.3	33	27	26	28.2	30	29.6
	9	31	31	32.9	32	36.3	33.5	29.5	26.1	28	25.8	28.2	28.7	40	37	39.8	38.9	34.6	26.8	26.7	28.7	30.4	30
	10	31.6	30	33.2	32.4	38	35.5	29.7	26.1	28	26.1	28.3	28.3	41.8	39	40.9	40.1	35.7	27.2	27.1	29.3	30.6	30.6		fig.7j
	11	32	31.2	34.5	34.3	39.6	35.6	30.5	26.9	28.4	26.7	28.6	29.3	43.9	42.9	45.6	43.2	36.3	28.2	28.9	29.1	30.4	32		OCR (pmol/min):	GFP+BPTES				LBP-GFP+BPTES
	12	33	32.4	35.8	35.6	40	36.7	30.9	27.2	28.8	27.3	29	29.9	45.5	44.8	47.6	45	37.3	29.4	30	31.5	31.2	33.2		1.38	128.64	119.78	108.18		129.38	142.29	131.52
	13	34.1	33	36	35.9	40.5	37.2	31.3	27.6	29.1	27.5	28.9	30	47.3	46.2	49.9	46	38.6	28.2	30.4	31.8	31.4	33.5		9.93	124.1	115.68	105.04		126.33	139.5	129.33
	14	33.9	33.8	35.8	36.3	41	38.4	32.1	28.6	30.2	28.8	30.8	31	48	47.4	51	47.7	39.2	28.8	30.9	32.4	32.7	33.9		18.48	123.06	113.92	102.89		124.37	138.88	127.37
	15	34.2	33	35.7	35.5	41.2	40.1	33.1	28.9	31.1	29.2	31.7	31.5	49	48.5	52.3	48.6	40.3	29.4	31.5	33.9	34	35.6		27.16	120.74	111.16	100.66		120.35	135.96	124.45
	16	34	34.1	35	36	42	41	33	29.6	31.2	29.4	31.4	31.8	50.2	49.5	53.3	49.8	41.2	30.1	31.9	34.4	34.5	36.9		35.71	119.04	110.71	99.81		118.72	136.27	123.63
																									44.25	117.79	109.7	98.8		117.07	133.8	122
																									52.94	54.96	51.35	44.22		51.87	63.12	52.37
																									61.49	54.74	51.52	44.42		51.88	62.76	52.99
	Fig. 7r															Fig. 7t									70.06	53.79	50.92	43.47		50.43	62.31	52.05
		BFR (%)															Serum TG (mmol/L)								78.75	152.25	129.55	119.58		130.11	148.4	145.21
		NT					NAC									FAST	0.983164	1.05977	0.968571						87.31	155.48	139.22	124.71		144.94	161.42	150.66
	WT	14.86	21.15	25.43	19.31	17.88	12.42	15.1	13.27	11.56	12.12					FAST+NAC	0.574576	0.459661	0.62565	0.600113					95.87	157.01	142.76	129.43		146.64	168.3	159.68
	LBPKI/KI	23.49	21.61	21.92	21.16	22.15	6.34	6.32	6.69	7.54	8.37														104.57	37.73	35.13	30.84		33.5	44.14	35.3
																									113.13	37.71	35.56	31.46		33.42	44.28	36.06
																									121.7	36.52	34.55	30.5		32.5	42.92	35.06
	Fig. 7s															Fig. 7u
		BFR (%)															Serum FFA (mmol/L)
		fed						fast 24h								FAST	0.156244	0.161127	0.117183
	WT	22.99	20.47	14.3	21.78	22.35	24.54	7.93	11.15	14.7	17.36	19.76	16.5			FAST+NAC	0.585915	0.493146	0.488263	0.620094					fig.7l
	LBPKI/KI	26.54	27.12	27.51	27.61	25.4	29.69	29.68	26.6	28.36	27.16	30.15	24.93												OCR (pmol/min):	GFP+UK5099				LBP-GFP+UK5099
																									1.38	105.36	103.06	91.82		131.38	145.54	136.15
																									9.93	104.55	102.01	90.03		129.35	141.32	134.63
																									18.48	101.87	100.87	88.67		127.89	141.11	133.4
																									27.16	94.1	94	82.27		116.49	130.4	121.93
																									35.71	91.7	92.74	81.14		113.5	126.04	118.95
																									44.25	90.33	91.19	79.26		111.21	124.28	116.91
Fig.7v																									52.94	43.21	46.66	35.15		52.72	60.45	56.3
weeks	weight(g)																								61.49	43.07	46.47	35.47		52.94	61.15	56.66
	WT						LBP-/-						LBPKI/KI												70.06	42.21	45.92	34.73		51.8	60.4	56.13
0	16.2	16.2	16.9	16.5	16.2	17.2	15.4	14.8	16.4	15.3	15.6	14.7	15.9	16.9	15	16.4	15.6	16.8							78.75	91.08	100.19	87.74		109.26	128.79	123.78
1	16.8	17	17.1	17.1	15.7	17.6	15	16.1	17.2	14.6	16.1	14.3	15	16.9	15.5	17.2	15.2	16.9							87.31	94.57	101.11	85.21		111.46	134.7	127.56
2	19	18.4	18.8	18.5	17.8	19.7	17.4	17.5	19	17.8	18.4	17.5	17.5	18.1	17	18.8	17.1	18.6							95.87	93	99.83	83.8		107.2	133.42	129.96
3	20.6	19.6	19.7	19.9	19.5	21.3	19	18.1	20	19	19	19.1	18.4	19	18.1	19.7	18.2	19.6							104.57	27.96	31.66	22.31		33.35	40.05	37.73
4	21.2	20.2	20.5	20.3	20	21.9	20	19.8	20.7	20	20	20.2	18.4	19.6	18.3	20.2	18.4	20.3							113.13	26.8	32.01	22.68		33.72	39.87	37.37
5	22.1	20.4	20.7	20.7	20.5	22.2	20.6	19.8	21	20.5	20.2	20.4	18.7	20.1	18.9	21.3	19.7	20.9							121.7	26.83	31.01	22.1		32.89	39.04	37
6	22.5	21.8	21.8	21.2	21.1	22.3	21.4	20.4	21.4	21.3	20.6	21.1	19.2	20.5	19.5	21.6	20.1	21.1
7	22.8	22.4	21.7	21.5	21	23.2	21.8	20.6	21.1	21.4	20.8	21.2	19.2	20.8	19.9	21.9	20	21.2
8	23	22	21.7	21.4	21.5	23.3	22.1	20.9	21.2	21.9	21	21.7	19.8	21.4	20.2	22.7	20.4	21.2							fig.7m
9	23.5	22	21.8	21	21.6	23.5	22.4	20.9	21.3	21.7	21.2	21.8	19.8	21.5	20.4	22.6	20.6	21.2							OCR (pmol/min):	GFP+Etomoxir				LBP-GFP+Etomoxir
10	23.8	22.4	21.8	21.3	21.5	23.5	22.2	21.1	22	22.6	22.1	22.4	20.3	21.8	20.2	22.4	20.6	20.5
11	24.5	22.9	22.5	21.6	22.1	23.8	22.4	21.4	22.4	23	22.3	22.5	20.5	21.9	20.7	22.5	21.1	21.2							1.38	136.74	157.33	191.11		95.62	84	111.84
12	24.7	23.1	22.6	21.9	22.6	24.4	22.4	21.6	22.4	22.9	22.3	22.7	21	22.2	20.8	23	21.1	21.4							9.93	137.4	155.19	189.38		95.52	84.59	111.06
13	23.8	22.4	22.3	22.2	22.7	24.3	22	21.7	22.7	22.8	22	22.8	20.7	21.7	20.6	22.8	21.4	20.7							18.48	137.66	157	189.37		95.95	85.66	111.59
14	23.4	22.6	22.4	21.7	22.2	23.7	22.3	21.5	22.2	22.8	22	22.4	21.1	22.3	20.8	23.7	21.8	22							27.16	135.45	150.6	184.92		94.1	83.53	110.52
15	23	22	21.7	21.2	21.3	23	21.7	21.2	22.1	22.8	21.9	22.4	20.7	21.5	20.6	23	21.2	21.3							35.71	136.75	154.07	184.18		95.44	84.61	109.18
16	23.3	22.5	22.5	21	22	23.6	21.8	21.7	22	22.8	21.6	22.2	19.1	19.6	19.2	21	19.8	19.6							44.25	136.38	155.59	183.78		94.98	84.78	108.92
17	23.3	22.5	22	21.7	22	24	21.8	20.8	22.1	23.1	21.6	22.3	21.3	23	22.1	23.4	22.1	21							52.94	101.46	111.52	128.17		69.97	62.05	83.86
18	23.1	22.1	21.7	21.7	21.7	23.6	21.7	21.2	22.3	23.1	21.8	22.1	20.5	22.6	21.5	23.2	22	20.7							61.49	103.77	115.96	132.21		71.61	63.49	86.46
19	23.6	22.8	22	21.6	22	23.8	20.8	21.2	22.2	23.2	21.7	22.2	20	22.4	21	23	22	20							70.06	104.53	116.89	133.89		72.5	64.59	87.21
20	24	21.8	22	21.4	22.9	23.6	20.8	21.6	22.1	23.5	20	22.6	21.2	23.6	22.1	23.6	23.3	20.9							78.75	182.44	209.15	260.84		128.63	111.59	141.53
21	23	21.8	21.5	21.1	22	22.8	21	21.4	21.6	23.3		22	21.1	23.8	21.5	23.3	22	20.1							87.31	174.38	201.5	262.29		126.44	108.69	139.17
																									95.87	169.94	201.03	254.86		122.6	105.97	138
																									104.57	89.84	96.95	114.63		54.61	51.32	69.19
																									113.13	89.19	98.61	114.29		55.84	52.04	69.21
																									121.7	87.44	97.52	112.64		54.63	51.7	68.63

## Sheet: extend fig1
Extended fig.1D
	Relative expression level
GFP	0.944	1.059
shLBP	0.584	0.5
LBP-GFP	1731.11	1432.51
Extended fig.1D
	TG level (mmol/gprot.)
GFP	0.295811	0.281962	0.303938
LBP-GFP	0.529916	0.467781	0.452512
shLBP	0.179879	0.21591	0.242951

## Sheet: extend fig2
Extended fig.2B
	WT			LBPKI/KI			LBP-/-
Heart	6.80072	6.57987	6.02776	13.1435	19.8791	26.2727	0.0758676	0.262496	0.34659
Spleen	1.25057	1.17038	0.68323	3.67921	12.1331	17.3988	0.183665	0.16649	0.0922
Liver	58.8236	45.9793	55.1779	4698.39	4751.84	5250.86	0.414101	0.511119	8.1073
lung	8.74994	11.3705	11.1865	46.6433	19.9257	37.2898	0.0778905	0.164753	0.198767
intestine	2.58528	2.82272	1.81994	9.33502	8.62992	8.00028	0.0444866	0.0298564	0.0485951
kidney	1.24731	1.14779	1.51178	15.0126	11.5017	14.4865	0.0300027	0.000850391	0
muscle	14.3048	18.0702	15.7089	39.6235	33.5978	31.6595	0.866413	4.21426	4.17704
mat	0.752333	1.43147	1.42543	9.03857	9.31435	6.3262	0.258976	0	0
gwat	59.699	49.1191	44.2572	0.000477018	0	0	0.0481599	0.127873	0.13301
bat	32.5851	4.83332	5.51595	6.95203	7.61536	11.6657	0.11868	0.262182	0.0083141
vat	8.05601	6.71641	5.90545	23.5269	50.804	49.9006	0.0625988	0	0
Extended fig.2D
	Liver TG (mmol/gprot.)
WT	0.420432	0.476536
LBP-/-	0.271711	0.102841	0.261241
LBPKI/KI	0.867657	0.832329
Extended fig.2E
	AST(U/L)
	Fed						Fasted
WT	50	64	71.1111	97.7778	85.5556	86.6667	82.2222	113.333	90	81.1111	70	72.2222
LBP-/-	64.4444	80	88.8889	71.1111			88.8889	97.7778	73.3333	64.4444
LBPKI/KI	66.6667	84	93.3333	97.7778	56.6667	65.5556	76.6667	63.3333	71.1111	98.8889	113.333
Extended fig.2F
	ALT (U/L)
	Fed						Fasted
WT	14.4444	12.2222	17.7778	11.1111	12.2222	13.3333	10	16.6667	17.7778	13.3333	13.3333	14.4444
LBP-/-	12.2222	10	14.4444	13.3333			13.3333	15.5556	11.1111	10
LBPKI/KI	16.6667	15.5556	13.3333	13.3333	11.1111	13.3333	13.3333	14.4444	11.1111	16.6667	23.3333
Extended fig.2G
	DBIL (μmol/L)
	Fed						Fasted
WT	0.2	0.5	0.2	0.2	0.1	0.3	0.5	0.3	0.2	0.3	0.2	0.1
LBP-/-	0.1	0.2	0.1	0.1			0.2	0.1	0.1	0.1
LBPKI/KI	0.1	0.1	0.2	0.4	0.2	0.6	0.4	0.2	0.3	0.6	0.4
Extended fig.2H
	TBIL (μmol/L)
	Fed						Fasted
WT	0.8	1	1.2	0.6	0.5	0.9	0.5	0.3	0.5	0.6	0.4
LBP-/-	0.3	0.6	0.5	0.6			0.6	0.7	1	0.7
LBPKI/KI	0.4	0.5	0.5	0.6	0.5	0.7	0.8	0.6	0.4	0.9	1.2
Extended fig.2I
	IBIL (μmol/L)
	Fed						Fasted
WT	0.6	0.5	1	0.4	0.4	0.6	0.6	0.2	0.1	0.2	0.4	0.3
LBP-/-	0.2	0.4	0.4	0.5			0.4	0.6	0.9	0.6
LBPKI/KI	0.3	0.4	0.3	0.2	0.3	0.8	0.4	0.1	0.6	0.6	0.3
Extended fig.2J
	TBA (μmol/L)
	Fed						Fasted
WT	1.4	1.7	1.1	0.7	0.5	0.7	3.1	4.4	4.5	6.6	0.4
LBP-/-	0.5	0.6	0.2	0.4			5.3	2.8	4.5
LBPKI/KI	1	0.7	0.3	0.5	0.9		5.5	3.3	1.8	3.5	0.9
Extended fig.2K
	LDH (U/L)
	Fed						Fasted
WT	345	455	504	453	367	293	299	402	451	406	258	399
LBP-/-	310	324	263	318			323	365	275	196
LBPKI/KI	237	265	346	408	270	241	579	551	404	423	541	359
Extended fig.2M
	VLDL (μmol/ml)
	WT					LBP-/-					LBPKI/KI
pre-poloxamer 407	0.609576	2.06208	3.57377	0.699952	1.91247	3.27964	1.14601	3.01129	4.92331		3.45814	2.79686	1.71318	7.97686	9.64809
poloxamer 407 4h	7.48189	10.2881	9.013	9.34114	7.00982	5.84424	6.98557	8.58081	8.49641	7.58415	15.3357	8.78036	11.7204	13.813

## Sheet: extend fig3
	Extended fig.3c											Extended fig.3e
	Time(minutes)	OE LBP-GFP +PA				OE LBP-GFP+PAO						Time(minutes)	OE LBP-GFP				OE LBPF436L-GFP
												41.31	102.13	118.46	107.43	103.55	85.66	52.49	61.8	54.12
	1.38	106.42	105.05	97.32		77.5	90.12	92.09				47.99	100.4	110.72	107.88	104.89	86.08	58.11	63.33	53.83
	9.94	103.68	102.9	94.38		74.79	87.66	87.86				54.64	99.1	111.21	105.49	101.46	84.37	54.48	62.49	53.19
	18.5	101.26	100.89	92.55		71.73	86.08	84.88				61.31	98.62	110.42	105.23	99.7	84.74	54.09	61.97	52.93
	27.18	100.6	101.19	92.23		72.47	87.41	84.41				67.97	97.21	106.47	102.93	100.98	81.55	52.67	60.8	51.98
	35.74	99.02	99.38	89.89		69.84	85.86	82.91				74.65	96.57	107.22	101.19	97.63	80.41	54.5	60.82	51.36
	44.29	97.32	98.02	88.26		69.05	84.54	81.26				81.44	64.45	70.29	66.41	66.27	58.2	67.68	57.22	38.31
	52.98	60.16	65.85	54.65		52.5	61.12	58.5				88.12	62.27	70.66	65.73	66.19	58.15	75.17	57.99	37.16
	61.55	60.17	65.75	55.26		50.86	61.94	59.51				94.8	63.12	71.19	66.35	66.1	57.29	72.94	57.32	37.94
	70.11	58.62	64.42	54.51		49.85	61.58	58.5				101.59	104.78	143.59	108.65	109.25	79.96	62.74	65.85	48.49
	78.8	125.44	122.3	122.71		70.36	83.94	81.47				108.29	110.01	145.29	114.82	126.35	87.11	62.19	70.26	49.32
	87.36	145.27	129.66	132.26		67.08	82.45	80.38				114.99	107.58	140.59	109.82	128.95	86.09	61.17	67.86	48.95
	95.93	136.09	125.39	133.21		66.01	81.01	78.32				121.78	55.22	61.51	57.53	58.07	50.45	43.11	51.24	33.08
	104.63	47.78	55.21	44.02		37.77	48.71	45.76				128.5	54.69	58.63	56.52	58.56	50.63	42.62	50.89	32.49
	113.19	47.45	54.64	44.27		37.53	49.01	45.41				135.21	54.13	57.25	56.69	57.42	48.41	43.05	51.37	30.71
	121.77	45.95	53.52	42.64		36.44	47.54	44.22
Extend fig. 3d
	LBP-GFP+PA						LBP-GFP+PAO
Basal Respiration	54.54	51.9311	49.8433	49.62	47.7067	46.1467	42.9715	39.837	37.2948	37.8293	35.9381	34.6826
Maximal Respiration	75.0933	87.3433	83.1744				34.9926	33.037	31.5137
ATP-Linked Respiration	42.9952	40.3863	38.2985	38.0752	36.1619	34.6019	29.4215	26.287	23.7448	24.2793	22.3881	21.1326
Extended fig.3f
	OE LBP-GFP												OE LBPF436L-GFP
Basal Respiration	71.8474	60.7991	56.9882	54.8091	52.6602	50.81	50.7082	48.7877	47.1275	46.3066	44.7143	43.4659	41.1442	25.8298	23.7515	22.6545	21.012	21.5816	19.515	21.3342	19.6285	19.4262	17.7459	17.7677
Maximal Respiration	59.3823	66.9278	64.5488										20.2549	23.2166	22.0121
ATP-Linked	62.4472	51.3989	47.5881	45.4089	43.2601	41.4099	41.3081	39.3876	37.7274	36.9064	35.3141	34.0657	28.867	13.5526	11.4743	10.3773	8.73481	9.30443	7.23779	9.05697	7.35124	7.14896	5.46872	5.49055

[truncated: 3 more sheets: extend fig4, extend fig5, extend fig7]
